# Supplementary material for: Complement and Coagulation Cascades Pathway was Inactivated in HIV-Associated Colorectal Cancer: Results from a Proteomics Study
Source: J Cancer. 2026 Jan 14;17(2):427–38. doi: 10.7150/jca.124804 (PMC12825422; doi:10.7150/jca.124804)
Supplement: Supplementary file 1 — Supplementary figures and tables. [file jcav17p0427s1.zip]

Archive with 10 entries (9 files):
- Supplement figure and tables-20250813/
- Supplement figure and tables-20250813/Figure S1-20250807.jpg
- Supplement figure and tables-20250813/Table S1-20250813.xlsx
- Supplement figure and tables-20250813/Table S2- HIV C-HIV A-20240201.xlsx
- Supplement figure and tables-20250813/Table S3-NO HIV C-NO HIV A-20240201.xlsx
- Supplement figure and tables-20250813/Table S4-Common DEPs-20240201.xlsx
- Supplement figure and tables-20250813/Table S5-HIV A-NO HIV A-20240201.xlsx
- Supplement figure and tables-20250813/Table S6-HIV C-NO HIV C-20240201.xlsx
- Supplement figure and tables-20250813/Table S7-DEPs affected by HIV-20250813.xlsx
- Supplement figure and tables-20250813/Table S8--DEPs in KEGG pathway-our-CTPAC-publishing-20250813.xlsx
