# Supplementary material for: Complement and Coagulation Cascades Pathway was Inactivated in HIV-Associated Colorectal Cancer: Results from a Proteomics Study
Source: J Cancer. 2026 Jan 14;17(2):427–38. doi: 10.7150/jca.124804 (PMC12825422; doi:10.7150/jca.124804)
Supplement: Supplementary file 1 — Supplementary figures and tables. [file jcav17p0427s1.zip › Supplement figure and tables-20250813/Table S1-20250813.xlsx]

## Sheet: Sheet1
Accession	Gene Name	Description	Coverage [%]	# Peptides	# PSMs	# Unique Peptides	# AAs	MW [kDa]	calc. pI	Score Sequest HT: Sequest HT	No_HIV_adjacent_No3	No_HIV_adjacent_No7	No_HIV_adjacent_No11	No_HIV_adjacent_No13	No_HIV_cancer_No3	No_HIV_cancer_No7	No_HIV_cancer_No11	No_HIV_cancer_No13	HIV_adjacent_No6	HIV_adjacent_No10	HIV_adjacent_No12	HIV_adjacent_No14	HIV_adjacent_No15	HIV_cancer_No6	HIV_cancer_No10	HIV_cancer_No12	HIV_cancer_No14	HIV_cancer_No15
Q15149	PLEC	Plectin OS=Homo sapiens OX=9606 GN=PLEC PE=1 SV=3	69	326	1248	317	4684	531.5	5.96	4434.87	109.8	76.4	86.9	95.3	151.4	109	103.9	103.6	103.2	108.4	89.9	86.9	80.9	90.4	107.5	89.3	95.4	111.9
Q09666	AHNAK	Neuroblast differentiation-associated protein AHNAK OS=Homo sapiens OX=9606 GN=AHNAK PE=1 SV=2	75	284	1141	281	5890	628.7	6.15	3680.74	142.7	72.8	99.4	107.5	109.7	55.3	98.3	63	139.6	115.2	124.7	127.4	115.9	69.8	109.7	60	98.8	90.3
P35749	MYH11	Myosin-11 OS=Homo sapiens OX=9606 GN=MYH11 PE=1 SV=3	67	181	2984	148	1972	227.2	5.5	9966.6	337.2	26.1	32.7	105	24.4	23.7	32.4	23.9	256.9	254.5	73.9	120.2	54.4	34.2	243.4	29.4	32.1	95.7
P21333	FLNA	Filamin-A OS=Homo sapiens OX=9606 GN=FLNA PE=1 SV=4	72	164	1997	142	2647	280.6	6.06	7599.34	266.4	33.7	40.2	107.8	53.2	31.4	46.7	43.5	210.6	243	75.3	104.1	79.6	40.5	255.3	33.2	41.6	94.2
P35579	MYH9	Myosin-9 OS=Homo sapiens OX=9606 GN=MYH9 PE=1 SV=4	68	164	1545	129	1960	226.4	5.6	5774.98	51.3	87.7	84.5	85.8	154.5	124.9	129	156.9	69.1	73.4	80.2	76.5	86.8	109.2	89.5	82.2	105.4	152.9
Q14204	DYNC1H1	Cytoplasmic dynein 1 heavy chain 1 OS=Homo sapiens OX=9606 GN=DYNC1H1 PE=1 SV=5	48	210	610	210	4646	532.1	6.4	2152.48	102.3	84.1	106.4	105.1	95.4	106.4	102.2	88.4	89.5	107.2	102.4	97	96.8	103.9	112.9	92.6	101.3	106.2
Q13813	SPTAN1	Spectrin alpha chain, non-erythrocytic 1 OS=Homo sapiens OX=9606 GN=SPTAN1 PE=1 SV=3	76	184	688	183	2472	284.4	5.35	2555.96	71.3	147.6	121.4	109.4	84.8	109.9	88.3	58.2	102.2	81.5	124.3	111.8	132	93.7	61.7	104.5	110.1	87.4
P12111	COL6A3	Collagen alpha-3(VI) chain OS=Homo sapiens OX=9606 GN=COL6A3 PE=1 SV=5	53	150	1605	150	3177	343.5	6.68	5065.95	116.2	162.7	51.6	143.2	101.3	48.9	65.7	103.8	148.2	167.8	91	112.9	129.1	61.6	106.5	43.1	69.8	76.8
Q9Y490	TLN1	Talin-1 OS=Homo sapiens OX=9606 GN=TLN1 PE=1 SV=3	71	160	765	135	2541	269.6	6.07	2843.37	209.6	68.7	62.2	100.2	82.3	61.2	85.1	61.5	158.4	139.9	86.9	105.3	98.4	65.2	181.9	60	66.1	107.2
Q14315	FLNC	Filamin-C OS=Homo sapiens OX=9606 GN=FLNC PE=1 SV=3	69	156	804	135	2725	290.8	5.97	2828.7	315.3	28.1	36.6	103.7	29.6	28.1	36.6	34.5	186.5	291.6	73.2	89.2	38.9	35.2	321.9	30.6	37.5	82.9
Q01082	SPTBN1	Spectrin beta chain, non-erythrocytic 1 OS=Homo sapiens OX=9606 GN=SPTBN1 PE=1 SV=2	66	150	544	133	2364	274.4	5.57	1946.06	75.1	155.1	118.1	108.6	88.6	105.1	86.8	59.9	101.9	87.6	124.1	108.1	131.1	90.5	62.8	101.2	106.5	88.8
O75369	FLNB	Filamin-B OS=Homo sapiens OX=9606 GN=FLNB PE=1 SV=2	64	135	578	116	2602	278	5.73	1986.69	58.4	67.9	151.4	87.5	178.9	114.8	118.7	104.5	65.7	55.4	134.4	86.1	75.2	90.8	59.9	106.7	132.8	111
P49327	FASN	Fatty acid synthase OS=Homo sapiens OX=9606 GN=FASN PE=1 SV=3	58	111	539	111	2511	273.3	6.44	1965.94	33.1	77	41.8	32.8	48.2	55	45.1	54.3	33.7	28.7	38.5	34	1061.7	40.6	28.1	41.4	53.5	52.7
P04114	APOB	Apolipoprotein B-100 OS=Homo sapiens OX=9606 GN=APOB PE=1 SV=2	40	163	423	162	4563	515.3	7.05	1447.9	54.5	401.4	76.2	118.7	54.1	71.4	102.5	135.6	106.6	128.9	78.5	72	100.8	54.4	62.2	36.8	69.1	76.4
P18206	VCL	Vinculin OS=Homo sapiens OX=9606 GN=VCL PE=1 SV=4	74	90	809	90	1134	123.7	5.66	2610.3	206	61.5	60.5	110.6	63.5	50.2	71.7	43.9	182.3	171	92.7	107.4	108.3	61.4	209.3	46.4	61	92.2
P01024	C3	Complement C3 OS=Homo sapiens OX=9606 GN=C3 PE=1 SV=2	69	111	530	111	1663	187	6.4	1915.74	80	371.3	84.5	142	59.1	66.1	92.1	101.6	110.9	132.6	63.9	98.3	110.5	45.9	72.8	31.1	77.1	60.3
P02768	ALB	Albumin OS=Homo sapiens OX=9606 GN=ALB PE=1 SV=2	89	69	6121	69	609	69.3	6.28	17793.9	112.4	225.3	83.2	183.7	74.3	57	58.1	128.3	135.5	127.4	84.8	100.5	140.4	47.1	84.1	40	66.7	51.1
P15924	DSP	Desmoplakin OS=Homo sapiens OX=9606 GN=DSP PE=1 SV=3	50	149	389	148	2871	331.6	6.81	1254.16	65.3	39.6	203.5	86.6	83.7	142.5	97.5	108	44.9	48.8	170.8	102.3	37.9	112.9	47.9	169.2	138.2	100.3
P78527	PRKDC	DNA-dependent protein kinase catalytic subunit OS=Homo sapiens OX=9606 GN=PRKDC PE=1 SV=3	37	147	373	147	4128	468.8	7.12	1177.91	59.3	66.9	98.6	86.1	110.6	166.2	136	86	64.8	78.3	100.6	86.7	73.5	110.7	70.7	157.5	117.3	130.3
Q00610	CLTC	Clathrin heavy chain 1 OS=Homo sapiens OX=9606 GN=CLTC PE=1 SV=5	59	84	418	84	1675	191.5	5.69	1701.12	70.3	96.3	127	101.9	107.1	126.2	93.1	123.3	79.9	80.8	107.5	93.1	92.3	101.2	81	95.5	115.7	107.8
P02751	FN1	Fibronectin OS=Homo sapiens OX=9606 GN=FN1 PE=1 SV=5	48	84	590	84	2477	272.2	5.5	2061.53	129.4	160.4	38.3	49.5	105	53.2	90.3	385	75	126.8	49.5	63	51.6	51	135.1	31.9	71.6	133.5
P12814	ACTN1	Alpha-actinin-1 OS=Homo sapiens OX=9606 GN=ACTN1 PE=1 SV=2	73	59	642	40	892	103	5.41	2201.37	228.5	45.8	42.7	100.4	79.6	50.9	72.1	59.7	170	187.1	67.9	96.6	78.7	63.7	251	47.4	55	103
P46940	IQGAP1	Ras GTPase-activating-like protein IQGAP1 OS=Homo sapiens OX=9606 GN=IQGAP1 PE=1 SV=1	62	87	335	83	1657	189.1	6.48	1272.48	75.7	75.7	131.5	102.5	126.5	98.9	105.8	104.3	81.1	81.9	128	98.2	75.2	119.8	80.9	105	114	95
P98160	HSPG2	Basement membrane-specific heparan sulfate proteoglycan core protein OS=Homo sapiens OX=9606 GN=HSPG2 PE=1 SV=4	32	101	378	101	4391	468.5	6.51	1359.95	92.1	143.4	57.2	84.9	65.9	65.7	85.4	90	130	109.3	77.6	126.7	211.7	71	129.1	60	94.7	105.1
Q9P2E9	RRBP1	Ribosome-binding protein 1 OS=Homo sapiens OX=9606 GN=RRBP1 PE=1 SV=5	71	99	386	98	1410	152.4	8.6	1310.92	43.3	35.4	127.5	86.2	108.9	103.3	204.7	115	36.4	41.7	106.7	91.2	38.9	153.2	59.2	122.9	188.5	137.1
Q7Z406	MYH14	Myosin-14 OS=Homo sapiens OX=9606 GN=MYH14 PE=1 SV=2	49	100	412	82	1995	227.7	5.6	1527.11	66.5	50	177.9	69.2	145.9	198.1	80.6	80.2	52.6	56.3	151.8	79.4	50.6	98.7	47.2	173.4	131.8	89.9
P35580	MYH10	Myosin-10 OS=Homo sapiens OX=9606 GN=MYH10 PE=1 SV=3	51	101	605	65	1976	228.9	5.54	2083	67.1	108.3	43.7	98.4	138.6	75.9	118.2	236.7	81.4	84.1	54.8	64.9	139	108.5	137.9	56.8	70	115.7
P24821	TNC	Tenascin OS=Homo sapiens OX=9606 GN=TNC PE=1 SV=3	45	77	490	77	2201	240.7	4.89	1761.2	149	26.8	26.9	60.5	100.4	61.9	185.9	102.2	75.7	122.8	35.8	47.3	40	93.6	444.8	42.7	94.6	89
O43707	ACTN4	Alpha-actinin-4 OS=Homo sapiens OX=9606 GN=ACTN4 PE=1 SV=2	74	67	544	49	911	104.8	5.44	1917.42	104.4	53.7	94.1	96.6	90.2	115.7	102.3	62.1	98.6	114.8	99	88.3	112.8	106.1	153.8	91.3	104.9	111.2
Q9Y6R7	FCGBP	IgGFc-binding protein OS=Homo sapiens OX=9606 GN=FCGBP PE=1 SV=3	33	84	317	84	5405	571.6	5.34	1240.07	111.1	33.3	318.8	160.8	21.6	131.1	34.8	28	104.3	66	183.5	153.1	32.2	102	57.9	93.9	119.2	48.6
P02787	TF	Serotransferrin OS=Homo sapiens OX=9606 GN=TF PE=1 SV=3	74	59	599	59	698	77	7.12	2215.96	83.5	262.1	114.5	147.5	62.4	58.3	73.6	111.5	118.7	92.7	93.2	126.9	168	41.1	61.1	39	88	57.8
Q05682	CALD1	Caldesmon OS=Homo sapiens OX=9606 GN=CALD1 PE=1 SV=3	60	79	375	78	793	93.2	5.66	1278.63	282.7	18.8	32.7	98.9	45.5	31.2	56.6	36.9	188.7	278	70.8	103	62.2	43.2	285.4	30.3	40.5	94.6
O15061	SYNM	Synemin OS=Homo sapiens OX=9606 GN=SYNM PE=1 SV=2	62	90	340	90	1565	172.7	5.16	1240.59	378.8	34.9	24.7	116.6	22.9	20.6	25.3	26.9	223.6	307.3	68.2	107.3	39.5	22.3	228.7	26.9	26	99.7
Q99715	COL12A1	Collagen alpha-1(XII) chain OS=Homo sapiens OX=9606 GN=COL12A1 PE=1 SV=2	37	97	259	97	3063	332.9	5.53	876.66	69.3	84.9	38.9	57.1	135	102.2	145	207.7	67	99.8	52.7	56.9	50.7	172.2	128	49.8	122.5	160.2
Q05707	COL14A1	Collagen alpha-1(XIV) chain OS=Homo sapiens OX=9606 GN=COL14A1 PE=1 SV=3	46	66	370	66	1796	193.4	5.3	1284.4	78.2	176.1	65	223.2	62.8	29.1	39.1	34.1	159.9	162.3	137.3	169.7	220.2	33.8	57.5	42.1	49.7	60
P05787	KRT8	Keratin, type II cytoskeletal 8 OS=Homo sapiens OX=9606 GN=KRT8 PE=1 SV=7	88	50	862	40	483	53.7	5.59	2531.82	73	37.7	176.9	65.4	108.1	145.6	94.2	51.1	45.9	51.5	162.5	81.1	34.4	218.4	42.2	186.4	130.6	95
P01023	A2M	Alpha-2-macroglobulin OS=Homo sapiens OX=9606 GN=A2M PE=1 SV=3	55	62	482	62	1474	163.2	6.46	1595.65	67.1	337.6	53.2	160.3	49.2	60.3	48	88.2	127.9	93.1	115.4	136.6	124.5	56.5	53.6	44.6	120	63.9
P13639	EEF2	Elongation factor 2 OS=Homo sapiens OX=9606 GN=EEF2 PE=1 SV=4	69	57	474	55	858	95.3	6.83	1581.92	63.8	50.8	115.4	82.7	114.3	149.3	142.1	121.4	62.1	63.9	103	88.5	66.2	119.1	76.1	118.2	142.4	120.8
P58107	EPPK1	Epiplakin OS=Homo sapiens OX=9606 GN=EPPK1 PE=1 SV=3	52	86	251	79	5088	555.3	5.62	915.84	95.1	46.7	165.9	72.7	96.3	172.2	113.1	62.3	73.9	71.7	110.5	78.1	41.3	121.4	83.5	184.9	121.7	88.8
P26038	MSN	Moesin OS=Homo sapiens OX=9606 GN=MSN PE=1 SV=3	70	57	372	41	577	67.8	6.4	1166.73	87.9	89.4	78.7	104.6	153.8	78.7	112.6	86.8	103.8	129.8	91.7	89.4	101.5	74.1	144.9	92.5	82	97.6
P42704	LRPPRC	Leucine-rich PPR motif-containing protein, mitochondrial OS=Homo sapiens OX=9606 GN=LRPPRC PE=1 SV=3	57	76	245	76	1394	157.8	6.13	883.95	64.3	51.9	150.5	88.1	67.5	205	96.9	69.9	49.4	56.1	120.5	95.7	69.1	158.7	51	143.5	124.5	137.5
P07900	HSP90AA1	Heat shock protein HSP 90-alpha OS=Homo sapiens OX=9606 GN=HSP90AA1 PE=1 SV=5	59	53	412	33	732	84.6	5.02	1436.81	68.4	53.8	98.5	84.4	115.5	145.5	128.7	165.4	65	72	97.1	88.4	85.3	109.5	71.5	137.5	104.5	109
Q9NZM1	MYOF	Myoferlin OS=Homo sapiens OX=9606 GN=MYOF PE=1 SV=1	48	89	232	85	2061	234.6	6.18	778.87	86.6	118.7	87.9	108.5	157.5	93.8	102.6	124.3	72.5	94.5	89.2	82.8	111.9	69.9	119.8	63.6	99.2	116.7
P10809	HSPD1	60 kDa heat shock protein, mitochondrial OS=Homo sapiens OX=9606 GN=HSPD1 PE=1 SV=2	83	47	692	47	573	61	5.87	2817.5	58.8	57.3	94.3	79.6	82.3	182.4	90.4	179.6	55.4	65.2	93.1	81.6	83.1	188.8	59.3	138.2	102	108.7
P08670	VIM	Vimentin OS=Homo sapiens OX=9606 GN=VIM PE=1 SV=4	78	45	1201	37	466	53.6	5.12	3559.1	55.2	170.9	64.7	116.9	142.7	73	94.2	86.8	97.1	102.4	78.8	89.3	225.8	67.1	72	55.5	87.8	119.7
P02545	LMNA	Prelamin-A/C OS=Homo sapiens OX=9606 GN=LMNA PE=1 SV=1	70	51	465	49	664	74.1	7.02	1609.79	88.3	84.8	93.3	109.5	107.6	75	117.2	57.6	121.4	114.3	112.5	108.9	119.8	98.8	98.6	76.7	99	116.8
P11021	HSPA5	Endoplasmic reticulum chaperone BiP OS=Homo sapiens OX=9606 GN=HSPA5 PE=1 SV=2	63	47	431	44	654	72.3	5.16	1334.37	58	62.9	109	98.9	91.8	141.8	154.2	143.6	59.4	70.5	96.8	91.9	63.6	113.2	66.7	100.1	147.5	130.2
Q14980	NUMA1	Nuclear mitotic apparatus protein 1 OS=Homo sapiens OX=9606 GN=NUMA1 PE=1 SV=2	47	91	204	90	2115	238.1	5.78	736.34	66.5	66.6	109.3	106.4	77.6	120.6	117	87.3	85.2	86.4	129.8	122.1	78.7	90.6	80	137	122.7	116.3
P0C0L5	C4B	Complement C4-B OS=Homo sapiens OX=9606 GN=C4B PE=1 SV=2	42	63	296	3	1744	192.6	7.27	1060.27	71.1	327.7	93.3	116.5	56.6	66.5	107.9	110.6	128.8	168.7	48.9	85.2	82.4	63	109.6	32.3	74.1	56.9
P08133	ANXA6	Annexin A6 OS=Homo sapiens OX=9606 GN=ANXA6 PE=1 SV=3	81	56	456	56	673	75.8	5.6	1656.7	114.1	153.3	56.2	105.1	84.3	65.3	83.2	67.3	142.8	165.5	78.6	95	142	84.7	144.1	64.6	67.2	86.6
P11047	LAMC1	Laminin subunit gamma-1 OS=Homo sapiens OX=9606 GN=LAMC1 PE=1 SV=3	49	69	254	69	1609	177.5	5.12	847.57	142.8	169.4	44.6	83.1	51.2	58	68.5	60	193.6	148.1	78.8	105.2	180	62.6	145	43.8	72.4	92.9
P11277	SPTB	Spectrin beta chain, erythrocytic OS=Homo sapiens OX=9606 GN=SPTB PE=1 SV=5	42	86	204	75	2137	246.3	5.27	714.72	48.6	539.9	33.8	44.4	43.2	106.6	71.4	58.1	136.2	86.8	83.2	57.8	122.9	78.2	39.5	42.7	114.4	92.5
P08238	HSP90AB1	Heat shock protein HSP 90-beta OS=Homo sapiens OX=9606 GN=HSP90AB1 PE=1 SV=4	65	51	374	28	724	83.2	5.03	1268.1	58	51.9	102.1	83.1	106.8	147.4	153.2	167.9	57.7	63.3	93	87.4	78.4	111.6	66.2	117	130.3	124.6
P0C0L4	C4A	Complement C4-A OS=Homo sapiens OX=9606 GN=C4A PE=1 SV=2	43	63	285	3	1744	192.7	7.08	1012.53	67.7	349.7	71.5	125.6	50.2	70.7	81.5	161.2	117.5	122.2	54.9	95.2	82.8	64	104.7	47.2	70.8	62.7
P14618	PKM	Pyruvate kinase PKM OS=Homo sapiens OX=9606 GN=PKM PE=1 SV=4	77	39	467	38	531	57.9	7.84	1559.23	83.9	63.3	91.1	80.3	196.9	100.3	118.9	130.6	81.3	93.6	90.6	84.3	83.9	107	83.9	96.3	104.8	109
Q96Q06	PLIN4	Perilipin-4 OS=Homo sapiens OX=9606 GN=PLIN4 PE=1 SV=2	75	60	200	60	1357	134.3	8.73	818.11	78.9	644.3	14	30.9	44.3	18.7	20	22	111	110	33.1	68.2	432.8	19.2	79.8	21.6	20	31.4
P22105	TNXB	Tenascin-X OS=Homo sapiens OX=9606 GN=TNXB PE=1 SV=5	30	83	205	83	4244	458.1	5.17	718.26	116.7	120.9	78.6	134.5	64.6	47.6	57.6	59.8	175.2	168.7	166.4	139.8	112	66.6	87.7	78.2	65.4	59.7
P02675	FGB	Fibrinogen beta chain OS=Homo sapiens OX=9606 GN=FGB PE=1 SV=2	76	37	516	37	491	55.9	8.27	1771.07	37	551.3	34.5	62.5	30	52.6	176.6	274.1	81.2	148.6	42.6	42.6	81.1	34.8	41.1	26.7	40.4	42
O15230	LAMA5	Laminin subunit alpha-5 OS=Homo sapiens OX=9606 GN=LAMA5 PE=1 SV=8	27	81	223	79	3695	399.5	7.02	817.93	157	91.2	54.2	92.7	51.4	57.8	68.9	54.2	191	157.4	93.1	105.2	155.4	67	179.6	54.7	76.8	92.3
P17661	DES	Desmin OS=Homo sapiens OX=9606 GN=DES PE=1 SV=3	83	46	1392	41	470	53.5	5.27	4345.6	356.3	30.7	29.2	125.2	26	22.2	26.7	24.5	216.3	297.7	66.1	103.6	40.1	25	258.3	25.8	28.8	97.5
P02549	SPTA1	Spectrin alpha chain, erythrocytic 1 OS=Homo sapiens OX=9606 GN=SPTA1 PE=1 SV=5	38	92	195	91	2419	279.8	5.05	668.35	46.4	581.5	27.8	42.5	39.1	107.9	70.4	58.1	136.2	79.1	76.1	56.2	119	75.8	35.7	37.9	118.4	91.8
P11142	HSPA8	Heat shock cognate 71 kDa protein OS=Homo sapiens OX=9606 GN=HSPA8 PE=1 SV=1	71	47	332	31	646	70.9	5.52	1150.22	85.9	67	101	88.9	114.6	131.5	123.8	121.9	81.3	99	96.2	88.6	77.5	105.1	95.6	107.1	106.5	108.3
Q15746	MYLK	Myosin light chain kinase, smooth muscle OS=Homo sapiens OX=9606 GN=MYLK PE=1 SV=4	29	55	255	55	1914	210.6	6.15	905.18	271.4	32.1	42.1	119.4	28.9	28.9	40.2	33.8	239.6	269.4	75.5	116	66.9	37.3	237	35.2	43.7	82.4
Q9UMS6	SYNPO2	Synaptopodin-2 OS=Homo sapiens OX=9606 GN=SYNPO2 PE=1 SV=2	59	59	232	59	1093	117.4	8.57	836.97	292.6	30.1	37.8	115.1	29.3	28.9	39.6	26.4	191.4	250.1	76.3	114.3	60.2	40.2	311.3	36.7	42.1	77.4
P55268	LAMB2	Laminin subunit beta-2 OS=Homo sapiens OX=9606 GN=LAMB2 PE=1 SV=2	43	66	226	66	1798	195.9	6.52	807.86	130.6	209.6	44.8	78	53.7	33.7	49.4	34.9	227.2	168	83	102.8	224.9	42.3	173.2	42.1	45.9	55.7
P06576	ATP5F1B	ATP synthase subunit beta, mitochondrial OS=Homo sapiens OX=9606 GN=ATP5F1B PE=1 SV=3	75	27	327	27	529	56.5	5.4	1302.63	90.4	79.6	139.6	101.9	64.9	96.5	78.2	137.2	84.6	90.7	119.5	101.7	107.2	137.2	79.3	95.9	99.3	96.3
P62736	ACTA2	Actin, aortic smooth muscle OS=Homo sapiens OX=9606 GN=ACTA2 PE=1 SV=1	75	26	2790	11	377	42	5.39	8188.78	227.2	49.4	52.7	109	53.6	47.9	52.5	51.2	195.9	186.1	73.2	98.3	94	54.5	252.1	47.8	52.9	101.8
P14625	HSP90B1	Endoplasmin OS=Homo sapiens OX=9606 GN=HSP90B1 PE=1 SV=1	54	49	417	47	803	92.4	4.84	1370.72	62.7	36	104	87.6	58.5	161.4	129.4	171.5	41.5	42.4	87.2	103.8	46.7	128	59.4	152.1	202	125.9
P35555	FBN1	Fibrillin-1 OS=Homo sapiens OX=9606 GN=FBN1 PE=1 SV=4	29	71	242	66	2871	312.1	4.93	812.21	37.8	94.9	81.7	147.7	66.7	38.3	105.6	78.5	168.5	148.6	103	208.2	144.3	51.3	71.6	72.1	124	57.1
P40939	HADHA	Trifunctional enzyme subunit alpha, mitochondrial OS=Homo sapiens OX=9606 GN=HADHA PE=1 SV=2	60	40	270	40	763	82.9	9.04	982.78	86.1	103.7	123.3	101.9	75.2	94.5	75.2	79.1	89.4	107.2	118.1	101.5	148.4	142.8	90.4	84.9	94.9	83.3
P53396	ACLY	ATP-citrate synthase OS=Homo sapiens OX=9606 GN=ACLY PE=1 SV=3	52	53	234	53	1101	120.8	7.33	826.45	41.3	51.6	55.4	50.1	69.1	78.2	66.8	71.7	41.2	42.8	53.6	49.9	836.9	51.2	40.9	54.4	79.8	64.9
Q9Y4G6	TLN2	Talin-2 OS=Homo sapiens OX=9606 GN=TLN2 PE=1 SV=4	33	77	196	52	2542	271.4	5.57	686.9	92	247	77.5	85.7	97.2	68.3	84.6	62.3	100.4	73	100.5	113.1	213.4	71.6	66.8	74.9	83.4	88.2
P12109	COL6A1	Collagen alpha-1(VI) chain OS=Homo sapiens OX=9606 GN=COL6A1 PE=1 SV=3	50	39	518	39	1028	108.5	5.43	1566.7	114.6	170.6	56.5	146	96.8	46.8	60.4	85.4	150.5	176.3	93.7	118.7	145.7	58.7	100.5	41.5	66.1	71.2
P07814	EPRS1	Bifunctional glutamate/proline--tRNA ligase OS=Homo sapiens OX=9606 GN=EPRS1 PE=1 SV=5	52	73	186	70	1512	170.5	7.33	601.45	70.2	61.9	115.8	93.6	102.6	115.4	122.2	108.3	72.5	77.5	106.5	92.4	76.2	143.5	77.5	126.2	121.9	115.7
Q14764	MVP	Major vault protein OS=Homo sapiens OX=9606 GN=MVP PE=1 SV=4	61	46	284	45	893	99.3	5.48	994.26	60.6	70.2	170.7	93.6	110.7	126.8	111	86.1	56.9	55.7	135.1	85.3	49.5	142.1	71.4	126.2	151.6	96.5
P05783	KRT18	Keratin, type I cytoskeletal 18 OS=Homo sapiens OX=9606 GN=KRT18 PE=1 SV=2	75	40	540	38	430	48	5.45	1751.88	54.1	35.7	123.3	70.2	90.3	147.1	102.6	64.1	40.6	43.4	121.3	73.4	32.8	329.2	32.3	218.4	117.3	104
P13667	PDIA4	Protein disulfide-isomerase A4 OS=Homo sapiens OX=9606 GN=PDIA4 PE=1 SV=2	64	47	269	46	645	72.9	5.07	884.33	49.6	46.2	124.3	102	84.3	150.6	141.5	95.2	57	65.6	122.1	103.3	50.6	128.8	55.6	136.6	163.7	123.3
P52272	HNRNPM	Heterogeneous nuclear ribonucleoprotein M OS=Homo sapiens OX=9606 GN=HNRNPM PE=1 SV=3	68	48	209	48	730	77.5	8.7	704.04	57.1	51.9	106.9	87.7	94.9	138.5	148.7	125.7	57.3	74.6	115.4	100.1	57.3	98.4	73.6	158.1	122.7	131.1
P11532	DMD	Dystrophin OS=Homo sapiens OX=9606 GN=DMD PE=1 SV=3	25	85	167	83	3685	426.5	5.88	558.89	189.4	88.7	61.7	119.4	42.5	44.2	48	42.4	178.8	231	100.1	112.9	96.5	56.6	210.4	47.4	54.6	75.4
P11216	PYGB	Glycogen phosphorylase, brain form OS=Homo sapiens OX=9606 GN=PYGB PE=1 SV=5	65	54	224	39	843	96.6	6.86	771.72	151.5	70.6	108.7	84.8	77.6	93.6	107.7	67.8	111.3	96	133.1	114.6	97.5	145.3	94.3	69.4	96.5	79.5
P38646	HSPA9	Stress-70 protein, mitochondrial OS=Homo sapiens OX=9606 GN=HSPA9 PE=1 SV=2	62	45	202	44	679	73.6	6.16	749.46	55.8	60.3	114.5	79.5	84.9	153.1	103.7	169.9	56.2	57.7	101.3	86.2	106.7	144	59.6	125.3	118.4	123.1
Q86UP2	KTN1	Kinectin OS=Homo sapiens OX=9606 GN=KTN1 PE=1 SV=1	51	73	191	72	1357	156.2	5.64	667.88	80.5	66.1	116.7	93.7	108.5	133.6	107.5	86.2	78.2	80.5	116.5	94.6	89.3	97.9	96.5	140.1	106.6	107.2
P55072	VCP	Transitional endoplasmic reticulum ATPase OS=Homo sapiens OX=9606 GN=VCP PE=1 SV=4	71	49	238	49	806	89.3	5.26	831.16	72.3	94.7	101.2	92.9	96.4	130.7	131.9	89.5	79	88.1	101.6	88.2	101.1	109.9	81.8	114.5	111.3	114.7
P35221	CTNNA1	Catenin alpha-1 OS=Homo sapiens OX=9606 GN=CTNNA1 PE=1 SV=1	67	55	189	43	906	100	6.29	702.27	67.5	55.1	164.3	96.7	84.6	151.8	106.8	82	66.9	58.2	146.5	102.4	58.8	123.2	56.2	125.2	144.3	109.6
P60709	ACTB	Actin, cytoplasmic 1 OS=Homo sapiens OX=9606 GN=ACTB PE=1 SV=1	78	28	2798	10	375	41.7	5.48	8381.6	182.7	66.3	69.4	102.4	91.9	72.5	77.5	74.5	157.7	150.3	81.5	96.4	79.8	72	178.2	70.6	72.3	104.2
O00159	MYO1C	Unconventional myosin-Ic OS=Homo sapiens OX=9606 GN=MYO1C PE=1 SV=4	52	51	250	50	1063	121.6	9.41	875.13	148.1	241.9	57.3	94.1	54.1	50.7	58.9	43.1	176.3	132.1	86.4	109.3	181.2	60.9	113	53.4	66.2	73
P07951	TPM2	Tropomyosin beta chain OS=Homo sapiens OX=9606 GN=TPM2 PE=1 SV=1	84	47	638	21	284	32.8	4.7	1599.58	294.2	26	32.4	112.1	40.3	32.5	47	41.3	224.4	206.3	66.3	99.6	62.9	42.4	307.8	35.1	38.4	91.1
P09493	TPM1	Tropomyosin alpha-1 chain OS=Homo sapiens OX=9606 GN=TPM1 PE=1 SV=2	85	46	602	18	284	32.7	4.74	1445.82	299.7	22.4	31.7	110.9	35.9	29.5	38.8	45.7	234.5	215.8	63.9	103.7	56.8	42.4	309.5	33.6	36.2	89
P15311	EZR	Ezrin OS=Homo sapiens OX=9606 GN=EZR PE=1 SV=4	66	49	215	33	586	69.4	6.27	687.81	63	48.6	142.8	79.6	147.6	132.9	136.8	73.8	69.8	85.2	134.5	93	42.4	103.2	65.5	158.7	134.5	87.9
P34932	HSPA4	Heat shock 70 kDa protein 4 OS=Homo sapiens OX=9606 GN=HSPA4 PE=1 SV=4	71	52	167	48	840	94.3	5.19	626.37	75.9	71.7	110.3	92.3	133	117.3	127.4	91.6	82.9	89.3	108.4	93.8	72.8	109	81.3	122	113.8	107.5
P02788	LTF	Lactotransferrin OS=Homo sapiens OX=9606 GN=LTF PE=1 SV=6	77	48	269	48	710	78.1	8.12	951.16	30.4	396.6	18.7	31.7	675.4	64.2	103	50.8	34	46.1	25.3	30.1	49.3	57.6	29.9	40.4	59.9	56.6
P27816	MAP4	Microtubule-associated protein 4 OS=Homo sapiens OX=9606 GN=MAP4 PE=1 SV=3	53	53	184	53	1152	120.9	5.43	576.69	127.4	52.4	81.4	93.5	99	72.1	109.2	84.3	109.1	120.6	103.6	107.3	74.3	76.3	186.3	100.6	97	105.8
P53621	COPA	Coatomer subunit alpha OS=Homo sapiens OX=9606 GN=COPA PE=1 SV=2	54	63	182	63	1224	138.3	7.66	641.16	61.5	61.5	142.3	101	113.1	126.8	125.1	99.7	62.1	68.6	118.7	95.3	67.3	115.2	80.7	95.6	151.5	114
P05023	ATP1A1	Sodium/potassium-transporting ATPase subunit alpha-1 OS=Homo sapiens OX=9606 GN=ATP1A1 PE=1 SV=1	49	51	213	33	1023	112.8	5.49	751.14	70	43.2	208.7	97.3	62.9	118.8	85.6	167.9	65.8	62.1	158.8	94.6	44.2	117.2	58.9	143.6	116.2	84.5
P02671	FGA	Fibrinogen alpha chain OS=Homo sapiens OX=9606 GN=FGA PE=1 SV=2	39	37	446	36	866	94.9	6.01	1408.71	33	512.5	37	62.2	25.7	50.2	170.8	359.3	75	142.3	41.2	39.9	72.2	34.7	43.1	22.6	37.3	41
Q07954	LRP1	Prolow-density lipoprotein receptor-related protein 1 OS=Homo sapiens OX=9606 GN=LRP1 PE=1 SV=2	18	74	154	74	4544	504.3	5.39	526.42	76.8	106.9	77.4	130	160.6	84.7	90.1	130.5	101.2	108.6	85.1	105.2	118.7	76.9	88.7	74.6	84.6	99.4
P07942	LAMB1	Laminin subunit beta-1 OS=Homo sapiens OX=9606 GN=LAMB1 PE=1 SV=2	38	64	177	63	1786	197.9	4.94	593.62	136.4	130.1	53.7	94.7	62.6	87.5	95.6	101.9	131.7	117	75	100.6	117.6	93	102.5	58.7	103.3	138
Q15063	POSTN	Periostin OS=Homo sapiens OX=9606 GN=POSTN PE=1 SV=2	58	45	255	45	836	93.3	7.53	737.97	36.3	31.2	92.6	75.2	147.6	45	47.6	765.2	31.5	30.2	65.7	91.2	37.9	55.3	76.3	23.4	64.7	83.1
P04406	GAPDH	Glyceraldehyde-3-phosphate dehydrogenase OS=Homo sapiens OX=9606 GN=GAPDH PE=1 SV=3	70	25	894	25	335	36	8.46	3092.47	101.2	68.7	96.5	85.7	131.1	101.8	109.1	127.4	92.5	99.5	98.2	88.4	79.6	109.5	91.3	113.4	103.3	103
Q14152	EIF3A	Eukaryotic translation initiation factor 3 subunit A OS=Homo sapiens OX=9606 GN=EIF3A PE=1 SV=1	45	66	231	66	1382	166.5	6.79	660.15	70.1	62.9	118.3	90.9	109.7	136.1	126	101.7	74	73.7	111.7	100.5	74.2	113.3	77.5	118.4	126	115.2
Q9HBL0	TNS1	Tensin-1 OS=Homo sapiens OX=9606 GN=TNS1 PE=1 SV=2	40	56	193	51	1735	185.6	7.75	702.57	261.3	75.7	53.2	102.7	50	35.1	63	42.9	188.5	154.4	93.1	124.5	105.9	47.7	205.4	46.9	52.2	97.6
P12110	COL6A2	Collagen alpha-2(VI) chain OS=Homo sapiens OX=9606 GN=COL6A2 PE=1 SV=4	32	34	366	34	1019	108.5	6.21	1311.77	118.2	170.3	57.5	144.7	97.9	49.5	64.3	86.2	160.1	178.2	91.4	115.3	130.8	63.1	95.4	43	63.7	70.2
P13796	LCP1	Plastin-2 OS=Homo sapiens OX=9606 GN=LCP1 PE=1 SV=6	69	38	187	31	627	70.2	5.43	684.47	42.8	106.9	106.4	75.9	289.6	97	127	84.5	54.9	80.8	100.8	83.1	59.5	89	63	168.1	82.3	88.6
Q99798	ACO2	Aconitate hydratase, mitochondrial OS=Homo sapiens OX=9606 GN=ACO2 PE=1 SV=2	59	45	163	45	780	85.4	7.61	647.53	98.6	79.5	148.5	97.9	57.5	97.7	73.6	56.9	86.3	115.4	142.3	113.7	140.1	138.4	78.6	101.5	101.5	72
P46939	UTRN	Utrophin OS=Homo sapiens OX=9606 GN=UTRN PE=1 SV=2	25	85	143	83	3433	394.2	5.33	438.41	77.5	105.3	98.8	109.5	88.6	74.5	105.6	86.3	101.2	98.7	122.5	119	150.8	87.3	84.6	92.1	97.4	100.2
P00558	PGK1	Phosphoglycerate kinase 1 OS=Homo sapiens OX=9606 GN=PGK1 PE=1 SV=3	86	35	245	35	417	44.6	8.1	899.19	78.8	71.1	99.1	83.9	167.6	129.4	116	101.7	77.9	61.4	87.5	88.2	88.2	135.7	77.2	130.3	94.9	111.3
P08603	CFH	Complement factor H OS=Homo sapiens OX=9606 GN=CFH PE=1 SV=4	44	46	173	42	1231	139	6.61	659.37	81.7	201.3	89.9	117.2	80.9	75.6	95.7	150.5	119.7	143.9	75.3	103.8	104.1	57	96	42.6	87.2	77.8
P01009	SERPINA1	Alpha-1-antitrypsin OS=Homo sapiens OX=9606 GN=SERPINA1 PE=1 SV=3	67	33	611	33	418	46.7	5.59	1681.1	95.3	260.1	89.9	181.7	60	61.4	64.3	139.5	129.2	119.6	65.4	89	143.4	57.3	93.4	34.9	59	56.6
P09327	VIL1	Villin-1 OS=Homo sapiens OX=9606 GN=VIL1 PE=1 SV=4	56	46	168	46	827	92.6	6.39	616.7	55.6	36	166.7	69.6	76.4	178.9	93.4	158	50	55.9	132.3	83.7	37.6	131.7	36.5	153.1	148.5	136
Q15075	EEA1	Early endosome antigen 1 OS=Homo sapiens OX=9606 GN=EEA1 PE=1 SV=2	50	72	136	71	1411	162.4	5.68	476.81	79.8	92.3	103.3	114	119.3	113.7	97	87.8	90.3	94.3	108.5	94.4	98.6	104.7	85.7	118.1	96.5	101.7
P68104	EEF1A1	Elongation factor 1-alpha 1 OS=Homo sapiens OX=9606 GN=EEF1A1 PE=1 SV=1	72	27	325	16	462	50.1	9.01	980.87	75.8	53.9	118.8	85.6	99.8	130.6	131.2	108.3	66.2	82.4	106.1	95.3	71.9	114.7	85.5	119.6	137.3	117.2
Q9NZN4	EHD2	EH domain-containing protein 2 OS=Homo sapiens OX=9606 GN=EHD2 PE=1 SV=2	76	35	211	30	543	61.1	6.46	766.06	184.1	212.6	48.3	100.7	43.7	34.1	42.3	28.6	197	147.4	88	110.4	239.8	39.6	131	38.2	51.7	62.5
A8K7I4	CLCA1	Calcium-activated chloride channel regulator 1 OS=Homo sapiens OX=9606 GN=CLCA1 PE=1 SV=3	53	48	201	46	914	100.2	6.37	702.12	100.1	23.4	244.7	303.5	13.4	67.5	21.7	19	102.4	76.1	195.5	202.8	15.8	154.3	18.3	172.5	38.2	31
Q92616	GCN1	eIF-2-alpha kinase activator GCN1 OS=Homo sapiens OX=9606 GN=GCN1 PE=1 SV=6	29	73	149	73	2671	292.6	7.47	466	73.4	67.3	107.6	94.9	84.5	127.2	115.9	119	74.5	82	101.5	90.5	71.9	120.8	87.4	123.5	124.3	133.7
P33176	KIF5B	Kinesin-1 heavy chain OS=Homo sapiens OX=9606 GN=KIF5B PE=1 SV=1	55	55	152	55	963	109.6	6.51	497.62	96.6	72.4	108.5	99.2	105.8	112	112	103.8	93.3	93.1	105.3	93.3	77.2	104.7	100.3	105.9	114	102.5
Q00341	HDLBP	Vigilin OS=Homo sapiens OX=9606 GN=HDLBP PE=1 SV=2	51	63	170	63	1268	141.4	6.87	572.47	58.5	53.9	121.9	96.8	111.8	132.4	151.3	126.4	58.5	61.6	106.6	93.2	52.8	114.3	75.3	98.5	155.9	130.2
P0DMV9	HSPA1B	Heat shock 70 kDa protein 1B OS=Homo sapiens OX=9606 GN=HSPA1B PE=1 SV=1	62	38	293	26	641	70	5.66	997.76	174.5	64.7	95.7	107.1	130.7	76.6	83.8	78.1	136.2	134.9	115.1	112.8	82.6	73.8	86.6	89.3	80.3	77.3
P22314	UBA1	Ubiquitin-like modifier-activating enzyme 1 OS=Homo sapiens OX=9606 GN=UBA1 PE=1 SV=3	51	44	196	43	1058	117.8	5.76	720.87	74.3	62.7	105.7	89.4	113.6	153.8	118.4	88.7	80.4	84.6	102	89.8	79.4	125.9	77.2	134	102.5	117.7
Q14697	GANAB	Neutral alpha-glucosidase AB OS=Homo sapiens OX=9606 GN=GANAB PE=1 SV=3	54	43	164	43	944	106.8	6.14	620.61	67	78.5	110.1	107.7	100.2	120.9	117.1	118.8	74.2	83.4	100.8	96.3	87.3	102.8	78.6	98.2	135.9	122.2
P31948	STIP1	Stress-induced-phosphoprotein 1 OS=Homo sapiens OX=9606 GN=STIP1 PE=1 SV=1	69	51	184	51	543	62.6	6.8	567.45	86.6	75.2	107.1	95.6	117	129.7	122	105.9	86.2	92.2	103.9	96.4	88.3	109.6	81.2	97.1	105	100.8
P20700	LMNB1	Lamin-B1 OS=Homo sapiens OX=9606 GN=LMNB1 PE=1 SV=2	62	41	232	37	586	66.4	5.16	861.69	48	65.9	109.3	97.9	121	143.4	125.3	89.3	61.7	76.4	110.3	96.9	53.6	127.6	72.7	161.8	115.1	123.7
Q01995	TAGLN	Transgelin OS=Homo sapiens OX=9606 GN=TAGLN PE=1 SV=4	88	26	760	25	201	22.6	8.84	1773.63	345.5	24.9	33.5	124.6	32.8	21	37.3	36.9	271.8	96.5	49.4	118.4	64.1	31.7	369	31	29.1	82.5
P09874	PARP1	Poly [ADP-ribose] polymerase 1 OS=Homo sapiens OX=9606 GN=PARP1 PE=1 SV=4	51	52	148	52	1014	113	8.88	470.67	67	64	92.4	83.1	82.8	112.8	131.7	109	76.2	81.4	110.1	109.9	55.9	137.2	74	157.7	106.8	147.7
P25705	ATP5F1A	ATP synthase subunit alpha, mitochondrial OS=Homo sapiens OX=9606 GN=ATP5F1A PE=1 SV=1	68	35	339	35	553	59.7	9.13	1070.73	92.6	77.2	146.7	104.5	60.8	95.2	79.1	120.8	85.1	93.2	126.3	109.7	98.5	142.7	77.6	99.4	97.3	93.3
P30101	PDIA3	Protein disulfide-isomerase A3 OS=Homo sapiens OX=9606 GN=PDIA3 PE=1 SV=4	72	38	227	37	505	56.7	6.35	816.58	50	61.2	129	98.8	115.7	125.1	124	129.2	55.7	66.8	118.5	97.8	62.1	114.6	58.8	110.9	172.3	109.5
P00450	CP	Ceruloplasmin OS=Homo sapiens OX=9606 GN=CP PE=1 SV=1	43	38	147	38	1065	122.1	5.72	602.71	78.2	344.1	78.2	117.3	66.1	60.8	70.3	93.8	123.2	171	76.9	100.3	119.7	51.7	88.4	36.6	70.7	52.5
P07237	P4HB	Protein disulfide-isomerase OS=Homo sapiens OX=9606 GN=P4HB PE=1 SV=3	70	38	251	38	508	57.1	4.87	805.32	50	79.5	115.8	94.5	118.8	150.5	127.7	126.7	50.7	68.4	108.5	85.9	65.9	112.2	66.3	97.8	162	118.6
P06396	GSN	Gelsolin OS=Homo sapiens OX=9606 GN=GSN PE=1 SV=1	55	40	389	40	782	85.6	6.28	1170.99	182.3	86.9	79.7	100.7	115.9	61	69.4	74.2	141.8	170.6	98.4	105.6	75.7	62	161.7	51.5	80	82.7
P08727	KRT19	Keratin, type I cytoskeletal 19 OS=Homo sapiens OX=9606 GN=KRT19 PE=1 SV=4	82	37	436	26	400	44.1	5.14	1463.82	84	37.6	223.1	58.5	134.5	142.9	98.5	38.1	41	46.6	218	95.4	31	121.7	39.6	140.6	163.9	84.9
Q93052	LPP	Lipoma-preferred partner OS=Homo sapiens OX=9606 GN=LPP PE=1 SV=1	69	29	161	29	612	65.7	7.37	647.78	212.7	41.1	65.3	108.7	48.1	46.8	71.2	40.1	144	197.6	92.7	111.3	84.8	64.7	264.9	51.7	65	89.3
Q16891	IMMT	MICOS complex subunit MIC60 OS=Homo sapiens OX=9606 GN=IMMT PE=1 SV=1	68	46	176	45	758	83.6	6.48	609.35	77.8	77.4	119.4	86.5	78.2	123.1	83.6	112	79.1	92.8	106.2	96.4	108.7	156.5	81.8	116.1	101.5	102.9
P14543	NID1	Nidogen-1 OS=Homo sapiens OX=9606 GN=NID1 PE=1 SV=3	39	39	163	38	1247	136.3	5.29	576.77	149.4	188.8	44.9	94.7	46.3	55.1	60.4	53.7	186.1	151.7	70.5	96.7	186.8	60.9	154.1	41.8	64.6	93.3
O43491	EPB41L2	Band 4.1-like protein 2 OS=Homo sapiens OX=9606 GN=EPB41L2 PE=1 SV=1	53	46	147	40	1005	112.5	5.44	525.52	76.3	100.3	89.1	114.2	72.6	107.9	112.9	93.2	105.4	100.4	124	119.2	116	95.4	68.9	122.6	91.9	89.8
Q7KZF4	SND1	Staphylococcal nuclease domain-containing protein 1 OS=Homo sapiens OX=9606 GN=SND1 PE=1 SV=1	56	46	170	46	910	101.9	7.17	641.92	53.8	62.7	96.3	80.4	106.6	163.7	145.8	97.4	61.9	73.2	89.9	85.5	67.7	128.9	69.5	121.1	133	162.5
Q9NYU2	UGGT1	UDP-glucose:glycoprotein glucosyltransferase 1 OS=Homo sapiens OX=9606 GN=UGGT1 PE=1 SV=3	41	53	129	51	1555	177.1	5.63	478.8	63.7	82.6	125.6	105	97.6	130.8	110.3	81.7	69.8	78	112.3	93.9	74.9	135.4	70.3	103.6	145.5	118.9
P48643	CCT5	T-complex protein 1 subunit epsilon OS=Homo sapiens OX=9606 GN=CCT5 PE=1 SV=1	73	39	163	38	541	59.6	5.66	663.43	71.6	87.8	103.6	90.9	102.4	119	112.3	141.7	78.3	80.3	92.8	93.6	98.3	114.8	69.4	114	115.7	113.6
P04264	KRT1	Keratin, type II cytoskeletal 1 OS=Homo sapiens OX=9606 GN=KRT1 PE=1 SV=6	54	40	288	33	644	66	8.12	925.13	276.3	254.9	104.7	140.6	47.7	39.2	40	52	65.8	162	96.7	126	89.2	76.8	68.4	46.7	50.3	62.7
P02679	FGG	Fibrinogen gamma chain OS=Homo sapiens OX=9606 GN=FGG PE=1 SV=3	64	27	213	27	453	51.5	5.62	695.32	28.1	574.1	26.2	45	24.4	52.9	183.2	309.3	74.6	157.5	35.2	36.2	83.7	31.8	38.2	21.9	37.3	40.2
P54652	HSPA2	Heat shock-related 70 kDa protein 2 OS=Homo sapiens OX=9606 GN=HSPA2 PE=1 SV=1	64	43	217	27	639	70	5.74	717.04	230.1	36.5	66.9	125.5	48	47.4	58.6	33.7	168.3	261.6	80.2	102.5	56.8	57.7	222.6	52.7	70.7	80.1
Q9Y4L1	HYOU1	Hypoxia up-regulated protein 1 OS=Homo sapiens OX=9606 GN=HYOU1 PE=1 SV=1	45	40	149	40	999	111.3	5.22	561.29	58.3	49.5	121.5	93.7	79.5	154.8	141	126.2	63.6	70.3	117.2	97.2	50.9	119.1	71.3	101.7	165.4	118.6
Q00839	HNRNPU	Heterogeneous nuclear ribonucleoprotein U OS=Homo sapiens OX=9606 GN=HNRNPU PE=1 SV=6	48	43	192	43	825	90.5	6	598.91	56.6	34	109.5	78.1	103.2	152.9	142.7	120.7	49.4	57.5	117.1	105.1	37.8	124.9	66.9	189.3	127.2	126.9
P78371	CCT2	T-complex protein 1 subunit beta OS=Homo sapiens OX=9606 GN=CCT2 PE=1 SV=4	79	39	167	39	535	57.5	6.46	616.22	74.1	85.8	110.8	93.3	98.1	116.9	113.4	141.8	85.9	78.2	94.2	99.3	95.3	113.4	70.5	107.4	110.7	110.8
P11586	MTHFD1	C-1-tetrahydrofolate synthase, cytoplasmic OS=Homo sapiens OX=9606 GN=MTHFD1 PE=1 SV=4	61	49	138	48	935	101.5	7.3	478.2	64.5	108.2	107.2	81.5	95.5	132.5	111.8	89.1	67	69.8	102.6	89.9	131.4	116.2	60.6	153.8	108.1	110.4
P29401	TKT	Transketolase OS=Homo sapiens OX=9606 GN=TKT PE=1 SV=3	61	35	252	35	623	67.8	7.66	898.29	67.9	110.6	90.6	79.9	186.8	133.3	119.3	58.1	61.2	72.6	80.4	78.4	174.9	109.6	65.4	103.7	106.5	100.7
Q02952	AKAP12	A-kinase anchor protein 12 OS=Homo sapiens OX=9606 GN=AKAP12 PE=1 SV=4	40	55	105	55	1782	191.4	4.41	413.81	130.6	139.4	62.1	138.7	53.3	40.1	67.3	42.1	174.2	149.4	89.1	119.7	189.4	44.9	189.3	41	61.8	67.7
P06733	ENO1	Alpha-enolase OS=Homo sapiens OX=9606 GN=ENO1 PE=1 SV=2	65	28	793	26	434	47.1	7.39	2282.45	95.1	65.7	89.8	86	166.7	124.4	108.5	91.7	83.2	95.5	90.8	86.7	79.9	114.2	97.8	106	106.6	111.4
P68371	TUBB4B	Tubulin beta-4B chain OS=Homo sapiens OX=9606 GN=TUBB4B PE=1 SV=1	78	24	329	1	445	49.8	4.89	1048.18	112.5	66.2	100.6	94	98.5	107.7	112.9	96	105.2	106.8	107.9	104.5	76.7	96.3	98.8	102.8	107.7	104.9
Q96AC1	FERMT2	Fermitin family homolog 2 OS=Homo sapiens OX=9606 GN=FERMT2 PE=1 SV=1	53	33	144	30	680	77.8	6.7	545.28	253.6	72.1	50.1	107.1	52.1	40.5	60.2	45.3	183	163.4	87.3	115.2	124.5	46.5	209.5	41.7	54.3	93.7
Q07065	CKAP4	Cytoskeleton-associated protein 4 OS=Homo sapiens OX=9606 GN=CKAP4 PE=1 SV=2	70	42	164	41	602	66	5.92	628.65	48	57.4	104.3	94.2	111.7	110.8	114.5	251.9	52.7	58.7	98.1	87.8	54.8	110.8	82.8	74	151.4	136.1
Q02817	MUC2	Mucin-2 OS=Homo sapiens OX=9606 GN=MUC2 PE=1 SV=2	11	47	151	46	5179	540	5.8	530.52	89.6	28.6	122.4	85.5	22.9	138.7	41.5	24.9	50.9	38.8	131.5	271.4	26.7	100.2	104.4	63.9	425.2	33
Q9UPN3	MACF1	Microtubule-actin cross-linking factor 1, isoforms 1/2/3/5 OS=Homo sapiens OX=9606 GN=MACF1 PE=1 SV=4	11	79	123	75	7388	837.8	5.39	360.2	99.3	83.3	89.9	100.3	103.4	106.6	119.7	96.2	94.7	101	90.4	89.1	89.1	96.3	114.3	88.1	108.7	129.7
Q6P2Q9	PRPF8	Pre-mRNA-processing-splicing factor 8 OS=Homo sapiens OX=9606 GN=PRPF8 PE=1 SV=2	28	63	137	63	2335	273.4	8.84	428.13	61.5	77.4	102	90.7	90.5	128	132.4	127.2	69	77.2	106.1	94.3	75.7	97.7	73.5	148.1	117.3	131.4
P07355	ANXA2	Annexin A2 OS=Homo sapiens OX=9606 GN=ANXA2 PE=1 SV=2	76	33	329	33	339	38.6	7.75	1064.9	60.2	184.1	94.5	99.7	155	79.8	89.3	83.3	105.4	87	104.7	98.4	153.5	80.3	66.1	70.1	113.4	75.3
Q9BX66	SORBS1	Sorbin and SH3 domain-containing protein 1 OS=Homo sapiens OX=9606 GN=SORBS1 PE=1 SV=3	34	41	168	40	1292	142.4	6.84	597.82	274.5	78.9	44	106.7	37.3	37.7	45.7	32.4	202.6	184.1	90.9	120.4	86.9	45	246.5	40.2	44.7	81.7
Q01518	CAP1	Adenylyl cyclase-associated protein 1 OS=Homo sapiens OX=9606 GN=CAP1 PE=1 SV=5	64	33	184	31	475	51.9	8.06	669.16	84.3	71.6	111.2	92	172.8	95.3	112.4	86.2	84.1	99.7	105.6	92.7	76.9	108.7	110.2	97.2	101.6	97.7
Q15582	TGFBI	Transforming growth factor-beta-induced protein ig-h3 OS=Homo sapiens OX=9606 GN=TGFBI PE=1 SV=1	53	33	278	33	683	74.6	7.71	961.64	87.5	60.7	43.6	80	103.6	73.1	128.7	118.6	88.7	115.2	56.5	68.6	68.8	129	297.1	68.1	120.9	91.4
P05091	ALDH2	Aldehyde dehydrogenase, mitochondrial OS=Homo sapiens OX=9606 GN=ALDH2 PE=1 SV=2	62	29	148	25	517	56.3	7.05	587.15	44.8	125.3	105.4	47.1	44	149.6	66.3	56.9	86.3	89.1	108.4	93.2	214.4	156.7	65.3	134.9	118.1	94.2
O75643	SNRNP200	U5 small nuclear ribonucleoprotein 200 kDa helicase OS=Homo sapiens OX=9606 GN=SNRNP200 PE=1 SV=2	31	56	112	56	2136	244.4	6.06	371.61	66.6	77.3	98.5	95.9	86.7	126.3	129	124.9	76.2	84.2	107.8	96.9	75.9	94.2	78.5	139.2	114.2	127.8
P50454	SERPINH1	Serpin H1 OS=Homo sapiens OX=9606 GN=SERPINH1 PE=1 SV=2	65	26	200	26	418	46.4	8.69	655.58	48.9	97.4	45.4	92.1	150.6	87.3	128.1	339.4	40.2	55.5	44.2	50.9	81.3	74.9	86.9	52.3	104.4	220.1
P68366	TUBA4A	Tubulin alpha-4A chain OS=Homo sapiens OX=9606 GN=TUBA4A PE=1 SV=1	58	23	535	6	448	49.9	5.06	1759.65	101.7	71.2	105.2	91.1	97.5	112.3	108.9	96.2	98	100.4	105.6	103.3	82.3	102.5	94.3	104.6	115.2	109.6
Q13228	SELENBP1	Methanethiol oxidase OS=Homo sapiens OX=9606 GN=SELENBP1 PE=1 SV=2	75	31	276	31	472	52.4	6.37	802.69	95.3	84.3	191.3	99.2	45.8	97.2	53.8	42	109.8	66.2	150	121.5	95.1	130.4	41.8	225.4	81.2	69.7
P16615	ATP2A2	Sarcoplasmic/endoplasmic reticulum calcium ATPase 2 OS=Homo sapiens OX=9606 GN=ATP2A2 PE=1 SV=1	41	39	148	32	1042	114.7	5.34	535.4	71.5	78.1	117.5	90.5	94.5	124.3	110.2	110	70.8	89.3	106.7	87	83	105.4	87.3	118.2	130.4	125.3
P07437	TUBB	Tubulin beta chain OS=Homo sapiens OX=9606 GN=TUBB PE=1 SV=2	78	24	297	4	444	49.6	4.89	921.69	100.8	68.9	84.8	93.9	114.7	111.2	113.6	105	101	99.3	95.6	98.6	79.1	92.1	102.9	106.4	107.7	124.6
P50990	CCT8	T-complex protein 1 subunit theta OS=Homo sapiens OX=9606 GN=CCT8 PE=1 SV=4	66	36	152	36	548	59.6	5.6	536.25	71.8	90.9	100.6	89	100.7	114.8	113.4	145.5	78.9	84	96.4	91.5	97.6	115.4	68.1	113.2	115.3	113
Q9BQE3	TUBA1C	Tubulin alpha-1C chain OS=Homo sapiens OX=9606 GN=TUBA1C PE=1 SV=1	65	24	457	7	449	49.9	5.1	1427.47	122.4	62.2	91.9	95.4	100.4	100.6	111.7	97.8	110.3	115.9	99.2	103.2	75.5	89.4	111.2	101.9	102	109
P35900	KRT20	Keratin, type I cytoskeletal 20 OS=Homo sapiens OX=9606 GN=KRT20 PE=1 SV=1	77	38	174	35	424	48.5	5.69	570.25	73.9	25.6	326.3	63.3	113.4	178.7	67	65.7	44.2	43.2	241.6	62.1	21.7	50.4	27.5	222.5	131.5	41.5
Q08211	DHX9	ATP-dependent RNA helicase A OS=Homo sapiens OX=9606 GN=DHX9 PE=1 SV=4	39	48	150	48	1270	140.9	6.84	559.25	59	65.8	105.7	93.5	90.4	133.9	134.7	114	70	75.7	108.9	97.4	69.1	99.7	74.3	146.6	122.2	139
Q14195	DPYSL3	Dihydropyrimidinase-related protein 3 OS=Homo sapiens OX=9606 GN=DPYSL3 PE=1 SV=1	58	24	187	19	570	61.9	6.49	672.73	165.7	44.1	48.5	110.8	103.7	40.1	75.9	83.2	135.3	198.3	75	89.5	78.3	52.7	323.6	48.3	49.4	77.6
P12956	XRCC6	X-ray repair cross-complementing protein 6 OS=Homo sapiens OX=9606 GN=XRCC6 PE=1 SV=2	58	40	159	40	609	69.8	6.64	542.88	55.4	56.5	102.8	94.5	91.5	161	118.9	100.6	66.5	78.1	116.3	100.9	62.4	132.1	71.6	157.2	115.9	117.8
P21980	TGM2	Protein-glutamine gamma-glutamyltransferase 2 OS=Homo sapiens OX=9606 GN=TGM2 PE=1 SV=2	61	34	174	34	687	77.3	5.22	608.04	66.7	82	80	93.6	65.7	105.8	130.3	62.8	79.9	108.6	86.3	115.4	304.8	128.6	59.9	60.5	68.8	100.3
O75874	IDH1	Isocitrate dehydrogenase [NADP] cytoplasmic OS=Homo sapiens OX=9606 GN=IDH1 PE=1 SV=2	75	30	166	27	414	46.6	7.01	604	63.7	85.5	137.6	94.4	94.6	106.8	93.1	71.3	64.4	56	132.5	99.2	191	150.7	50.6	95.5	122.1	91.1
Q13576	IQGAP2	Ras GTPase-activating-like protein IQGAP2 OS=Homo sapiens OX=9606 GN=IQGAP2 PE=1 SV=4	36	52	127	49	1575	180.5	5.64	413.4	72.1	81.9	170	133.9	91.7	84.8	82.1	92.2	94.5	80.9	158.2	114.6	67.3	110.8	74.4	121.1	104.2	65.2
P19367	HK1	Hexokinase-1 OS=Homo sapiens OX=9606 GN=HK1 PE=1 SV=3	47	45	165	39	917	102.4	6.8	550.14	112.8	76.6	110.4	105.6	96.9	99	90.7	98.4	96.1	106.8	110.8	103	91.9	109.5	105.8	89	97.4	99.3
P07384	CAPN1	Calpain-1 catalytic subunit OS=Homo sapiens OX=9606 GN=CAPN1 PE=1 SV=1	59	38	151	37	714	81.8	5.67	564.66	96.7	96.9	120.4	98.7	99.7	117.4	99.8	71.3	103.5	101.5	119.9	99.4	80.5	112.3	88.6	93.8	105.2	94.3
Q8WUM4	PDCD6IP	Programmed cell death 6-interacting protein OS=Homo sapiens OX=9606 GN=PDCD6IP PE=1 SV=1	48	45	143	45	868	96	6.52	500.41	85.8	74.7	138.7	100.9	122.2	115.9	94.8	99.1	90.1	70.7	117.3	101.9	72.1	109.3	90.4	111.3	111.6	93.3
P02647	APOA1	Apolipoprotein A-I OS=Homo sapiens OX=9606 GN=APOA1 PE=1 SV=1	76	33	226	32	267	30.8	5.76	702.53	115	402.9	83.3	82.6	89.4	63.1	82.6	102.9	120.9	42.3	53.5	96.9	191.7	45.1	75	32.5	52.2	68
P49588	AARS1	Alanine--tRNA ligase, cytoplasmic OS=Homo sapiens OX=9606 GN=AARS1 PE=1 SV=2	51	42	123	42	968	106.7	5.53	426.79	76.3	65	104.3	95	88.2	121.9	121.1	115.4	83.2	85.9	101.8	90.4	84.6	131.5	91.3	110.1	117.1	116.8
P51659	HSD17B4	Peroxisomal multifunctional enzyme type 2 OS=Homo sapiens OX=9606 GN=HSD17B4 PE=1 SV=3	64	41	153	41	736	79.6	8.84	548.57	48.3	72.4	134.2	73.2	119.7	143.1	110.5	135.9	49.5	55.6	103.7	74.5	106.2	118	50.5	139	123	142.9
P12277	CKB	Creatine kinase B-type OS=Homo sapiens OX=9606 GN=CKB PE=1 SV=1	73	23	288	22	381	42.6	5.59	1184.61	295.9	28.7	118.5	86.5	88.8	37.7	25	37.2	186.6	191.8	176.7	152.7	63.1	24.6	128.2	29	48	81.1
P06737	PYGL	Glycogen phosphorylase, liver form OS=Homo sapiens OX=9606 GN=PYGL PE=1 SV=4	54	43	135	34	847	97.1	7.17	450.08	68.6	237.2	81.9	89.3	166.4	69.1	87.4	82.1	76.5	68	61.3	94.6	248.3	69.3	74.7	54.6	87.2	83.7
P53618	COPB1	Coatomer subunit beta OS=Homo sapiens OX=9606 GN=COPB1 PE=1 SV=3	56	44	152	44	953	107.1	6.05	490.03	60.5	62.7	140.4	98.5	110.6	128.1	122.8	105.3	61.4	67.8	119.7	93.8	64.1	116.4	80.9	97.6	154.2	115.2
O75083	WDR1	WD repeat-containing protein 1 OS=Homo sapiens OX=9606 GN=WDR1 PE=1 SV=4	63	35	182	35	606	66.2	6.65	665.63	132.6	53.8	102.5	95.3	98.9	96	93.5	75.7	117	137.4	113.7	103.5	80.1	90	115.1	102.5	95.3	97.1
Q92841	DDX17	Probable ATP-dependent RNA helicase DDX17 OS=Homo sapiens OX=9606 GN=DDX17 PE=1 SV=2	51	36	130	27	729	80.2	8.27	453.48	57.5	58.3	110.7	82	95.2	142.2	140.9	103.8	69.5	70.2	111.1	96.3	60.1	115.2	71.1	155.1	125.3	135.5
P04075	ALDOA	Fructose-bisphosphate aldolase A OS=Homo sapiens OX=9606 GN=ALDOA PE=1 SV=2	87	29	334	24	364	39.4	8.09	1395.55	108.2	76.7	97.3	83.6	148.9	105.6	96.8	98.4	97.7	101.6	101.1	92.1	113.6	97.6	91.9	108.5	100.5	80
P28838	LAP3	Cytosol aminopeptidase OS=Homo sapiens OX=9606 GN=LAP3 PE=1 SV=3	70	33	127	33	519	56.1	7.93	526.89	56.4	91	112.6	102.4	123.8	102.5	127	109.5	66.2	86.8	96.1	79.7	115.9	104.9	88.3	141.9	98.2	96.8
Q13423	NNT	NAD(P) transhydrogenase, mitochondrial OS=Homo sapiens OX=9606 GN=NNT PE=1 SV=3	41	40	135	40	1086	113.8	8.09	473.48	94.3	92.2	126.1	101.8	66.9	95.1	78.5	98.5	87.9	125	108.8	99.3	103.7	126.4	114.1	95.8	93	92.6
P13010	XRCC5	X-ray repair cross-complementing protein 5 OS=Homo sapiens OX=9606 GN=XRCC5 PE=1 SV=3	54	37	164	37	732	82.7	5.81	549.22	57.8	59	103.3	94.3	95.4	154.7	127.4	97.1	66.9	77.6	113.1	100.3	66.7	128.4	72.5	149.7	120.4	115.5
P62258	YWHAE	14-3-3 protein epsilon OS=Homo sapiens OX=9606 GN=YWHAE PE=1 SV=1	76	26	233	23	255	29.2	4.74	711.48	85.4	82.3	107.6	95.6	93.1	118.7	118.5	83.2	87.2	82.1	114.1	102.5	99.3	127.9	76.8	119.5	108.1	98
P35908	KRT2	Keratin, type II cytoskeletal 2 epidermal OS=Homo sapiens OX=9606 GN=KRT2 PE=1 SV=2	56	38	135	27	639	65.4	8	504.43	311.5	248.5	107.3	127.5	61.2	38.7	40.7	60.7	62	133.8	86.8	115.6	78.9	75.1	63.7	59.1	57.9	70.9
P50395	GDI2	Rab GDP dissociation inhibitor beta OS=Homo sapiens OX=9606 GN=GDI2 PE=1 SV=2	75	33	146	23	445	50.6	6.47	521.53	88.7	86.7	119.3	99.9	106.7	105.8	114.6	75.4	94.2	79.6	106.5	101.2	89.5	107	103	101.3	116.1	104.5
P49411	TUFM	Elongation factor Tu, mitochondrial OS=Homo sapiens OX=9606 GN=TUFM PE=1 SV=2	70	27	136	27	452	49.5	7.61	546.94	66	61.4	135.9	92.6	79.1	143	100.3	74.7	60.9	72.8	123.6	101	90.5	174	61.1	150.6	114.5	98.2
P53814	SMTN	Smoothelin OS=Homo sapiens OX=9606 GN=SMTN PE=1 SV=7	43	36	157	36	917	99	9.07	546.64	345.2	27.2	30.6	109.6	25.2	27	38.8	29.4	221	237.4	76	108.8	46.4	36.5	277	32.1	40	91.9
Q06210	GFPT1	Glutamine--fructose-6-phosphate aminotransferase [isomerizing] 1 OS=Homo sapiens OX=9606 GN=GFPT1 PE=1 SV=3	56	36	155	29	699	78.8	7.11	539.1	64	46.1	189.7	82.1	90	144.3	111.4	138.2	57.8	48	133.1	98	50.8	129.9	63.3	77.2	192.1	84.1
Q99832	CCT7	T-complex protein 1 subunit eta OS=Homo sapiens OX=9606 GN=CCT7 PE=1 SV=2	77	39	123	39	543	59.3	7.65	437.87	72	88.7	102.5	87.8	102.5	118.9	113.2	143.1	80	86.9	94.8	92.3	92.6	113.5	69.1	112.8	115.8	113.7
P13645	KRT10	Keratin, type I cytoskeletal 10 OS=Homo sapiens OX=9606 GN=KRT10 PE=1 SV=6	50	34	192	31	584	58.8	5.21	677.4	316.6	273	92.7	127.2	50.7	36.9	38.4	54	60.1	155	83	133.7	85.6	67.3	60.4	48.3	49.9	67.2
Q7Z6Z7	HUWE1	E3 ubiquitin-protein ligase HUWE1 OS=Homo sapiens OX=9606 GN=HUWE1 PE=1 SV=3	14	64	115	64	4374	481.6	5.22	359.07	71.2	81.7	94.1	89.1	118.2	168.1	108	87.6	86.8	73.2	86.3	92.1	87.4	134.9	72.8	131.4	100.8	116.4
P51911	CNN1	Calponin-1 OS=Homo sapiens OX=9606 GN=CNN1 PE=1 SV=2	84	22	327	18	297	33.2	9.07	1002.5	267.2	18.1	30.2	109.1	20	16.7	28.1	23.7	189.8	288.7	65.4	110.4	42.3	22.4	445.7	26.4	27.4	68.4
Q02218	OGDH	2-oxoglutarate dehydrogenase, mitochondrial OS=Homo sapiens OX=9606 GN=OGDH PE=1 SV=3	48	48	117	48	1023	115.9	6.86	443.55	106.5	88.8	127.7	91.9	71.4	100.4	84.6	74.5	96.1	111.6	114.5	103.6	136.6	113.4	97.9	99.2	93.9	87.4
P21399	ACO1	Cytoplasmic aconitate hydratase OS=Homo sapiens OX=9606 GN=ACO1 PE=1 SV=3	61	45	136	45	889	98.3	6.68	451.96	94.2	124.7	103.2	94.6	82.9	97.2	98.1	56.9	98.3	95.7	104.3	100.9	175.1	105.2	89.4	91.7	104.2	83.2
P67936	TPM4	Tropomyosin alpha-4 chain OS=Homo sapiens OX=9606 GN=TPM4 PE=1 SV=3	78	32	497	13	248	28.5	4.69	1248.05	45.6	57.2	59.6	90.4	187.7	119.3	178.5	147.1	56	74	64.7	62.9	78	110.5	123.3	82.6	105.2	157.3
Q14789	GOLGB1	Golgin subfamily B member 1 OS=Homo sapiens OX=9606 GN=GOLGB1 PE=1 SV=2	20	60	92	60	3259	375.8	5	324.05	72.4	83.4	133.2	106.1	102	120.7	105.5	87.5	74.1	72	120.2	98.8	72.6	109.1	84.6	101.4	141.7	114.9
O94832	MYO1D	Unconventional myosin-Id OS=Homo sapiens OX=9606 GN=MYO1D PE=1 SV=2	47	50	169	46	1006	116.1	9.39	534.65	68.3	55.5	170.2	107.3	84.9	139.2	81.3	64.6	73.1	58.3	154.2	114.8	72.9	99.2	70.9	179.2	124.1	81.9
Q14112	NID2	Nidogen-2 OS=Homo sapiens OX=9606 GN=NID2 PE=1 SV=3	31	36	123	35	1375	151.2	5.29	482.19	77.7	288.6	45.8	68.9	63.6	80.5	82	84.4	137.3	99.9	71.5	93.9	202	72.1	93.9	48.2	74.9	114.7
P12270	TPR	Nucleoprotein TPR OS=Homo sapiens OX=9606 GN=TPR PE=1 SV=3	23	55	116	54	2363	267.1	5.02	339.04	67.3	79.8	87.9	94	100.2	152.2	114	105.7	84.8	77.9	90.8	95.9	80.8	109.7	77.5	149.3	108.6	123.5
Q9BVA1	TUBB2B	Tubulin beta-2B chain OS=Homo sapiens OX=9606 GN=TUBB2B PE=1 SV=1	63	20	278	1	445	49.9	4.89	865.74	167.8	67.6	65.1	146.6	67.1	46.5	68.1	58.5	194.9	142.4	97.9	138	87.3	52.9	215.7	48	62.3	73.3
Q63HN8	RNF213	E3 ubiquitin-protein ligase RNF213 OS=Homo sapiens OX=9606 GN=RNF213 PE=1 SV=3	12	58	94	57	5207	591	6.48	277.29	63.8	89.1	98.3	88.2	124.4	152.5	143	90.7	67.7	89	85.5	84	75.7	107.1	84.3	123.7	106.3	126.8
P16144	ITGB4	Integrin beta-4 OS=Homo sapiens OX=9606 GN=ITGB4 PE=1 SV=5	33	55	120	55	1822	202	6.09	419.92	70	67.9	125.9	95.8	59.5	150	101	115.6	89.7	69.6	112.8	101.9	60.4	155.5	68.7	122.4	143.1	90.3
P35241	RDX	Radixin OS=Homo sapiens OX=9606 GN=RDX PE=1 SV=1	55	39	154	20	583	68.5	6.37	482.77	111.7	103.9	80.6	125.8	83.1	72.8	88.2	80.2	117.8	147.7	93.4	103	149	61.2	132.6	66.2	80.8	101.9
P27824	CANX	Calnexin OS=Homo sapiens OX=9606 GN=CANX PE=1 SV=2	40	30	243	30	592	67.5	4.6	805.42	60.2	77.3	106.9	96.6	111.3	130	119.2	151.3	69.3	79	96.7	91.3	76.8	104	74.1	105.4	128.4	122.2
O95425	SVIL	Supervillin OS=Homo sapiens OX=9606 GN=SVIL PE=1 SV=2	28	54	110	54	2214	247.6	6.98	380.42	263.3	54.7	53.4	108.5	54.7	49.5	64.4	49.4	176.8	219.9	84.9	108	50.1	51	198.5	50.7	60.2	102.2
P00738	HP	Haptoglobin OS=Homo sapiens OX=9606 GN=HP PE=1 SV=1	58	27	187	14	406	45.2	6.58	667.22	51.9	265.2	162.3	164.1	39.2	132.5	118.1	111.8	61.3	161.7	40.9	127.8	88	36.2	77.8	19.5	95.8	45.8
Q13885	TUBB2A	Tubulin beta-2A chain OS=Homo sapiens OX=9606 GN=TUBB2A PE=1 SV=1	54	19	278	1	445	49.9	4.89	871.85	216.4	63.1	52.5	144.8	80.2	27.8	50.6	52.2	211.2	177.8	89.1	144.7	70.8	32.9	235.1	35.6	52.5	62.8
P28331	NDUFS1	NADH-ubiquinone oxidoreductase 75 kDa subunit, mitochondrial OS=Homo sapiens OX=9606 GN=NDUFS1 PE=1 SV=3	61	33	156	33	727	79.4	6.23	553.93	91.7	92.6	156.8	108.8	75.6	87.3	90.4	72.3	95.4	107.7	132.4	117.6	110.4	83.2	90.6	93.3	103	90.9
Q04637	EIF4G1	Eukaryotic translation initiation factor 4 gamma 1 OS=Homo sapiens OX=9606 GN=EIF4G1 PE=1 SV=4	31	49	134	44	1599	175.4	5.33	395.98	70.2	58	111.5	86.2	121.2	131.8	138.6	112.9	64.5	67.9	99.3	86.3	75.6	112.8	78.5	113.2	140.4	131
P55786	NPEPPS	Puromycin-sensitive aminopeptidase OS=Homo sapiens OX=9606 GN=NPEPPS PE=1 SV=2	46	37	121	37	919	103.2	5.72	421.14	101.8	75.9	114.6	102.8	112.2	118.9	92.7	75.2	100.8	113.6	122.5	103.9	88.2	94.3	95.6	105.1	94.9	87.1
P05164	MPO	Myeloperoxidase OS=Homo sapiens OX=9606 GN=MPO PE=1 SV=1	47	29	141	25	745	83.8	8.97	498.17	34.7	360.3	26.3	40.7	646.2	66.2	112.1	65.9	36.7	52.2	29.1	34.1	47.2	53	32.6	36.1	59.4	67.4
Q16363	LAMA4	Laminin subunit alpha-4 OS=Homo sapiens OX=9606 GN=LAMA4 PE=1 SV=4	27	49	112	49	1823	202.4	6.28	420.51	121.4	237.1	45.1	75.5	51.5	63.5	72	60.2	177	124.6	67.3	111.1	181	67.2	120.7	47.4	80.7	96.6
P55084	HADHB	Trifunctional enzyme subunit beta, mitochondrial OS=Homo sapiens OX=9606 GN=HADHB PE=1 SV=3	60	27	149	27	474	51.3	9.41	488.32	79.9	105.5	120.6	99	74.1	97.9	74.1	87.5	85.8	103.4	115.7	100.7	151.7	148	86.4	87.5	98	84.3
O60506	SYNCRIP	Heterogeneous nuclear ribonucleoprotein Q OS=Homo sapiens OX=9606 GN=SYNCRIP PE=1 SV=2	46	28	112	20	623	69.6	8.59	437.02	68.7	61.3	87	84.2	93.8	161.9	131.2	131.9	71.2	78.8	93.4	84.2	72.4	108.3	83.5	147.8	116.5	124
P23528	CFL1	Cofilin-1 OS=Homo sapiens OX=9606 GN=CFL1 PE=1 SV=3	86	23	324	18	166	18.5	8.09	897.79	95.1	54.7	129.5	93.6	142.7	127.1	128.3	84.7	91.7	75.6	92.7	99.4	58.7	106.1	103.1	112.8	114	90.1
P49792	RANBP2	E3 SUMO-protein ligase RanBP2 OS=Homo sapiens OX=9606 GN=RANBP2 PE=1 SV=2	21	60	112	35	3224	358	6.2	342.78	65.6	67.4	107.8	88.8	95.1	141.5	122.8	99.2	72	76.7	106.8	95	85.8	121.8	77.3	135.3	116.7	124.5
P49748	ACADVL	Very long-chain specific acyl-CoA dehydrogenase, mitochondrial OS=Homo sapiens OX=9606 GN=ACADVL PE=1 SV=1	57	32	122	32	655	70.3	8.75	499.61	70.9	114	123.5	97.8	90.2	112.6	83.8	70.1	52.3	118.5	123.3	101.2	149.3	87.1	83.6	120.8	112.7	88.3
Q16555	DPYSL2	Dihydropyrimidinase-related protein 2 OS=Homo sapiens OX=9606 GN=DPYSL2 PE=1 SV=1	65	26	166	21	572	62.3	6.38	587.98	122.7	82	79	126.8	86.8	61.3	90.5	71.3	130.6	140.3	99	107.1	127.3	75.2	166.1	72.1	70.9	91.1
Q12906	ILF3	Interleukin enhancer-binding factor 3 OS=Homo sapiens OX=9606 GN=ILF3 PE=1 SV=3	37	32	117	27	894	95.3	8.76	372.05	57.3	56.3	103.1	90.8	100.8	154	137.7	89.4	68	75.3	108.8	95.3	70.3	110.2	76.6	157.3	120.5	128.4
Q8WXH0	SYNE2	Nesprin-2 OS=Homo sapiens OX=9606 GN=SYNE2 PE=1 SV=3	9	59	86	56	6885	795.9	5.36	271.91	78.3	83.1	114.9	111	82	138.7	89.5	94	88.6	88.1	111.2	104.6	88.6	108	82.4	128.3	104.2	104.6
P50991	CCT4	T-complex protein 1 subunit delta OS=Homo sapiens OX=9606 GN=CCT4 PE=1 SV=4	70	33	137	32	539	57.9	7.83	493.33	72.3	87.7	103	89.7	103.5	121.5	115.2	140.5	78.8	88.1	97.8	93.3	88.3	116.1	68.1	111.4	113.8	110.9
P00488	F13A1	Coagulation factor XIII A chain OS=Homo sapiens OX=9606 GN=F13A1 PE=1 SV=4	37	25	123	25	732	83.2	6.09	453.17	62.5	382.8	100.3	193.5	90.4	42.2	33.9	50.9	102.8	103.5	102.3	107.8	179.7	35.4	83.2	35.6	44.4	49
P23246	SFPQ	Splicing factor, proline- and glutamine-rich OS=Homo sapiens OX=9606 GN=SFPQ PE=1 SV=2	41	30	138	29	707	76.1	9.44	490.65	53.1	56.6	109.5	87	89.6	143.9	145	104	61.4	70.5	108.1	98.1	62	101.7	75.2	161.4	128.4	144.5
P02774	GC	Vitamin D-binding protein OS=Homo sapiens OX=9606 GN=GC PE=1 SV=2	73	33	137	32	474	52.9	5.45	508.48	103.3	267.9	86.4	114.6	68.9	58	67.8	201.1	132.3	124.7	73.4	94.9	119.1	46.7	94.9	33.1	65.2	47.7
P20810	CAST	Calpastatin OS=Homo sapiens OX=9606 GN=CAST PE=1 SV=4	58	36	118	36	708	76.5	5.07	370.43	80.9	67.8	133.7	96.9	82.9	114.6	112.5	60.7	74.6	74.1	119.9	100.8	73.2	123.4	89.4	169.1	135.5	89.8
P63010	AP2B1	AP-2 complex subunit beta OS=Homo sapiens OX=9606 GN=AP2B1 PE=1 SV=1	44	39	105	23	937	104.5	5.38	388.54	75	98.8	117	114.5	117.3	106.8	106.8	94.5	90	90	108.3	101.3	93.8	94.3	83.3	96.6	106.8	104.9
P27797	CALR	Calreticulin OS=Homo sapiens OX=9606 GN=CALR PE=1 SV=1	71	27	146	27	417	48.1	4.44	551.67	66.7	28.3	105.4	76.6	75.9	185.4	133.2	108.5	38	37	96.1	96.6	43.4	133.5	59.5	175	228	112.8
P04275	VWF	von Willebrand factor OS=Homo sapiens OX=9606 GN=VWF PE=1 SV=4	21	51	109	51	2813	309.1	5.48	384.41	47.4	172.1	60.7	150.6	71.1	63.6	82.4	84.6	158	143.2	75	105.6	200.8	74.3	84.6	49.8	85.1	90.9
Q9UHB6	LIMA1	LIM domain and actin-binding protein 1 OS=Homo sapiens OX=9606 GN=LIMA1 PE=1 SV=1	63	47	112	46	759	85.2	6.84	362.02	59.2	49.9	171.2	92.4	95.8	110.5	106.1	108.5	45	60.3	163.9	106.1	53.7	104.1	61.8	136.2	165.1	110.4
P48735	IDH2	Isocitrate dehydrogenase [NADP], mitochondrial OS=Homo sapiens OX=9606 GN=IDH2 PE=1 SV=2	54	29	168	26	452	50.9	8.69	553.83	101.5	54.7	133.9	87	63.8	138.7	86.3	62.2	76.8	127.6	109.5	100	84.4	137.1	103.1	96.9	122.7	113.9
P04843	RPN1	Dolichyl-diphosphooligosaccharide--protein glycosyltransferase subunit 1 OS=Homo sapiens OX=9606 GN=RPN1 PE=1 SV=1	65	37	155	37	607	68.5	6.38	488.82	52.6	71.3	113.4	95.8	106	135.7	131.8	142	61.8	72	100.2	92.3	66.6	117.2	67.6	108	137.7	128
Q86VP6	CAND1	Cullin-associated NEDD8-dissociated protein 1 OS=Homo sapiens OX=9606 GN=CAND1 PE=1 SV=2	35	39	108	37	1230	136.3	5.78	363.65	83.3	80.9	94.1	94.3	104.6	103.7	112.6	107.5	92.5	105.2	99.7	93.4	88.3	111.5	97.4	121	100.1	109.8
P19338	NCL	Nucleolin OS=Homo sapiens OX=9606 GN=NCL PE=1 SV=3	49	46	162	46	710	76.6	4.7	465.37	45.9	45.9	66.6	56.9	110.2	227.7	114.8	159.7	47.7	49	70.6	88.4	50.5	139.9	48.2	229	142.9	106.1
P01833	PIGR	Polymeric immunoglobulin receptor OS=Homo sapiens OX=9606 GN=PIGR PE=1 SV=4	51	35	124	34	764	83.2	5.74	512.47	53.6	39.2	221.4	101.6	20.9	176.5	73.7	84.7	61	32.5	116.9	112.7	33.7	95.5	41.1	200.5	214.2	120.2
P0DOX5		Immunoglobulin gamma-1 heavy chain OS=Homo sapiens OX=9606 PE=1 SV=2	53	20	646	10	449	49.3	8.72	1826.52	91.7	164.3	65.2	189.7	71.9	50.4	67.6	143.9	119.3	115.9	77.3	86.4	201.8	60.4	75.4	58.9	63.8	96.2
P08758	ANXA5	Annexin A5 OS=Homo sapiens OX=9606 GN=ANXA5 PE=1 SV=2	80	29	156	28	320	35.9	5.05	486.65	78.8	168.5	68.6	115.3	103.1	78.7	110.9	98.1	109.3	112.3	88.8	91.3	136.8	79.6	134.2	63.2	80.1	82.5
P39023	RPL3	60S ribosomal protein L3 OS=Homo sapiens OX=9606 GN=RPL3 PE=1 SV=2	56	28	164	28	403	46.1	10.18	532.15	61.8	54.5	115.9	91	101	138.4	124.5	130.2	68.2	62.9	104.6	97	68.7	124.8	72.4	120.4	130.9	132.9
Q14203	DCTN1	Dynactin subunit 1 OS=Homo sapiens OX=9606 GN=DCTN1 PE=1 SV=3	38	43	97	43	1278	141.6	5.81	348.37	106.6	91.8	104.8	109.3	100.3	88	97.1	85.7	109.7	103	111	103.8	103.5	97.6	104.3	84.1	99.6	99.9
Q9UGI8	TES	Testin OS=Homo sapiens OX=9606 GN=TES PE=1 SV=1	65	28	121	28	421	48	7.68	414.62	225.1	36.7	76.1	101.5	60.3	68	80.6	55.1	157.6	177.5	100.5	110.5	51.9	67.7	184.4	79.5	66.6	100.5
Q9UQE7	SMC3	Structural maintenance of chromosomes protein 3 OS=Homo sapiens OX=9606 GN=SMC3 PE=1 SV=2	41	49	97	49	1217	141.5	7.18	298.8	72.2	76.3	98.3	100.2	87.4	118.7	122.3	100.1	90	97.4	118.2	109.4	73.1	95.1	78.8	137.3	107.7	117.5
O43390	HNRNPR	Heterogeneous nuclear ribonucleoprotein R OS=Homo sapiens OX=9606 GN=HNRNPR PE=1 SV=1	48	30	117	21	633	70.9	8.13	430.66	61.9	52.1	105.9	86.2	93.9	148.5	136.8	116.9	65.7	75.5	109.8	100.9	63.1	109.9	80	146.9	117.1	128.9
Q9Y3Z3	SAMHD1	Deoxynucleoside triphosphate triphosphohydrolase SAMHD1 OS=Homo sapiens OX=9606 GN=SAMHD1 PE=1 SV=2	60	33	106	33	626	72.2	7.14	401.7	69	83.3	107.2	123.9	154.9	100.4	113.1	95.9	88.1	119.9	102.4	98.5	87.4	83.6	81.2	105.3	84.4	101.4
Q12864	CDH17	Cadherin-17 OS=Homo sapiens OX=9606 GN=CDH17 PE=1 SV=3	38	31	119	31	832	92.2	5.14	439.25	67.9	21.9	223.4	106.8	50.8	137	64	99.3	44.6	36.7	174.5	118.2	24	120.6	33.6	264.7	136.8	75.1
P17987	TCP1	T-complex protein 1 subunit alpha OS=Homo sapiens OX=9606 GN=TCP1 PE=1 SV=1	70	30	115	30	556	60.3	6.11	420.73	76.6	88.7	100.6	89.5	102.5	113.1	114	141.9	82.6	85.1	96	94.2	92	112.8	72.4	114.3	113.2	110.4
P49368	CCT3	T-complex protein 1 subunit gamma OS=Homo sapiens OX=9606 GN=CCT3 PE=1 SV=4	59	29	109	29	545	60.5	6.49	402.28	74.5	90.6	101.7	86.1	102.1	117.1	111.9	138	80.9	88.3	95.8	91.1	89	116.5	72.7	113.9	115	114.8
P00352	ALDH1A1	Aldehyde dehydrogenase 1A1 OS=Homo sapiens OX=9606 GN=ALDH1A1 PE=1 SV=2	62	27	121	24	501	54.8	6.73	498.86	207.4	89.8	79.8	127.4	47.5	44.1	39.7	28.4	181.3	219.2	123.6	122.8	139.5	60.7	120.2	57.8	51.7	58.9
Q14683	SMC1A	Structural maintenance of chromosomes protein 1A OS=Homo sapiens OX=9606 GN=SMC1A PE=1 SV=2	40	56	98	52	1233	143.1	7.64	284.24	68	96.5	96.8	99.6	89.2	118.2	120.3	101.8	88.6	96.8	114.1	104.2	80.1	92.9	77.6	133.8	104.5	117.1
Q96KP4	CNDP2	Cytosolic non-specific dipeptidase OS=Homo sapiens OX=9606 GN=CNDP2 PE=1 SV=2	62	27	116	27	475	52.8	5.97	408.16	63.9	61.1	138.1	107	107.7	110.5	108.8	88.5	69.4	72.5	120.5	104.9	80.7	162.6	54.7	125.2	113.7	110.3
Q14651	PLS1	Plastin-1 OS=Homo sapiens OX=9606 GN=PLS1 PE=1 SV=2	52	28	100	23	629	70.2	5.41	386.64	74.8	33.1	215.8	75	82.8	155.5	94.4	76.3	60.6	65.4	190.8	110	31.4	119.9	42.9	125	162.6	83.6
Q13200	PSMD2	26S proteasome non-ATPase regulatory subunit 2 OS=Homo sapiens OX=9606 GN=PSMD2 PE=1 SV=3	41	34	101	34	908	100.1	5.2	357.8	72.9	85.1	101.4	89.6	105.2	120.2	116.7	154	78.2	78.4	103.2	88.7	92.6	110.5	76.5	108.4	110.1	108.3
Q9BSJ8	ESYT1	Extended synaptotagmin-1 OS=Homo sapiens OX=9606 GN=ESYT1 PE=1 SV=1	39	36	109	36	1104	122.8	5.83	392.08	95.6	156.6	81	94	90.5	91.6	94.1	93.3	105.7	120.6	85.1	89.1	150.6	82.6	102.2	81	83.1	103.5
Q96I99	SUCLG2	Succinate--CoA ligase [GDP-forming] subunit beta, mitochondrial OS=Homo sapiens OX=9606 GN=SUCLG2 PE=1 SV=2	60	27	125	26	432	46.5	6.39	469.77	76.3	58.6	203.9	119	53.5	107.7	68.3	63.1	66.8	51.3	147.9	137.9	84.6	196.3	53.1	116.8	119.3	75.4
P07954	FH	Fumarate hydratase, mitochondrial OS=Homo sapiens OX=9606 GN=FH PE=1 SV=3	59	25	135	25	510	54.6	8.76	473.42	91.1	58	144.5	97.9	71.7	99.2	83.2	60.4	78.6	83.9	130	108.3	102.6	201.3	71.5	113.3	112.5	91.9
O95782	AP2A1	AP-2 complex subunit alpha-1 OS=Homo sapiens OX=9606 GN=AP2A1 PE=1 SV=3	39	39	107	26	977	107.5	7.03	343.32	77.8	106.3	105.4	111.2	133.2	99.9	108	99.4	92.6	94.4	97	92.8	103.2	91.4	90.5	92.3	95.5	109.2
Q10567	AP1B1	AP-1 complex subunit beta-1 OS=Homo sapiens OX=9606 GN=AP1B1 PE=1 SV=2	41	35	96	19	949	104.6	5.06	337.16	67.8	77.6	136.9	107.9	120.6	115.7	98	94.9	75.2	77.9	120	97.3	80.2	115.8	80.9	114.3	116.1	103
P04350	TUBB4A	Tubulin beta-4A chain OS=Homo sapiens OX=9606 GN=TUBB4A PE=1 SV=2	69	21	233	1	444	49.6	4.88	713.51	174.1	75.5	67.8	105.5	86.5	55	93.1	102	137.6	162.1	95.5	93.5	112.5	65	143.3	60.1	69.1	101.7
P01008	SERPINC1	Antithrombin-III OS=Homo sapiens OX=9606 GN=SERPINC1 PE=1 SV=1	50	23	190	23	464	52.6	6.71	753.66	98.9	234.1	86.5	84.2	74	64.6	88.7	98.8	120.8	122.2	101.9	111.9	131.7	76.2	85.5	57.6	93	69.5
Q9NZ08	ERAP1	Endoplasmic reticulum aminopeptidase 1 OS=Homo sapiens OX=9606 GN=ERAP1 PE=1 SV=3	40	35	112	35	941	107.2	6.46	395.9	64.2	84.6	86.3	128.7	98.9	115.4	69	121.2	62.5	75	135.4	97.9	92.9	86.1	76.4	164.4	132.5	108.5
Q709C8	VPS13C	Vacuolar protein sorting-associated protein 13C OS=Homo sapiens OX=9606 GN=VPS13C PE=1 SV=1	15	56	96	56	3753	422.1	6.83	285.84	83.4	96	104.1	101.3	104.4	87	98.9	78.6	97.1	107	106.2	103.7	106.2	105.8	90.2	104.7	117.8	107.6
Q03252	LMNB2	Lamin-B2 OS=Homo sapiens OX=9606 GN=LMNB2 PE=1 SV=4	57	39	146	35	620	69.9	5.59	470.56	91.1	88.8	95.3	101.4	92.2	114	115.5	63.3	117.6	94.5	121.5	123.4	101.8	93.8	80.1	113.8	84.7	107.1
P60842	EIF4A1	Eukaryotic initiation factor 4A-I OS=Homo sapiens OX=9606 GN=EIF4A1 PE=1 SV=1	57	23	130	12	406	46.1	5.48	482.83	66.2	70	103.7	86.7	114.4	140.3	135.5	139.8	69.7	68.8	97.7	86.5	74.3	106.6	78	113.3	125.6	122.7
P02452	COL1A1	Collagen alpha-1(I) chain OS=Homo sapiens OX=9606 GN=COL1A1 PE=1 SV=5	24	33	191	32	1464	138.9	5.8	604.96	65.1	182.2	65.2	217.1	210.1	24.3	69.6	124.6	79.6	86	74	129.1	211.9	32.1	60.5	42.7	51	74.9
P26640	VARS1	Valine--tRNA ligase OS=Homo sapiens OX=9606 GN=VARS1 PE=1 SV=4	35	40	98	40	1264	140.4	7.59	344.18	66.9	75.5	106.8	94.2	103	134.1	154.1	78.6	65	77	95.1	88.7	76.2	123.2	79.9	136.1	126.2	119.6
P40926	MDH2	Malate dehydrogenase, mitochondrial OS=Homo sapiens OX=9606 GN=MDH2 PE=1 SV=3	70	21	163	21	338	35.5	8.68	611.69	79.5	55.4	130.1	92.1	84.2	103	102.7	56.9	70.4	68.6	100.2	97.1	90.7	205.7	72.3	177.6	109.6	103.9
P04040	CAT	Catalase OS=Homo sapiens OX=9606 GN=CAT PE=1 SV=3	62	32	116	32	527	59.7	7.39	422.77	58	326.8	81	65.4	131.9	90.7	91.1	61	112.4	83.9	82.6	69.3	167.9	82.3	44	62.7	111.4	77.7
O00571	DDX3X	ATP-dependent RNA helicase DDX3X OS=Homo sapiens OX=9606 GN=DDX3X PE=1 SV=3	55	33	108	12	662	73.2	7.18	369.82	94.7	55.8	96.8	81.9	97.4	126.5	129.4	99.6	85.6	92.5	98.8	86.5	61.2	111.5	107.9	130.5	114.4	129
P29536	LMOD1	Leiomodin-1 OS=Homo sapiens OX=9606 GN=LMOD1 PE=1 SV=3	54	38	131	38	600	67	9.33	376.44	309.6	28.7	38.1	102.3	28.8	29.8	38.9	29.2	223.7	272.9	79.8	97.7	80	43.3	240.9	30.7	39	86.6
P46459	NSF	Vesicle-fusing ATPase OS=Homo sapiens OX=9606 GN=NSF PE=1 SV=3	48	37	120	36	744	82.5	6.95	370.96	83.2	68.8	127.5	108.7	118.9	120.3	99.7	92.7	85.8	84.5	123.6	95.5	71.2	108.3	82.8	116.1	111.8	101
P26639	TARS1	Threonine--tRNA ligase 1, cytoplasmic OS=Homo sapiens OX=9606 GN=TARS1 PE=1 SV=3	50	34	100	33	723	83.4	6.67	334.95	80.3	61	107.4	93.4	102.4	115.9	115.5	129.6	87	89.9	110.6	95.5	66.1	106.7	88.4	102.2	125.8	122.1
P16157	ANK1	Ankyrin-1 OS=Homo sapiens OX=9606 GN=ANK1 PE=1 SV=3	25	42	94	39	1881	206.1	6.01	305.48	61.6	501	33.5	51.3	41.6	103.2	74.5	60.2	135.5	90.6	86.1	62.9	115.3	74.5	47.4	53.9	111.2	95.8
P00367	GLUD1	Glutamate dehydrogenase 1, mitochondrial OS=Homo sapiens OX=9606 GN=GLUD1 PE=1 SV=2	50	29	116	29	558	61.4	7.8	420.69	80.5	74.7	114.6	104.8	79.1	115.2	88.9	75.8	83.9	98.3	122.7	108.7	110.8	152.4	78.6	112.3	104.7	94
Q01813	PFKP	ATP-dependent 6-phosphofructokinase, platelet type OS=Homo sapiens OX=9606 GN=PFKP PE=1 SV=2	39	30	105	24	784	85.5	7.55	361.94	183.5	54.9	99.7	85.1	82.5	90.2	90.3	102.1	90	142.7	117.1	101.1	92.7	93.5	101.4	79	95.7	98.7
P35222	CTNNB1	Catenin beta-1 OS=Homo sapiens OX=9606 GN=CTNNB1 PE=1 SV=1	45	32	113	27	781	85.4	5.86	406.25	60.9	48.2	160.6	92.8	81.6	163.1	105.5	78.5	58.9	50.3	135	97.8	49.6	130.4	58.5	157.3	135.8	135.2
P14923	JUP	Junction plakoglobin OS=Homo sapiens OX=9606 GN=JUP PE=1 SV=3	48	30	111	25	745	81.7	6.14	409.29	66.2	34.2	186.1	87.6	93.7	150.3	102.3	101	51.3	41.6	147.9	96.5	35.3	149.5	42.9	150.2	151	112.5
P07996	THBS1	Thrombospondin-1 OS=Homo sapiens OX=9606 GN=THBS1 PE=1 SV=2	34	37	102	34	1170	129.3	4.94	330.98	40.8	92	39.5	62.8	231.6	58.4	95.1	542.5	28.6	44.4	42.8	44.8	65.1	53.6	138.7	39.1	59.6	120.3
P06753	TPM3	Tropomyosin alpha-3 chain OS=Homo sapiens OX=9606 GN=TPM3 PE=1 SV=2	71	31	363	9	285	32.9	4.72	854.61	64.1	86.6	108.4	87.8	139.1	121.9	125.3	79.3	76.8	79	105.9	90.9	81.7	122.6	72.2	118	111.4	128.9
P27708	CAD	CAD protein OS=Homo sapiens OX=9606 GN=CAD PE=1 SV=3	22	38	80	36	2225	242.8	6.46	281.62	72.2	86.2	94.3	95.7	108.6	121.5	115.7	116.6	81.2	83.1	90.7	91.2	77.3	137	85.1	112.3	111.2	120.2
Q96QK1	VPS35	Vacuolar protein sorting-associated protein 35 OS=Homo sapiens OX=9606 GN=VPS35 PE=1 SV=2	45	35	107	35	796	91.6	5.49	358.13	84.7	97.5	119.4	98	106.8	111.4	100.9	108.6	88.5	96.5	107.6	95.7	108.4	100	87.5	91.5	104.4	92.6
P23634	ATP2B4	Plasma membrane calcium-transporting ATPase 4 OS=Homo sapiens OX=9606 GN=ATP2B4 PE=1 SV=2	32	40	102	27	1241	137.8	6.6	359.3	242.1	90.7	51.9	112.9	52.5	44.2	51.4	45.4	216.5	202.8	76	118.7	97.9	46.4	169.4	45.4	47.4	88.4
P00325	ADH1B	All-trans-retinol dehydrogenase [NAD(+)] ADH1B OS=Homo sapiens OX=9606 GN=ADH1B PE=1 SV=2	66	23	125	10	375	39.8	8.29	451.67	75.4	176.7	79.8	139	38	31.1	22.5	18.3	113.3	80.9	145.9	174.2	505.4	37	21.6	59.5	46.6	34.8
P48147	PREP	Prolyl endopeptidase OS=Homo sapiens OX=9606 GN=PREP PE=1 SV=2	62	35	107	35	710	80.6	5.86	388.63	84.3	64.4	133.8	96.1	94.5	125	108.5	82.9	78.8	80.6	129.1	108.1	66.6	113.9	81.2	136.1	132.4	83.8
P41219	PRPH	Peripherin OS=Homo sapiens OX=9606 GN=PRPH PE=1 SV=2	64	33	283	28	470	53.6	5.47	712.86	212.4	48.2	60.5	105.5	27.9	53.9	99.6	34	313.1	151	101.1	174.4	72	26.2	194.3	27	33.6	65.3
P22626	HNRNPA2B1	Heterogeneous nuclear ribonucleoproteins A2/B1 OS=Homo sapiens OX=9606 GN=HNRNPA2B1 PE=1 SV=2	68	25	171	21	353	37.4	8.95	557.22	53.3	51.2	111.7	82.1	98.5	162.3	139.8	101	57.3	70.1	115.9	93.1	66.4	112.2	68.2	164.8	121.3	130.7
P17844	DDX5	Probable ATP-dependent RNA helicase DDX5 OS=Homo sapiens OX=9606 GN=DDX5 PE=1 SV=1	56	33	116	24	614	69.1	8.92	380.37	48.6	49.7	114.1	70.2	92.2	187	151.4	122.3	56.4	55.4	93.6	83.2	59.4	104.3	68.2	149.8	136.4	158
Q93009	USP7	Ubiquitin carboxyl-terminal hydrolase 7 OS=Homo sapiens OX=9606 GN=USP7 PE=1 SV=2	45	45	79	45	1102	128.2	5.55	286.61	68.7	59.5	107.4	91.2	99.1	143.1	122.1	114.9	76.1	79.4	109.5	95.6	60.5	109	73.6	168.5	108.9	112.7
Q14BN4	SLMAP	Sarcolemmal membrane-associated protein OS=Homo sapiens OX=9606 GN=SLMAP PE=1 SV=1	33	34	108	34	828	95.1	5.47	373.7	298	35	43.1	113.4	36.7	34.6	37.2	39.1	201	259.9	84.5	112.4	53.8	37	244.7	35.1	45.3	89.2
O60313	OPA1	Dynamin-like 120 kDa protein, mitochondrial OS=Homo sapiens OX=9606 GN=OPA1 PE=1 SV=3	44	40	99	40	960	111.6	7.87	312.62	83.5	86.9	109.1	88.6	85.9	118.4	86.6	79.1	91.7	96.6	112.9	100.5	98.3	145.1	82.8	119.4	102.7	111.9
P04083	ANXA1	Annexin A1 OS=Homo sapiens OX=9606 GN=ANXA1 PE=1 SV=2	69	24	169	24	346	38.7	7.02	588.01	82.1	263.6	69.1	95.3	181.9	66.7	86.4	92.7	102.3	95.3	70	75	188.5	58.4	108.4	45.6	61.2	57.6
P33121	ACSL1	Long-chain-fatty-acid--CoA ligase 1 OS=Homo sapiens OX=9606 GN=ACSL1 PE=1 SV=1	58	35	117	34	698	77.9	7.15	366.35	37.7	414.9	29.6	28.7	79.3	35.6	34.8	50.3	60	43.7	32.5	50.9	725.1	34.2	33.3	30.8	33.2	45.6
P31939	ATIC	Bifunctional purine biosynthesis protein ATIC OS=Homo sapiens OX=9606 GN=ATIC PE=1 SV=3	72	32	91	32	592	64.6	6.71	338.55	84.9	56.4	118.6	91.7	100.3	129.6	130.5	111.9	59	87.6	92.5	98.8	72.7	135.8	91.5	113.4	122.9	101.9
Q9NSE4	IARS2	Isoleucine--tRNA ligase, mitochondrial OS=Homo sapiens OX=9606 GN=IARS2 PE=1 SV=2	34	30	109	30	1012	113.7	7.2	375.42	73.6	77.6	111	89.7	91.7	115.4	89.1	84.7	76.3	83.4	110.1	94	113.9	190.1	72	125.8	97.1	104.4
Q92598	HSPH1	Heat shock protein 105 kDa OS=Homo sapiens OX=9606 GN=HSPH1 PE=1 SV=1	43	33	79	29	858	96.8	5.39	289.53	59.6	50.7	93.4	72.2	183	200.4	173.8	70.7	53.5	60.2	77.8	68.6	56.1	112.8	62.3	159.5	119.2	126
Q9Y678	COPG1	Coatomer subunit gamma-1 OS=Homo sapiens OX=9606 GN=COPG1 PE=1 SV=1	43	29	91	27	874	97.7	5.47	320.51	61.6	59.4	143.8	99.9	105.5	121.5	127.4	101.7	61.4	66.5	124.8	97.4	65.3	116.8	82.9	90.4	161.3	112.4
P35606	COPB2	Coatomer subunit beta' OS=Homo sapiens OX=9606 GN=COPB2 PE=1 SV=2	36	34	102	34	906	102.4	5.27	331.23	64	60.6	134.4	101	110.6	125.1	123.2	108.5	61.7	70.9	121.2	96.4	63.7	114.2	81.6	98.7	150	114.1
P21695	GPD1	Glycerol-3-phosphate dehydrogenase [NAD(+)], cytoplasmic OS=Homo sapiens OX=9606 GN=GPD1 PE=1 SV=4	77	25	103	23	349	37.5	6.18	353.16	33.2	404.7	23.7	26.5	53.9	28.3	29.8	30.2	68.7	36.5	31.3	46.6	828.3	32.7	23.9	35	29.9	36.9
O60763	USO1	General vesicular transport factor p115 OS=Homo sapiens OX=9606 GN=USO1 PE=1 SV=2	40	35	93	35	962	107.8	4.91	352.16	69.1	63.6	119.3	105.8	106.5	111.9	123.1	105.8	70	76.5	117.8	97.5	74.8	112.7	84.5	112	138.5	110.6
P42765	ACAA2	3-ketoacyl-CoA thiolase, mitochondrial OS=Homo sapiens OX=9606 GN=ACAA2 PE=1 SV=2	68	22	130	22	397	41.9	8.09	549.95	65.1	105	112.7	90.6	123.8	105.3	78.6	97.5	72.1	79.1	106.2	71.8	167.1	153.4	60.2	159.6	73.5	78.4
P60174	TPI1	Triosephosphate isomerase OS=Homo sapiens OX=9606 GN=TPI1 PE=1 SV=4	88	19	180	19	249	26.7	6.9	612.25	91.1	58.1	119.3	90.3	119.3	107	122.2	78.5	89.5	77.4	106.9	100.4	85	134.3	74.4	146.9	104.8	94.5
P00338	LDHA	L-lactate dehydrogenase A chain OS=Homo sapiens OX=9606 GN=LDHA PE=1 SV=2	58	24	199	23	332	36.7	8.27	675.3	77.7	82.5	71.4	90.5	218.6	122.4	110.6	95.1	86.6	73.7	68.4	74.6	131.3	88.8	124.2	85	107.7	91.2
Q9H4M9	EHD1	EH domain-containing protein 1 OS=Homo sapiens OX=9606 GN=EHD1 PE=1 SV=2	66	32	104	20	534	60.6	6.83	374.8	134.7	101.6	80.5	101.2	103.3	76.7	88.5	76	150.2	119.4	105.9	108.2	122.9	73.5	98.2	89	83	87.3
Q16822	PCK2	Phosphoenolpyruvate carboxykinase [GTP], mitochondrial OS=Homo sapiens OX=9606 GN=PCK2 PE=1 SV=4	46	25	94	24	640	70.7	7.62	334.45	74.7	58.3	159.5	91	68.5	108.8	73.2	82.5	65.9	69.1	159.3	116.9	87.3	126.1	57.2	198.7	110	93.1
P37802	TAGLN2	Transgelin-2 OS=Homo sapiens OX=9606 GN=TAGLN2 PE=1 SV=3	89	17	154	16	199	22.4	8.25	509.82	48.8	43.2	96.2	94.3	155.2	63.7	178.1	147.9	76.7	32.6	62.5	97	76.6	178.7	121.1	136.5	89.3	101.6
Q9Y6N5	SQOR	Sulfide:quinone oxidoreductase, mitochondrial OS=Homo sapiens OX=9606 GN=SQOR PE=1 SV=1	60	30	115	30	450	49.9	9.11	435.71	67.1	44.7	238.5	92.7	105.2	116.7	100.2	64	48.2	55.8	172.4	110.6	52.4	120.4	53.9	120.4	149.8	87.1
P35527	KRT9	Keratin, type I cytoskeletal 9 OS=Homo sapiens OX=9606 GN=KRT9 PE=1 SV=3	60	29	142	28	623	62	5.24	473.37	233.9	216	113.1	158.8	53.2	47.9	47.4	56.4	78	158.6	105.7	125.3	83.3	75	78.8	51.8	55.4	61.4
P23141	CES1	Liver carboxylesterase 1 OS=Homo sapiens OX=9606 GN=CES1 PE=1 SV=2	55	28	99	28	567	62.5	6.6	344.8	157.6	685.4	15.2	34.7	51.6	25.8	34.1	25.2	113.6	103.9	45.1	90.5	165	34.5	97.4	26.3	48.8	45.3
O60716	CTNND1	Catenin delta-1 OS=Homo sapiens OX=9606 GN=CTNND1 PE=1 SV=1	42	36	114	36	968	108.1	6.23	408.41	65.9	53.5	156.3	95.7	89.4	145.9	110	88.5	60.3	62	140.1	98	68.8	117	58.2	128.9	147.2	114.5
P17858	PFKL	ATP-dependent 6-phosphofructokinase, liver type OS=Homo sapiens OX=9606 GN=PFKL PE=1 SV=6	43	30	98	23	780	85	7.5	348.25	70.7	97.6	117.9	104.3	110	101.3	94.9	111.8	79.1	74.2	120.3	100.2	96.5	125.3	66.9	121.2	111.1	96.8
P00747	PLG	Plasminogen OS=Homo sapiens OX=9606 GN=PLG PE=1 SV=2	49	32	115	32	810	90.5	7.24	405.73	75.3	444.7	63	77	51	59	140.4	152.5	94.9	115.7	63.7	79.9	101.5	45.4	76.4	36.6	65.3	57.6
P50570	DNM2	Dynamin-2 OS=Homo sapiens OX=9606 GN=DNM2 PE=1 SV=2	48	37	92	23	870	98	7.44	339.19	76.6	73.6	134.5	96.6	121.2	119.1	103.7	107.4	76.3	76.5	131.9	100.3	71	102.6	72.7	120.7	120.2	95.2
Q14624	ITIH4	Inter-alpha-trypsin inhibitor heavy chain H4 OS=Homo sapiens OX=9606 GN=ITIH4 PE=1 SV=4	34	26	88	26	930	103.3	6.98	328.92	86.6	339	77.8	149	54.3	62.5	86.7	149.5	107.4	135.3	69	82	100.3	46.6	91.1	32.3	66.6	63.9
Q92896	GLG1	Golgi apparatus protein 1 OS=Homo sapiens OX=9606 GN=GLG1 PE=1 SV=2	35	38	89	38	1179	134.5	6.9	302.71	62.7	57.2	123.3	103.1	107.9	135	124	124.2	67.9	63.9	103.4	97.2	65.2	114.6	75.9	94.1	158.9	121.2
P54136	RARS1	Arginine--tRNA ligase, cytoplasmic OS=Homo sapiens OX=9606 GN=RARS1 PE=1 SV=2	56	32	96	32	660	75.3	6.68	346.26	73.6	66.4	114	95.7	108.9	122.1	120.1	113.9	75	80.4	106.4	87.4	79.7	123.8	86.7	119.8	118.7	107.4
P09651	HNRNPA1	Heterogeneous nuclear ribonucleoprotein A1 OS=Homo sapiens OX=9606 GN=HNRNPA1 PE=1 SV=5	57	21	162	7	372	38.7	9.13	562.58	50	45.3	107.2	74	103.6	148.2	151.2	122.7	51.1	57.4	101.5	83.2	59.1	120.4	67.6	180.7	127.3	149.3
P06744	GPI	Glucose-6-phosphate isomerase OS=Homo sapiens OX=9606 GN=GPI PE=1 SV=4	49	28	148	28	558	63.1	8.32	481.34	105.9	95.1	98.7	93.9	138.5	113.4	101.2	72.9	97.4	104.3	99.6	96.3	115.1	105.2	80.3	101.2	94.8	86.1
P00751	CFB	Complement factor B OS=Homo sapiens OX=9606 GN=CFB PE=1 SV=2	41	34	119	34	764	85.5	7.06	380.63	69.7	314	101.7	126.3	76.3	82.2	103.9	104.1	105.4	123.5	64.1	96.3	124.5	51.8	74.8	34.9	73.4	73.2
Q9NR12	PDLIM7	PDZ and LIM domain protein 7 OS=Homo sapiens OX=9606 GN=PDLIM7 PE=1 SV=1	65	27	124	27	457	49.8	8.41	438.79	310.4	26.7	37.2	103.1	49.1	29.1	49.1	43.1	208.2	191.7	69.1	110.6	79.3	43	274.2	36.4	41.9	97.7
Q9UM54	MYO6	Unconventional myosin-VI OS=Homo sapiens OX=9606 GN=MYO6 PE=1 SV=4	36	43	82	43	1294	149.6	8.53	256.17	66.3	63	125.9	93	99.8	143.4	110.9	76.1	66.9	75.5	114.8	90.2	65.1	134.7	72.3	150.9	129.1	122.1
P48444	ARCN1	Coatomer subunit delta OS=Homo sapiens OX=9606 GN=ARCN1 PE=1 SV=1	60	32	98	32	511	57.2	6.21	323.25	61.9	59.7	141.7	101.4	105.6	122.3	125.6	104	59.5	71.9	126	98.1	58.7	115.6	84.6	98.4	155.7	109.1
P05455	SSB	Lupus La protein OS=Homo sapiens OX=9606 GN=SSB PE=1 SV=2	63	33	113	33	408	46.8	7.12	315.69	56.3	45.5	103.3	87.4	108.3	150	139.6	112.2	61.6	67.2	112.2	94.9	70.2	142.1	72.1	138.3	116.6	122.2
Q13509	TUBB3	Tubulin beta-3 chain OS=Homo sapiens OX=9606 GN=TUBB3 PE=1 SV=2	45	17	189	3	450	50.4	4.93	592.68	109	46.3	58.8	112.7	139.7	148.7	92.9	126.6	121.5	96.8	83.8	106.3	63.1	124.6	138.5	68	64.6	98
P61978	HNRNPK	Heterogeneous nuclear ribonucleoprotein K OS=Homo sapiens OX=9606 GN=HNRNPK PE=1 SV=1	57	23	134	23	463	50.9	5.54	444.03	56.9	35.2	112.1	83	97.7	151.7	146.5	111.9	56.2	63.1	114.6	95.7	51.5	123.2	72.8	171.1	129.9	126.6
P31040	SDHA	Succinate dehydrogenase [ubiquinone] flavoprotein subunit, mitochondrial OS=Homo sapiens OX=9606 GN=SDHA PE=1 SV=2	46	24	100	24	664	72.6	7.39	393.88	86.7	86.6	160.8	88.7	74.8	113.5	80.7	62.4	81.4	90.8	134.2	113.1	126.3	114.4	72.5	113.2	109.7	90.2
Q14126	DSG2	Desmoglein-2 OS=Homo sapiens OX=9606 GN=DSG2 PE=1 SV=2	38	31	89	31	1118	122.2	5.24	301.05	60.9	38.5	160.3	90.4	98.7	144.2	105.9	85.6	51.8	47.7	141.2	99.1	39.6	155	48.3	152.6	157.5	122.7
Q1KMD3	HNRNPUL2	Heterogeneous nuclear ribonucleoprotein U-like protein 2 OS=Homo sapiens OX=9606 GN=HNRNPUL2 PE=1 SV=1	40	27	107	27	747	85.1	4.91	330.68	65.5	65.6	105.5	95.2	94.9	124.6	130.5	99.1	74.9	85.9	122.1	102.1	72.5	107.3	77.6	140.6	117.1	118.7
P30837	ALDH1B1	Aldehyde dehydrogenase X, mitochondrial OS=Homo sapiens OX=9606 GN=ALDH1B1 PE=1 SV=3	53	27	101	24	517	57.2	6.8	397.85	65.1	40.3	87.2	104.2	55.9	111.3	99.9	110.8	80.3	103.3	73.4	83.8	74.9	172.7	141.3	189.2	99.5	106.8
P61158	ACTR3	Actin-related protein 3 OS=Homo sapiens OX=9606 GN=ACTR3 PE=1 SV=3	59	21	140	21	418	47.3	5.88	518.8	71	74.3	106	91.7	152.9	111.9	115.5	101.7	77.3	94	101.7	90.4	72.1	117.1	97.3	112.4	105.8	106.6
Q13263	TRIM28	Transcription intermediary factor 1-beta OS=Homo sapiens OX=9606 GN=TRIM28 PE=1 SV=5	46	31	109	31	835	88.5	5.77	354.34	51.8	54.2	93.5	88.7	105.5	135.9	150.2	153.9	60	66.8	99.9	91.9	59.3	113.2	68.2	174.9	105.3	126.8
Q5T4S7	UBR4	E3 ubiquitin-protein ligase UBR4 OS=Homo sapiens OX=9606 GN=UBR4 PE=1 SV=1	11	47	80	47	5183	573.5	6.04	245.97	84.8	91.7	107.4	101	105.1	111.8	105.1	114.2	87.7	87.8	106.4	94.1	86.9	112.4	87.2	98.4	112.2	105.9
O94973	AP2A2	AP-2 complex subunit alpha-2 OS=Homo sapiens OX=9606 GN=AP2A2 PE=1 SV=2	38	33	87	20	939	103.9	6.96	290.75	88.3	103.5	122.1	127.3	105.7	87.9	91.6	92.1	107.5	98.7	115	112.5	102.8	87.4	88.6	83	94.1	91.8
P18669	PGAM1	Phosphoglycerate mutase 1 OS=Homo sapiens OX=9606 GN=PGAM1 PE=1 SV=2	64	15	158	10	254	28.8	7.18	555.22	115.6	61.7	102.7	96.1	135.4	95.4	100	85.3	109.1	96.4	98.7	97.4	112.9	91.8	112.5	93.4	99.1	96.4
P09525	ANXA4	Annexin A4 OS=Homo sapiens OX=9606 GN=ANXA4 PE=1 SV=4	75	27	144	26	319	35.9	6.13	536.47	68.4	62.1	95	83.4	188.2	137.2	87.9	95.2	87.7	83.6	91.8	75.7	57	173.7	94.2	132.5	110	76.1
P07339	CTSD	Cathepsin D OS=Homo sapiens OX=9606 GN=CTSD PE=1 SV=1	47	16	118	16	412	44.5	6.54	462.66	48.5	60.3	180.8	70	315.3	99	109.9	156	52.8	48.7	127.4	110.8	74.4	68.1	50	82.7	69.8	75.7
P21397	MAOA	Amine oxidase [flavin-containing] A OS=Homo sapiens OX=9606 GN=MAOA PE=1 SV=1	55	26	100	21	527	59.6	7.85	377.25	106.8	175.1	149.9	94.5	32.3	50.3	40.5	100	89.4	114.7	181.9	126.5	210	80.2	53.8	68.5	71.4	54.3
P14866	HNRNPL	Heterogeneous nuclear ribonucleoprotein L OS=Homo sapiens OX=9606 GN=HNRNPL PE=1 SV=2	49	20	111	19	589	64.1	8.22	409.05	62	49	115.9	90	93	136.4	143.3	97.5	63.6	76.8	125.1	102	58	111.4	73.4	159.7	117	125.6
O14974	PPP1R12A	Protein phosphatase 1 regulatory subunit 12A OS=Homo sapiens OX=9606 GN=PPP1R12A PE=1 SV=1	33	37	88	36	1030	115.2	5.4	267.2	205.8	38.5	61.3	95.5	72.6	58.3	74.5	59.8	159.5	230.2	94.8	103.4	66.7	66.2	176.7	67.7	67.6	101
Q14974	KPNB1	Importin subunit beta-1 OS=Homo sapiens OX=9606 GN=KPNB1 PE=1 SV=2	35	26	105	26	876	97.1	4.78	435.5	84.7	87.4	96.2	94.6	117.7	133.5	104	110.5	91.9	96.5	103.3	95.4	85.4	93	74.1	115.3	105	111.7
P13797	PLS3	Plastin-3 OS=Homo sapiens OX=9606 GN=PLS3 PE=1 SV=4	54	30	89	21	630	70.8	5.6	318.87	54.8	92.5	69.7	90.4	181.3	124.3	132.8	143.7	70.3	70	84.8	71.8	128.9	87.7	100.7	103	82.7	110.5
P26641	EEF1G	Elongation factor 1-gamma OS=Homo sapiens OX=9606 GN=EEF1G PE=1 SV=3	56	24	97	24	437	50.1	6.67	345.82	55.2	54.6	107.2	88.2	124.7	155.8	141.3	126.2	59.3	66.8	102	87.6	66.9	123.3	74	112.5	132.2	122.2
P11678	EPX	Eosinophil peroxidase OS=Homo sapiens OX=9606 GN=EPX PE=1 SV=2	47	30	153	26	715	81	10.29	510.58	30.7	109.7	151.9	58.9	72.7	206.3	194	24.3	71.5	151.5	31.7	66.8	26.6	180.2	55.7	111.4	161.1	94.8
Q16531	DDB1	DNA damage-binding protein 1 OS=Homo sapiens OX=9606 GN=DDB1 PE=1 SV=1	33	35	111	35	1140	126.9	5.26	352.46	78.8	81.2	97.3	99.3	93	122.8	110.9	94.2	85.4	94	106.1	100.3	86.1	110.2	83.6	124.1	115	117.7
O14980	XPO1	Exportin-1 OS=Homo sapiens OX=9606 GN=XPO1 PE=1 SV=1	30	28	80	28	1071	123.3	6.06	275.71	77.5	74.1	97.7	95.3	125.9	128.6	122.4	100.8	83	87.4	101.5	94.6	75.1	113.7	83.8	126.6	100	112.2
P01859	IGHG2	Immunoglobulin heavy constant gamma 2 OS=Homo sapiens OX=9606 GN=IGHG2 PE=1 SV=2	68	16	387	8	326	35.9	7.59	1542.92	74.3	230.6	81.2	197.8	42.6	53.1	76.7	139.9	129.1	142.4	123.3	65.8	145.4	50.5	82.9	59.4	41.3	63.9
P47897	QARS1	Glutamine--tRNA ligase OS=Homo sapiens OX=9606 GN=QARS1 PE=1 SV=1	46	35	90	34	775	87.7	7.15	332.24	76.4	68.6	127.6	95.9	113.3	118.2	112.9	98.9	78.1	76.6	111.5	93.7	84	110.1	80.2	113	133.4	107.6
P01871	IGHM	Immunoglobulin heavy constant mu OS=Homo sapiens OX=9606 GN=IGHM PE=1 SV=4	61	23	123	8	453	49.4	6.77	445.77	66.7	136.2	94.3	156.5	53.6	67.9	71.2	113.1	79.2	94.2	77.1	119.2	216.9	76.8	49.2	70.3	122.7	135
Q8WX93	PALLD	Palladin OS=Homo sapiens OX=9606 GN=PALLD PE=1 SV=3	25	27	115	27	1383	150.5	7.09	387.37	267.5	32.6	40.8	110.9	65.5	37.3	64.1	59.6	200.9	200.8	65.2	101.7	53.8	47.8	257.9	38.5	50.8	104.4
Q12797	ASPH	Aspartyl/asparaginyl beta-hydroxylase OS=Homo sapiens OX=9606 GN=ASPH PE=1 SV=3	38	31	117	31	758	85.8	5.01	350.28	59.5	312.4	59.6	85.4	88.9	124.3	82.3	104.6	80.4	76.6	73.5	79.7	177.9	70.8	70.7	83	78.3	92.1
P22695	UQCRC2	Cytochrome b-c1 complex subunit 2, mitochondrial OS=Homo sapiens OX=9606 GN=UQCRC2 PE=1 SV=3	55	19	109	19	453	48.4	8.63	434.73	87.7	70.4	162.7	99	73.6	116.4	81.3	68.8	78.6	79.3	131.2	113.2	112.3	123.7	70.2	128.6	112.2	90.8
Q15124	PGM5	Phosphoglucomutase-like protein 5 OS=Homo sapiens OX=9606 GN=PGM5 PE=1 SV=2	55	29	128	29	567	62.2	7.21	414.09	312	34.9	41.1	109.2	27.4	27.1	34.8	29.2	224.1	296.3	89.8	123.9	68.7	32.1	205.8	34.5	33.4	75.8
P24844	MYL9	Myosin regulatory light polypeptide 9 OS=Homo sapiens OX=9606 GN=MYL9 PE=1 SV=4	71	15	311	5	172	19.8	4.92	854.11	310.6	34.5	41.5	107.5	35.3	32.8	42.8	39.2	229.3	237.1	81.6	120.4	56.4	41.1	207	38.1	38.8	106
O60701	UGDH	UDP-glucose 6-dehydrogenase OS=Homo sapiens OX=9606 GN=UGDH PE=1 SV=1	68	26	86	26	494	55	7.12	351.88	72	46.8	221.6	108.4	112.1	90.3	85.8	74.8	71.7	49.9	215.3	126.3	43.4	119.1	50.5	111.1	133	68
P05556	ITGB1	Integrin beta-1 OS=Homo sapiens OX=9606 GN=ITGB1 PE=1 SV=2	33	28	99	28	798	88.4	5.39	339.47	216.2	73.3	57.1	104.1	63.8	69.9	76.2	80	169.9	151.2	81.1	125.5	69.8	63.3	169.8	49	83.8	96
P30153	PPP2R1A	Serine/threonine-protein phosphatase 2A 65 kDa regulatory subunit A alpha isoform OS=Homo sapiens OX=9606 GN=PPP2R1A PE=1 SV=4	53	30	88	22	589	65.3	5.11	296.24	89.9	81.3	110.2	94.3	105	117.9	106.6	100	91.5	93.3	104.7	97.2	95.2	98.7	89.8	118.7	105.2	100.3
P36578	RPL4	60S ribosomal protein L4 OS=Homo sapiens OX=9606 GN=RPL4 PE=1 SV=5	55	28	124	28	427	47.7	11.06	428.14	53	38.8	119	85.7	105.5	152.1	137.4	99	64.5	55	102.9	95.5	54.2	135.2	66.2	141.2	140.5	154.4
O15144	ARPC2	Actin-related protein 2/3 complex subunit 2 OS=Homo sapiens OX=9606 GN=ARPC2 PE=1 SV=1	58	20	203	20	300	34.3	7.36	559.26	73.1	81.3	102.7	92.4	149.7	111.7	111.9	106.6	76.1	92.8	98.5	88.1	90.5	113.1	96.1	108.1	102.8	104.6
P00734	F2	Prothrombin OS=Homo sapiens OX=9606 GN=F2 PE=1 SV=2	52	28	71	28	622	70	5.9	298.39	97.4	353.1	80.4	84.4	59.1	67.7	103.9	148.1	117.4	126.8	72.1	92.6	91	48.9	87.5	37.2	77.1	55.3
P23229	ITGA6	Integrin alpha-6 OS=Homo sapiens OX=9606 GN=ITGA6 PE=1 SV=5	31	33	94	33	1130	126.5	6.61	311.5	56.7	106.1	117.4	86.2	47.2	137.2	100.7	143.5	82.4	56.5	105.3	97.4	74.1	155.3	59.4	113.9	145.5	115.4
Q15424	SAFB	Scaffold attachment factor B1 OS=Homo sapiens OX=9606 GN=SAFB PE=1 SV=4	34	36	96	25	915	102.6	5.47	282.2	56.5	50.8	111.1	87.6	85.7	150.3	143	81.8	63.3	72.6	120	102.1	60.5	101.1	74.6	174.9	130.2	133.9
Q9P2J5	LARS1	Leucine--tRNA ligase, cytoplasmic OS=Homo sapiens OX=9606 GN=LARS1 PE=1 SV=2	32	33	73	33	1176	134.4	7.3	259.26	75	83.8	105.3	101	100.6	121.9	117.4	106.8	79.3	85.3	106.1	96	76.3	120.7	86.8	114.3	111.9	111.5
Q15233	NONO	Non-POU domain-containing octamer-binding protein OS=Homo sapiens OX=9606 GN=NONO PE=1 SV=4	43	23	121	20	471	54.2	8.95	371.66	58.8	57.5	98.3	84.4	93.3	157.4	133.4	115.3	67	74.5	104.4	92.8	60.4	105.5	75	158.1	118.3	145.5
P06748	NPM1	Nucleophosmin OS=Homo sapiens OX=9606 GN=NPM1 PE=1 SV=2	52	19	117	19	294	32.6	4.78	405.65	47.2	35.9	87.3	76.4	98.2	165	137.2	165.1	46.9	55.9	105.6	92.4	45.4	121	64.7	174.9	139.9	141.3
Q9Y3I0	RTCB	RNA-splicing ligase RtcB homolog OS=Homo sapiens OX=9606 GN=RTCB PE=1 SV=1	51	23	95	23	505	55.2	7.23	346.26	76.4	63.3	108.4	104.1	89.3	120.8	113.7	98.8	83	94.7	109.6	99.7	75.5	113.7	95.2	117.9	119	116.8
O95831	AIFM1	Apoptosis-inducing factor 1, mitochondrial OS=Homo sapiens OX=9606 GN=AIFM1 PE=1 SV=1	40	22	85	22	613	66.9	8.95	306.06	53.1	68.3	120.1	82.9	65.5	175.4	89.4	99.9	61.5	71.3	101.2	83.9	110.3	183.5	63	130.9	101.2	138.9
P24752	ACAT1	Acetyl-CoA acetyltransferase, mitochondrial OS=Homo sapiens OX=9606 GN=ACAT1 PE=1 SV=1	57	21	104	21	427	45.2	8.85	367.77	94.9	110.1	157.7	108.2	52.5	97	81	83.9	94.1	62.8	130.1	128.9	158.7	116.8	68.3	74.6	101.7	78.8
Q16853	AOC3	Membrane primary amine oxidase OS=Homo sapiens OX=9606 GN=AOC3 PE=1 SV=3	28	17	256	17	763	84.6	6.52	826.08	165.3	293.4	48.7	93.2	42.4	31.2	36.6	31.1	202.1	128.5	84.4	118.5	246.7	39.1	106.3	33.4	40.7	58.3
P10412	H1-4	Histone H1.4 OS=Homo sapiens OX=9606 GN=H1-4 PE=1 SV=2	54	19	162	7	219	21.9	11.03	489.16	38	17.2	114.8	64.3	83.4	150.6	150.1	27.7	53.4	59	124.3	125.4	39.5	129.9	70.3	305.1	94.8	152.4
Q15181	PPA1	Inorganic pyrophosphatase OS=Homo sapiens OX=9606 GN=PPA1 PE=1 SV=2	83	24	96	22	289	32.6	5.86	360.65	52.6	59	105.2	71.5	118.8	156.4	145.5	62.4	52.9	62.5	87.2	72.4	71.1	170.5	89.4	161.3	148.2	113.1
P36776	LONP1	Lon protease homolog, mitochondrial OS=Homo sapiens OX=9606 GN=LONP1 PE=1 SV=2	37	30	77	30	959	106.4	6.39	282.16	71.3	72.4	99.6	86.7	89.9	137.4	101.4	120.5	71.2	82.4	100.8	86.5	103.3	140.1	79.2	133.5	102.6	121.3
Q8NBS9	TXNDC5	Thioredoxin domain-containing protein 5 OS=Homo sapiens OX=9606 GN=TXNDC5 PE=1 SV=2	65	24	104	24	432	47.6	5.97	392.02	41.7	48	138.4	124.7	57.4	155.3	135.4	53.8	64.4	77.7	123.5	117.6	57.1	131.7	56.9	125.7	166.4	124.3
P51812	RPS6KA3	Ribosomal protein S6 kinase alpha-3 OS=Homo sapiens OX=9606 GN=RPS6KA3 PE=1 SV=1	43	31	80	21	740	83.7	6.89	268.24	74.8	63.2	140.6	97.2	78.3	128.5	103.2	79.9	80.8	87.8	125.5	102.8	55.4	131.8	71.1	152.7	120.2	106.2
P11413	G6PD	Glucose-6-phosphate 1-dehydrogenase OS=Homo sapiens OX=9606 GN=G6PD PE=1 SV=4	55	30	100	30	515	59.2	6.84	362.76	54.6	122.3	80	70.7	209.9	118.9	118.5	82.1	65	61.4	68.5	69.1	229.8	110.3	59.2	91.9	93.2	94.7
Q15393	SF3B3	Splicing factor 3B subunit 3 OS=Homo sapiens OX=9606 GN=SF3B3 PE=1 SV=4	31	32	79	32	1217	135.5	5.26	259.29	64	70.7	98.9	97.4	86.2	140.5	125.4	138.7	74.6	80.6	104	95.8	73.6	96.4	75	132.1	118.1	127.8
Q15029	EFTUD2	116 kDa U5 small nuclear ribonucleoprotein component OS=Homo sapiens OX=9606 GN=EFTUD2 PE=1 SV=1	40	32	86	31	972	109.4	5	310.43	60.4	66.6	101.4	92.7	88.3	136.3	131.3	128.5	66.5	76.4	111.4	94	64.5	101.9	74	156	118.7	131
Q9C0C2	TNKS1BP1	182 kDa tankyrase-1-binding protein OS=Homo sapiens OX=9606 GN=TNKS1BP1 PE=1 SV=4	27	40	71	40	1729	181.7	4.86	224.46	59.8	74.7	111	93.1	108.5	111.1	139.3	73.9	58.4	85.9	112.1	94.9	98.8	119.3	84.3	95.8	148.1	130.9
Q13418	ILK	Integrin-linked protein kinase OS=Homo sapiens OX=9606 GN=ILK PE=1 SV=2	49	22	106	22	452	51.4	8.07	347.16	239	67.9	57.9	104.1	69.9	54.3	77.3	55.4	171.9	129.3	87.5	118.5	98.6	59.3	198.3	53	60.8	97.1
P40925	MDH1	Malate dehydrogenase, cytoplasmic OS=Homo sapiens OX=9606 GN=MDH1 PE=1 SV=4	54	21	137	21	334	36.4	7.36	435.96	151.5	90.6	98.7	100	72.9	71.2	68.1	43.8	143.4	149	97.8	105.4	141.7	93.1	138.1	79	74.1	81.3
P09960	LTA4H	Leukotriene A-4 hydrolase OS=Homo sapiens OX=9606 GN=LTA4H PE=1 SV=2	49	28	110	28	611	69.2	6.18	347.49	80.9	90.7	94.9	96.2	233.3	100	90.3	75.2	86.7	88.8	107.2	93.3	77.8	106.8	82.2	117	84.9	93.8
Q92499	DDX1	ATP-dependent RNA helicase DDX1 OS=Homo sapiens OX=9606 GN=DDX1 PE=1 SV=2	52	34	93	34	740	82.4	7.23	325.43	75.7	68.1	103.7	103.7	90.1	119.5	118.3	104.6	89.1	99.5	104.6	97.6	70.6	113.1	97.1	116.2	113.1	115.4
P11498	PC	Pyruvate carboxylase, mitochondrial OS=Homo sapiens OX=9606 GN=PC PE=1 SV=2	37	35	86	35	1178	129.6	6.84	296.86	50.5	129.3	58.5	48.2	55	50.3	47	53.7	50.5	44.1	65.8	52.4	851	46.2	40.4	44.5	57.9	54.8
O60240	PLIN1	Perilipin-1 OS=Homo sapiens OX=9606 GN=PLIN1 PE=1 SV=2	59	22	79	22	522	56	6.42	337.86	29.7	662.7	13.6	17.6	60	20.3	20.1	24.3	64.2	32.3	24.3	70.5	653.3	20.4	19.9	21.6	21.7	23.5
P04792	HSPB1	Heat shock protein beta-1 OS=Homo sapiens OX=9606 GN=HSPB1 PE=1 SV=2	87	16	138	16	205	22.8	6.4	508.66	232.9	45.8	49.8	111.1	59.5	36.7	55.7	101.8	150.4	219.7	71	87.3	98.5	39.2	265	42.5	43.3	89.9
Q9ULV4	CORO1C	Coronin-1C OS=Homo sapiens OX=9606 GN=CORO1C PE=1 SV=1	47	23	127	21	474	53.2	7.08	391.82	179.9	44.3	57.7	106.7	75.6	59.2	70.1	58.2	184.3	188.4	79	100.9	66.1	62.8	246.5	53.5	68.3	98.5
P31146	CORO1A	Coronin-1A OS=Homo sapiens OX=9606 GN=CORO1A PE=1 SV=4	44	24	155	21	461	51	6.68	488.57	56	96	95.2	77.3	229.6	102.9	134.2	67.9	66.7	92	94.7	88.7	52.3	100.7	83.3	173.8	86.8	101.9
P23396	RPS3	40S ribosomal protein S3 OS=Homo sapiens OX=9606 GN=RPS3 PE=1 SV=2	81	20	123	20	243	26.7	9.66	437.83	59.4	67.9	112.5	90.9	105.5	137	127	133.4	71.4	63.5	98.3	94.9	72.1	126.1	65.5	116.8	132.8	125.1
P51991	HNRNPA3	Heterogeneous nuclear ribonucleoprotein A3 OS=Homo sapiens OX=9606 GN=HNRNPA3 PE=1 SV=2	47	24	108	21	378	39.6	9.01	342.26	62.4	48.2	112.1	86.8	91.6	150.6	122.1	95.6	66.1	72.7	116.9	104.5	63.1	116.2	81.3	167.1	116	126.8
P30740	SERPINB1	Leukocyte elastase inhibitor OS=Homo sapiens OX=9606 GN=SERPINB1 PE=1 SV=1	52	21	107	20	379	42.7	6.28	402.11	49.3	116	103	77.1	268.2	125.1	123.1	56.2	60.1	59.3	88.2	72.6	54.7	133.2	79.2	122.1	127.8	84.8
O75116	ROCK2	Rho-associated protein kinase 2 OS=Homo sapiens OX=9606 GN=ROCK2 PE=1 SV=4	30	46	82	42	1388	160.8	6.02	257.12	99.4	71.5	107.1	104.8	82.2	112.5	94.2	75.2	99.3	112.8	124	103.4	81.4	129.3	96.6	97.7	108.4	100.1
Q9BUF5	TUBB6	Tubulin beta-6 chain OS=Homo sapiens OX=9606 GN=TUBB6 PE=1 SV=1	59	19	128	8	446	49.8	4.88	419.9	159.6	83.6	58.9	105.4	98.5	67.1	89.4	111.7	131.1	161.1	83.5	92.2	102.9	67.4	149.2	54.4	73.1	111
Q99959	PKP2	Plakophilin-2 OS=Homo sapiens OX=9606 GN=PKP2 PE=1 SV=2	39	31	100	31	881	97.4	9.33	319.88	67.7	58	176.5	93.1	71	120.8	101.2	123.7	49.3	48.7	164.6	105.4	37.1	130.7	47.1	154.9	149.5	100.5
Q9BZQ8	NIBAN1	Protein Niban 1 OS=Homo sapiens OX=9606 GN=NIBAN1 PE=1 SV=1	32	28	81	28	928	103.1	4.78	287.82	286	74.7	75.2	106.2	76.2	50.5	59.1	60.9	174.8	150.8	124.3	134.1	80.3	51.3	109.7	52.9	52.7	80
P35237	SERPINB6	Serpin B6 OS=Homo sapiens OX=9606 GN=SERPINB6 PE=1 SV=3	62	20	72	19	376	42.6	5.27	281.4	102.4	79.8	116.3	122.5	88.4	93.9	108.4	56.2	116.1	114.3	108.5	99.6	97.8	89.3	99.9	110.8	111.9	84
P61247	RPS3A	40S ribosomal protein S3a OS=Homo sapiens OX=9606 GN=RPS3A PE=1 SV=2	72	25	161	25	264	29.9	9.73	501.54	57.3	55	119.2	88.8	100.2	148.9	130.9	116.2	62.5	59.9	99	91.6	72	128	66.6	125.4	143.4	135.1
P13489	RNH1	Ribonuclease inhibitor OS=Homo sapiens OX=9606 GN=RNH1 PE=1 SV=2	65	22	77	22	461	49.9	4.82	322.62	102.9	106.5	119.6	97.4	134.1	90	104.5	81.9	109.9	104.2	93	97.4	138.9	72.3	99.8	66.3	97.2	84.1
P01860	IGHG3	Immunoglobulin heavy constant gamma 3 OS=Homo sapiens OX=9606 GN=IGHG3 PE=1 SV=2	55	16	280	6	377	41.3	7.9	874.68	67.2	212.8	102.4	225	54.2	67.4	104.9	177.8	105.6	93.8	82	63.8	120	66	69.7	58.3	47.9	81.2
P68871	HBB	Hemoglobin subunit beta OS=Homo sapiens OX=9606 GN=HBB PE=1 SV=2	78	12	589	6	147	16	7.28	1385.11	78.2	422.4	29.2	34.8	74.4	76.4	59.9	78.1	322.8	46.6	50.4	80.4	108	110.2	41.7	42.2	82.6	61.7
P17980	PSMC3	26S proteasome regulatory subunit 6A OS=Homo sapiens OX=9606 GN=PSMC3 PE=1 SV=3	59	23	100	23	439	49.2	5.24	357.34	80.7	84.6	102.9	89	104.9	130.4	114.7	124.8	82.2	80.5	99.7	89	93.5	112.3	79.6	108.7	113.6	108.9
P36871	PGM1	Phosphoglucomutase-1 OS=Homo sapiens OX=9606 GN=PGM1 PE=1 SV=3	57	29	96	29	562	61.4	6.76	350.28	107.5	109.9	121.3	95.3	92.5	81.7	81	84.9	110.4	105.7	117.8	109.8	169.1	85.4	106.3	59.9	95.1	66.5
Q15084	PDIA6	Protein disulfide-isomerase A6 OS=Homo sapiens OX=9606 GN=PDIA6 PE=1 SV=1	58	28	92	28	440	48.1	5.08	364.16	53.7	57.2	114.7	105.6	90.3	140.9	136.3	127.5	59.5	73.4	112.5	101.9	53.9	121.9	65.3	119.6	147.6	118.2
Q13045	FLII	Protein flightless-1 homolog OS=Homo sapiens OX=9606 GN=FLII PE=1 SV=2	30	35	73	35	1269	144.7	6.05	258.88	97.3	77.1	109.6	93.6	129.6	105.3	104.9	89.3	91.5	106.8	109.3	90.9	72.4	100.7	107.4	99.9	111.6	102.8
P21291	CSRP1	Cysteine and glycine-rich protein 1 OS=Homo sapiens OX=9606 GN=CSRP1 PE=1 SV=3	76	18	202	18	193	20.6	8.57	673.13	328.2	22.2	38.6	105	28.1	23.4	37	28.4	220.7	243.3	67.9	96.8	66.2	30.6	317.5	29.2	31.4	85.5
Q16181	SEPTIN7	Septin-7 OS=Homo sapiens OX=9606 GN=SEPTIN7 PE=1 SV=2	48	23	94	22	437	50.6	8.63	363.2	114.6	82.5	90.4	116	93.1	86.1	101.1	70.4	116	121.6	106.2	111.9	104.2	89.1	114.2	96.1	86.4	100
P41252	IARS1	Isoleucine--tRNA ligase, cytoplasmic OS=Homo sapiens OX=9606 GN=IARS1 PE=1 SV=2	30	37	77	37	1262	144.4	6.15	259.43	68	62.5	106.6	94.2	95.2	138.2	125.3	101.6	71.8	76.5	102.3	92.3	81	121.3	79.8	120.6	133.2	129.6
Q96G03	PGM2	Phosphoglucomutase-2 OS=Homo sapiens OX=9606 GN=PGM2 PE=1 SV=4	45	32	88	31	612	68.2	6.73	259.23	81.9	74.1	96.4	98	119.7	103.3	119	65.8	100.9	102.1	108.6	95.6	80.4	121.9	101.2	133.7	97.8	99.7
Q63ZY3	KANK2	KN motif and ankyrin repeat domain-containing protein 2 OS=Homo sapiens OX=9606 GN=KANK2 PE=1 SV=1	41	33	92	30	851	91.1	5.63	302.46	245.8	62.9	63.6	114.3	47	47.9	65.3	44.4	178	153.8	105.1	130.4	105.5	57.9	162	49	65.8	101
P01876	IGHA1	Immunoglobulin heavy constant alpha 1 OS=Homo sapiens OX=9606 GN=IGHA1 PE=1 SV=2	65	17	190	9	353	37.6	6.51	674.03	53.2	118.2	121.2	226.7	42.7	79	74.4	140.3	119.4	106.5	82.6	97.3	97.5	92.8	51.7	119.3	100.5	76.8
Q13435	SF3B2	Splicing factor 3B subunit 2 OS=Homo sapiens OX=9606 GN=SF3B2 PE=1 SV=2	38	31	93	31	895	100.2	5.67	311.38	57.7	57.7	107.4	91.2	81.8	154	137.4	110	62.1	73	115.1	98.7	68.2	97.6	73.1	147	132.5	135.5
Q12931	TRAP1	Heat shock protein 75 kDa, mitochondrial OS=Homo sapiens OX=9606 GN=TRAP1 PE=1 SV=3	42	26	78	25	704	80.1	8.21	291.55	65.4	50.9	91.9	73.6	95.8	180.3	101.2	148.2	67	63	88.9	81.6	83	162	68.3	131.2	116.1	131.6
Q9H4A4	RNPEP	Aminopeptidase B OS=Homo sapiens OX=9606 GN=RNPEP PE=1 SV=2	43	25	86	25	650	72.5	5.74	334.35	78.1	63.8	151	98.9	126.8	96.7	111.5	82.8	74.3	81.7	136.2	104.5	78.3	133.1	74.1	101.6	116.9	89.7
P10645	CHGA	Chromogranin-A OS=Homo sapiens OX=9606 GN=CHGA PE=1 SV=7	60	22	76	22	457	50.7	4.6	290.66	116.8	33.1	202.9	120.6	16.3	48.4	29.5	21.9	51.5	46	528.9	335.3	18.2	21.8	74.5	26.4	69.8	38.1
P08559	PDHA1	Pyruvate dehydrogenase E1 component subunit alpha, somatic form, mitochondrial OS=Homo sapiens OX=9606 GN=PDHA1 PE=1 SV=3	76	27	85	27	390	43.3	8.06	279.44	91.1	72.7	125	86	63.8	88.1	84.1	70.6	91.9	93.6	114.2	103.5	197.8	149.8	80.4	98.8	98.2	90.5
P23526	AHCY	Adenosylhomocysteinase OS=Homo sapiens OX=9606 GN=AHCY PE=1 SV=4	49	22	102	21	432	47.7	6.34	359.17	67.3	65.5	100.4	80.6	106.5	210.5	141.9	83.1	71.7	65.1	93.5	81.6	65.4	127.3	68.1	151.7	112.9	107.1
P08123	COL1A2	Collagen alpha-2(I) chain OS=Homo sapiens OX=9606 GN=COL1A2 PE=1 SV=7	19	25	142	25	1366	129.2	8.95	516.95	49.8	204.7	53	197.1	215.9	33.2	58.7	163.4	82.2	81.3	64.3	107.1	209.4	41	66.8	38.4	49.1	84.4
Q16851	UGP2	UTP--glucose-1-phosphate uridylyltransferase OS=Homo sapiens OX=9606 GN=UGP2 PE=1 SV=5	51	26	98	26	508	56.9	8.15	323.15	75.8	177.7	164.8	89.8	105	86.5	71.4	60.6	76.6	68.3	147	101.1	202.8	79.3	65	68.5	98.3	61.6
P22102	GART	Trifunctional purine biosynthetic protein adenosine-3 OS=Homo sapiens OX=9606 GN=GART PE=1 SV=1	35	30	76	30	1010	107.7	6.7	271.53	63.5	67.5	110.8	83.8	102.4	126.6	137.4	111.8	68.9	66.7	100	89.9	86	126.7	75.5	127.3	132.3	122.9
P11940	PABPC1	Polyadenylate-binding protein 1 OS=Homo sapiens OX=9606 GN=PABPC1 PE=1 SV=2	44	28	100	8	636	70.6	9.5	359.34	55.5	51.7	113.1	76.7	121.1	161.7	143.9	129.4	57.7	58.2	93.1	81.5	61.7	117.8	71.3	138.6	135.2	131.8
Q14103	HNRNPD	Heterogeneous nuclear ribonucleoprotein D0 OS=Homo sapiens OX=9606 GN=HNRNPD PE=1 SV=1	43	21	110	18	355	38.4	7.81	380.88	53.3	49.1	99.5	85.4	100	156.4	143.1	105.6	63.1	75.8	107.7	97.2	66	126.4	69.8	147.4	124.7	129.3
O43143	DHX15	Pre-mRNA-splicing factor ATP-dependent RNA helicase DHX15 OS=Homo sapiens OX=9606 GN=DHX15 PE=1 SV=2	37	29	68	28	795	90.9	7.46	239.27	70.2	60.6	98.9	89.1	101.2	137.6	133.3	128.2	75.1	78.2	105.9	93.8	65.2	107.2	79.4	139.3	114.9	122
P42224	STAT1	Signal transducer and activator of transcription 1-alpha/beta OS=Homo sapiens OX=9606 GN=STAT1 PE=1 SV=2	39	28	77	28	750	87.3	6.05	253.8	57.9	68	106.5	82.9	125.5	118.6	146.7	151.7	69	101.1	76.5	82.3	84	93.6	103.7	117.5	90.6	123.7
O75533	SF3B1	Splicing factor 3B subunit 1 OS=Homo sapiens OX=9606 GN=SF3B1 PE=1 SV=3	31	37	76	37	1304	145.7	7.09	253.04	55.5	64.6	106.7	89	88.2	147.7	130.1	120.7	66.2	71	106.4	95.2	69.2	100.3	71.7	153.5	126.1	137.8
P63104	YWHAZ	14-3-3 protein zeta/delta OS=Homo sapiens OX=9606 GN=YWHAZ PE=1 SV=1	66	18	183	12	245	27.7	4.79	576.95	89	62	110.2	87.4	141.5	140.2	110	62.6	84.1	86.2	110.6	99.5	86.2	112.5	85.7	136.3	106.9	89
Q92900	UPF1	Regulator of nonsense transcripts 1 OS=Homo sapiens OX=9606 GN=UPF1 PE=1 SV=2	36	34	77	34	1129	124.3	6.61	262.18	91	68	103.6	92.8	102.2	124.4	115.9	108.7	93	87	99.5	93.9	78	102.1	96.8	116.4	112.1	114.6
O00151	PDLIM1	PDZ and LIM domain protein 1 OS=Homo sapiens OX=9606 GN=PDLIM1 PE=1 SV=4	75	21	79	21	329	36	7.02	323.78	49.5	51	141.6	107.3	64.2	108.1	139.5	55.4	61.9	79.1	117.4	91.1	84.3	109.6	183.8	101.3	152	102.9
O15523	DDX3Y	ATP-dependent RNA helicase DDX3Y OS=Homo sapiens OX=9606 GN=DDX3Y PE=1 SV=2	41	24	86	3	660	73.1	7.55	287.18	125.5	49.8	80	85.5	102.5	92	108.5	87.3	125.6	121.1	94.4	101.5	69.1	74.5	157.9	118.4	101	105.5
P54868	HMGCS2	Hydroxymethylglutaryl-CoA synthase, mitochondrial OS=Homo sapiens OX=9606 GN=HMGCS2 PE=1 SV=1	45	23	121	22	508	56.6	8.16	404.58	55.7	25.2	254.1	138.3	240.7	28.3	17.6	32.4	92.4	31.8	216.5	96.5	24.6	165.4	19.5	237.1	46.2	77.4
P16403	H1-2	Histone H1.2 OS=Homo sapiens OX=9606 GN=H1-2 PE=1 SV=2	51	20	152	9	213	21.4	10.93	462.55	34.9	16.4	106.8	59.1	95.3	164.5	150.7	38	48	59.4	110.4	107.2	24	121.6	71	323.3	113	156.5
P63244	RACK1	Receptor of activated protein C kinase 1 OS=Homo sapiens OX=9606 GN=RACK1 PE=1 SV=3	75	21	103	21	317	35.1	7.69	388.26	59.3	56.7	114.5	93.8	104.5	142.9	131.9	124	62.9	68.2	108.3	99.1	67.8	124.6	63.9	120	133.4	124.1
Q02818	NUCB1	Nucleobindin-1 OS=Homo sapiens OX=9606 GN=NUCB1 PE=1 SV=4	61	28	93	28	461	53.8	5.25	335.29	58.3	64.6	143.4	95.3	111.9	154.1	117.9	84	59.4	63	107.3	91.3	64	125.8	75.6	115.2	144	124.8
Q99623	PHB2	Prohibitin-2 OS=Homo sapiens OX=9606 GN=PHB2 PE=1 SV=2	78	23	105	23	299	33.3	9.83	344.73	64.4	69	112.7	80.8	75	118.1	88.8	222.7	65.9	69.6	99.9	86.3	98.1	155.2	66.9	120.2	92.7	113.8
P45974	USP5	Ubiquitin carboxyl-terminal hydrolase 5 OS=Homo sapiens OX=9606 GN=USP5 PE=1 SV=2	43	32	79	31	858	95.7	5.03	258.16	91	85.6	98.9	100.6	91.1	102.1	103.6	107.9	96.5	98.9	104.4	95.6	94.6	108.8	93.7	118.3	102.4	106.1
P62424	RPL7A	60S ribosomal protein L7a OS=Homo sapiens OX=9606 GN=RPL7A PE=1 SV=2	52	22	95	22	266	30	10.61	353.77	60.4	50.1	116	93.5	98.1	141.7	128.7	127.3	67.6	63.9	101.2	99	61.5	121.8	72	126.5	132.9	137.8
P50416	CPT1A	Carnitine O-palmitoyltransferase 1, liver isoform OS=Homo sapiens OX=9606 GN=CPT1A PE=1 SV=2	37	28	73	28	773	88.3	8.65	224.97	75.6	65.1	154.8	103.5	116	127.2	79.3	98.8	87.6	92.8	163.7	113.3	59.2	106.3	66.2	95.3	110.7	84.6
P62195	PSMC5	26S proteasome regulatory subunit 8 OS=Homo sapiens OX=9606 GN=PSMC5 PE=1 SV=1	63	25	69	23	406	45.6	7.55	254.04	71	90.5	103	92.7	104.3	129.2	111.9	138.6	74.6	76.2	101	89.4	108.1	107.6	76.6	104.3	115.5	105.5
P50995	ANXA11	Annexin A11 OS=Homo sapiens OX=9606 GN=ANXA11 PE=1 SV=1	40	21	104	20	505	54.4	7.65	373.44	91.9	129	118.4	94.2	119.4	109.2	95.7	73.6	94.1	96.5	104	99	92.4	95.2	101.5	83.2	111.9	90.8
P52209	PGD	6-phosphogluconate dehydrogenase, decarboxylating OS=Homo sapiens OX=9606 GN=PGD PE=1 SV=3	52	24	96	23	483	53.1	7.23	336.26	61.1	129.9	98.4	74.7	206.3	107.8	111.2	86.5	72	73.4	83.4	76.4	182.9	100.7	61.8	77.7	99.3	96.4
P31150	GDI1	Rab GDP dissociation inhibitor alpha OS=Homo sapiens OX=9606 GN=GDI1 PE=1 SV=2	57	22	80	12	447	50.6	5.14	271.65	144.1	74.2	92.4	108.8	95.6	71.8	90.8	65.3	135.8	138.4	104.7	114.2	116.2	90.3	122	75.1	72.9	87.1
P31930	UQCRC1	Cytochrome b-c1 complex subunit 1, mitochondrial OS=Homo sapiens OX=9606 GN=UQCRC1 PE=1 SV=3	55	21	80	20	480	52.6	6.37	336.84	92.5	77.1	161.2	98.7	76.9	124.7	84	74.5	84.9	80.2	124.2	110.3	105	115.7	71.2	122.7	108.5	87.6
P29144	TPP2	Tripeptidyl-peptidase 2 OS=Homo sapiens OX=9606 GN=TPP2 PE=1 SV=4	28	35	73	35	1249	138.3	6.32	220.84	74.2	85.5	126.3	93.1	95.1	124.4	113.1	104.1	78	80.2	118.2	102.5	73.1	114.6	77.7	119.4	124.3	96.4
P49189	ALDH9A1	4-trimethylaminobutyraldehyde dehydrogenase OS=Homo sapiens OX=9606 GN=ALDH9A1 PE=1 SV=3	47	21	96	21	494	53.8	5.87	325.01	92.3	115.6	107.2	88.5	85.8	74.9	77.1	58.6	101	95.4	113.4	107.4	191.4	156.6	73.7	102.9	83.8	74.5
P22307	SCP2	Sterol carrier protein 2 OS=Homo sapiens OX=9606 GN=SCP2 PE=1 SV=2	39	24	76	24	547	59	6.89	248.97	67	62.4	193.8	92.8	110.9	102.2	91.7	79.6	61.2	63.2	140.5	106.3	92.6	114.9	62.7	112.6	150.6	95
P46777	RPL5	60S ribosomal protein L5 OS=Homo sapiens OX=9606 GN=RPL5 PE=1 SV=3	53	17	88	17	297	34.3	9.72	313.86	58.7	52.7	118.3	92	102.8	145.4	129.6	108.7	65.4	64.4	109.3	98.5	62.5	128.6	67.8	126.6	136.7	132.1
O14950	MYL12B	Myosin regulatory light chain 12B OS=Homo sapiens OX=9606 GN=MYL12B PE=1 SV=2	71	15	252	5	172	19.8	4.84	730.3	248.9	44.8	54.1	98.6	56.6	58.3	60.2	59.4	189.5	212.4	84.9	111.2	64.1	59.4	186	49	56.8	105.8
P00505	GOT2	Aspartate aminotransferase, mitochondrial OS=Homo sapiens OX=9606 GN=GOT2 PE=1 SV=3	53	22	116	22	430	47.5	9.01	356.29	92	36.3	140.2	94.7	54.9	121.1	103.8	52.1	79	103.5	134.2	121.1	50	190.9	75.5	147.2	108.7	94.9
Q9NR45	NANS	Sialic acid synthase OS=Homo sapiens OX=9606 GN=NANS PE=1 SV=2	58	19	83	19	359	40.3	6.74	287.99	69.9	50.7	208.1	104	62.3	128.5	101	65.8	59.6	51.3	184.1	141.1	49.6	109.4	65.1	98.9	166.3	84.2
O60547	GMDS	GDP-mannose 4,6 dehydratase OS=Homo sapiens OX=9606 GN=GMDS PE=1 SV=1	69	26	106	26	372	41.9	7.31	343.55	51	40.9	144	111.2	60.6	188.9	110.1	64	62.1	54.6	115	91	34.9	208.4	53.5	149.5	180.6	79.9
P02790	HPX	Hemopexin OS=Homo sapiens OX=9606 GN=HPX PE=1 SV=2	43	21	114	20	462	51.6	7.02	416.04	139	246.9	88.2	135	82.2	66.2	64.6	97.8	145.3	135.4	73.6	98.5	134.3	50.1	87.2	35.3	62.6	57.7
P21796	VDAC1	Voltage-dependent anion-selective channel protein 1 OS=Homo sapiens OX=9606 GN=VDAC1 PE=1 SV=2	79	17	126	16	283	30.8	8.54	443.01	63.1	61	107.6	82.3	121.4	138.1	96.5	161.9	61.6	66.6	94.8	84	69.8	165.1	69.4	152.7	106.5	97.7
P14314	PRKCSH	Glucosidase 2 subunit beta OS=Homo sapiens OX=9606 GN=PRKCSH PE=1 SV=2	32	20	96	20	528	59.4	4.41	316.79	63.3	55	114	105.8	103.9	131.8	123	90.3	69.9	74.1	113.2	102.5	66.4	113.7	70.9	141.5	145.3	115.5
P62191	PSMC1	26S proteasome regulatory subunit 4 OS=Homo sapiens OX=9606 GN=PSMC1 PE=1 SV=1	61	27	72	25	440	49.2	6.21	233.01	85.5	80.9	99.6	92.7	102.2	122.4	115.2	125.7	81.5	85.2	102.6	91.3	92.4	107.4	87.8	109.5	109.7	108.3
Q06323	PSME1	Proteasome activator complex subunit 1 OS=Homo sapiens OX=9606 GN=PSME1 PE=1 SV=1	64	19	86	19	249	28.7	6.02	326.27	56.5	53.4	152.5	98.4	113.8	120.2	150.7	88.3	74	26.4	70.6	112.7	64.8	153.4	70.4	209.9	86.1	97.9
P30041	PRDX6	Peroxiredoxin-6 OS=Homo sapiens OX=9606 GN=PRDX6 PE=1 SV=3	78	20	88	20	224	25	6.38	305.64	111.1	120.8	129.8	93.6	93.1	57.8	92.1	83.8	113.7	42	105.8	117.7	192.5	105.2	88.6	76.1	95.8	80.5
P35998	PSMC2	26S proteasome regulatory subunit 7 OS=Homo sapiens OX=9606 GN=PSMC2 PE=1 SV=3	65	27	72	27	433	48.6	5.95	238.34	72	83.9	106.7	92.1	110.1	126	118.5	126.8	79.4	74.7	99.2	92.5	90.5	117.5	73.4	111.6	116.7	108.4
P11387	TOP1	DNA topoisomerase 1 OS=Homo sapiens OX=9606 GN=TOP1 PE=1 SV=2	42	36	101	36	765	90.7	9.31	276.48	49.5	69.4	92.4	75.3	84.5	201.6	152.6	105.3	57.7	62	97.9	82.5	56.1	106.6	60.5	179.4	124	142.9
P00326	ADH1C	Alcohol dehydrogenase 1C OS=Homo sapiens OX=9606 GN=ADH1C PE=1 SV=2	47	21	105	8	375	39.8	8.29	345.67	75.7	29.7	242.2	202.7	14.5	78.1	23.6	27.8	122.4	64.1	280	153.5	26.2	114.2	24.8	159.3	116.4	44.8
Q7L576	CYFIP1	Cytoplasmic FMR1-interacting protein 1 OS=Homo sapiens OX=9606 GN=CYFIP1 PE=1 SV=1	30	33	63	16	1253	145.1	6.9	206.67	91.1	78.7	112.7	113.2	124	101	101.7	91.3	93.6	108.7	118.9	106.4	76.8	97.8	87	99.4	102	95.8
Q15046	KARS1	Lysine--tRNA ligase OS=Homo sapiens OX=9606 GN=KARS1 PE=1 SV=3	42	26	83	26	597	68	6.35	276.18	76	66.9	112	95.6	93.8	134.3	121.3	105.2	73.1	72.3	108.1	104.6	76.1	124.6	75.1	141.3	116	103.5
P37837	TALDO1	Transaldolase OS=Homo sapiens OX=9606 GN=TALDO1 PE=1 SV=2	52	21	106	21	337	37.5	6.81	333.21	55.3	82.1	109.6	82.5	154.1	144.7	144.6	74.5	62.3	54.3	101.1	92.7	131.2	120.5	59.9	117.2	117.5	96
Q5SSJ5	HP1BP3	Heterochromatin protein 1-binding protein 3 OS=Homo sapiens OX=9606 GN=HP1BP3 PE=1 SV=1	45	28	94	28	553	61.2	9.67	304.95	78.1	59.8	101.3	112	88.3	98.3	111.6	88.6	93.3	102.6	131.5	142.6	65.3	93.6	89.7	133.3	102.9	107.4
Q02790	FKBP4	Peptidyl-prolyl cis-trans isomerase FKBP4 OS=Homo sapiens OX=9606 GN=FKBP4 PE=1 SV=3	60	27	82	27	459	51.8	5.43	281.07	63.6	49.5	112.8	85.7	91.1	125.4	109.7	229.9	67.5	59.7	99.3	92.1	64.9	117.7	56.8	137.7	109.7	126.9
Q92878	RAD50	DNA repair protein RAD50 OS=Homo sapiens OX=9606 GN=RAD50 PE=1 SV=1	27	40	71	40	1312	153.8	6.89	188.03	68.8	72.4	93.6	95	92	156.9	138.9	75.3	79.3	92	104.2	99.9	79.8	106.7	82.5	133.4	110.7	118.5
Q8IVF2	AHNAK2	Protein AHNAK2 OS=Homo sapiens OX=9606 GN=AHNAK2 PE=1 SV=2	20	37	70	35	5795	616.2	5.36	199.6	223.9	57.4	64.9	115.6	80.4	57	77.2	68.8	173.2	121.7	102.2	124.1	68.3	62.2	148.8	61.2	61.7	131.4
Q9UH99	SUN2	SUN domain-containing protein 2 OS=Homo sapiens OX=9606 GN=SUN2 PE=1 SV=3	48	25	63	24	717	80.3	6.73	262.95	91.9	83.6	92.5	94.2	105	102.8	115.9	101.1	110.3	98.8	90	100.7	94.5	101.5	94.2	93.4	102.8	126.5
P05141	SLC25A5	ADP/ATP translocase 2 OS=Homo sapiens OX=9606 GN=SLC25A5 PE=1 SV=7	50	18	119	5	298	32.8	9.69	360.29	59.5	42.9	190.6	81.2	82.2	111.7	90.4	118.5	56.4	46.7	89.8	98.1	76.6	203.7	59.2	161.8	131.5	99.2
O43795	MYO1B	Unconventional myosin-Ib OS=Homo sapiens OX=9606 GN=MYO1B PE=1 SV=3	31	34	106	29	1136	131.9	9.38	321.83	50.2	90.1	98.7	103.9	88	154.4	122.1	103.8	63.8	65.1	91.7	81.1	88	137.7	63.2	110.2	136.6	151.4
P43304	GPD2	Glycerol-3-phosphate dehydrogenase, mitochondrial OS=Homo sapiens OX=9606 GN=GPD2 PE=1 SV=3	48	35	93	35	727	80.8	7.69	283.22	70.8	70.5	137.8	88.8	105.9	124.2	87.6	112.8	70.8	67.6	128.3	94.2	87.4	177.3	62.9	122.6	109.4	80.9
P09211	GSTP1	Glutathione S-transferase P OS=Homo sapiens OX=9606 GN=GSTP1 PE=1 SV=2	61	11	157	11	210	23.3	5.64	646.36	94.1	47.7	103.3	96.9	163.5	114.5	136.8	90.6	90	48.3	87.2	108.3	79.1	111.2	79.7	133.6	103	112
O43776	NARS1	Asparagine--tRNA ligase, cytoplasmic OS=Homo sapiens OX=9606 GN=NARS1 PE=1 SV=1	41	21	78	21	548	62.9	6.25	280.65	77.4	59.2	127.2	91	95.9	114.7	104.6	110.5	77.2	78.4	115.6	99.9	79	140.1	86	102.2	121.1	120.1
P48681	NES	Nestin OS=Homo sapiens OX=9606 GN=NES PE=1 SV=2	24	35	66	35	1621	177.3	4.36	219.12	94.9	82.7	86.1	118.4	60.6	104.4	96.8	80.8	104.7	128.7	99.9	101.7	133.1	77.5	121.6	64.2	100.2	143.6
Q9UKK3	PARP4	Protein mono-ADP-ribosyltransferase PARP4 OS=Homo sapiens OX=9606 GN=PARP4 PE=1 SV=3	21	34	65	34	1724	192.5	5.66	186.4	68	66	142.8	95.1	100.8	132.9	112.3	86.9	64.5	62.9	124.3	86.8	62.1	142.3	67	147.6	138.4	99.3
O00429	DNM1L	Dynamin-1-like protein OS=Homo sapiens OX=9606 GN=DNM1L PE=1 SV=2	50	33	72	33	736	81.8	6.81	260.9	91.7	70.6	106.1	100.7	87.7	114	113.5	118.1	89.8	92.2	104.5	99.1	88.9	110	90	117.5	99.2	106.4
P60981	DSTN	Destrin OS=Homo sapiens OX=9606 GN=DSTN PE=1 SV=3	72	16	147	15	165	18.5	7.85	417.76	252.6	32.9	62.2	118.4	50.5	40.6	67.9	49.9	198.8	180.9	79.8	113	102.9	55.5	207.4	49.9	60.2	76.5
O00410	IPO5	Importin-5 OS=Homo sapiens OX=9606 GN=IPO5 PE=1 SV=4	31	28	68	28	1097	123.6	4.94	228.22	80.4	81.4	92.2	90	102.5	152.2	122.6	90.7	80.6	97.7	90.3	87.4	75.4	104.7	91.5	120.6	114.2	125.7
Q9UDY2	TJP2	Tight junction protein ZO-2 OS=Homo sapiens OX=9606 GN=TJP2 PE=1 SV=2	31	36	69	35	1190	133.9	7.4	214.06	62.3	75.1	121.9	84.2	80.2	139.1	115.4	119.8	63.2	81.2	115	87	89.2	126.4	71.3	125	135.2	108.6
P12236	SLC25A6	ADP/ATP translocase 3 OS=Homo sapiens OX=9606 GN=SLC25A6 PE=1 SV=4	63	20	123	3	298	32.8	9.74	367.63	66.9	59.2	141.9	82.6	83.3	105.6	99.9	136.6	66.2	53.8	89.6	98.2	93.4	168.1	79.8	166.3	118.5	90.1
P23381	WARS1	Tryptophan--tRNA ligase, cytoplasmic OS=Homo sapiens OX=9606 GN=WARS1 PE=1 SV=2	47	24	73	24	471	53.1	6.23	286.07	56.8	63.2	127	98.3	82.4	122.6	169.8	80.8	69.3	94.4	96.1	86.5	103.2	107.1	81.3	137.1	109.9	114
P04844	RPN2	Dolichyl-diphosphooligosaccharide--protein glycosyltransferase subunit 2 OS=Homo sapiens OX=9606 GN=RPN2 PE=1 SV=3	45	20	75	20	631	69.2	5.69	310.72	63.1	82.2	114.5	101.7	98.3	121.6	129.2	153.1	75.1	62.3	93.3	96.9	74.6	111.5	72.9	97.3	130	122.6
P02786	TFRC	Transferrin receptor protein 1 OS=Homo sapiens OX=9606 GN=TFRC PE=1 SV=2	36	26	69	26	760	84.8	6.61	259.55	43.8	55.4	82	67.5	166.3	152.7	116.8	318.8	33.8	41.1	84.1	68.2	57.3	73.7	41.5	103.7	129.9	163.3
Q9Y4W6	AFG3L2	AFG3-like protein 2 OS=Homo sapiens OX=9606 GN=AFG3L2 PE=1 SV=2	39	33	72	32	797	88.5	8.66	221.49	75.5	57.1	148.4	106.4	65.2	135.7	83.1	124.9	71.1	72.7	143.6	111.9	72.4	157.8	68	113	100.7	92.2
P07195	LDHB	L-lactate dehydrogenase B chain OS=Homo sapiens OX=9606 GN=LDHB PE=1 SV=2	49	17	133	16	334	36.6	6.05	426.64	112.4	133.5	76	84	91.8	100.1	94.6	80.2	116.5	105	71.3	89.1	203.1	82.5	90.8	54.1	92	123.1
Q14847	LASP1	LIM and SH3 domain protein 1 OS=Homo sapiens OX=9606 GN=LASP1 PE=1 SV=2	74	21	113	21	261	29.7	7.05	384.57	73	44.3	105.9	99.7	125.5	88.6	141.9	81.9	67.3	89.4	104	93.3	100.3	120.2	100.1	135.3	118.8	110.5
Q9UQ80	PA2G4	Proliferation-associated protein 2G4 OS=Homo sapiens OX=9606 GN=PA2G4 PE=1 SV=3	53	20	133	20	394	43.8	6.55	352.62	61.1	61.1	101.8	84.2	91.6	148.3	133.3	154.8	73.4	67.3	102.2	92.6	62.5	126.6	64.7	132.5	122.1	120
P16402	H1-3	Histone H1.3 OS=Homo sapiens OX=9606 GN=H1-3 PE=1 SV=2	50	22	137	12	221	22.3	11.02	398.6	37.3	23.2	106.9	60.2	87.1	144.2	153.9	36.9	56.9	66.6	117.9	116	27.6	127.1	74.5	323	95.9	144.8
P78344	EIF4G2	Eukaryotic translation initiation factor 4 gamma 2 OS=Homo sapiens OX=9606 GN=EIF4G2 PE=1 SV=1	33	33	71	33	907	102.3	7.14	226.1	108.6	59.8	95.2	95	112.6	116.6	116.6	111.4	100.5	95.9	103.7	94.6	66.7	96.6	103.8	95.7	114.3	112.4
P11717	IGF2R	Cation-independent mannose-6-phosphate receptor OS=Homo sapiens OX=9606 GN=IGF2R PE=1 SV=3	15	39	71	39	2491	274.2	5.94	207.12	77.9	91.6	104.7	88.5	139.6	111.9	101.1	211.3	73.9	73.4	90	83.8	87.6	73.6	75.8	87.3	110.9	117
P06702	S100A9	Protein S100-A9 OS=Homo sapiens OX=9606 GN=S100A9 PE=1 SV=1	88	9	363	9	114	13.2	6.13	921.51	30	300.1	24.9	39.9	680.3	92.5	139.5	67.2	33.9	32.7	25.2	33	40	79.4	31.4	43	54.1	52.8
P23786	CPT2	Carnitine O-palmitoyltransferase 2, mitochondrial OS=Homo sapiens OX=9606 GN=CPT2 PE=1 SV=2	52	32	69	32	658	73.7	8.18	231.6	82.7	70.1	176.4	108.4	80.2	115.3	79.2	79.3	75.8	78.7	139.1	101.3	86.5	159	68.1	111.5	96.6	91.8
P08572	COL4A2	Collagen alpha-2(IV) chain OS=Homo sapiens OX=9606 GN=COL4A2 PE=1 SV=4	14	15	78	15	1712	167.4	8.66	337.33	64.7	342.5	49.3	83	43.3	50.9	79.3	60.5	106.4	82	70.2	113.7	273.7	58.6	94.1	51	81.9	95
P13637	ATP1A3	Sodium/potassium-transporting ATPase subunit alpha-3 OS=Homo sapiens OX=9606 GN=ATP1A3 PE=1 SV=3	20	19	93	1	1013	111.7	5.38	354.28	177.8	93.2	68	136	72.8	61	74.2	69.6	205.4	129.4	122.3	157.2	82.6	55.5	97.7	72.1	56.1	69
P61160	ACTR2	Actin-related protein 2 OS=Homo sapiens OX=9606 GN=ACTR2 PE=1 SV=1	45	17	104	17	394	44.7	6.74	388.41	74.8	77.3	107.9	89.4	152.8	112.2	117.3	100	80.3	95.1	97.4	88.8	75.2	112.8	98.8	107.5	105.8	106.7
P09622	DLD	Dihydrolipoyl dehydrogenase, mitochondrial OS=Homo sapiens OX=9606 GN=DLD PE=1 SV=2	46	17	79	17	509	54.1	7.85	287.22	95.4	84.7	133.9	101.1	67.5	117.2	80.9	63.7	85.5	106.9	130.2	107.9	127.1	95.9	83.7	147.5	91.5	79.4
P49419	ALDH7A1	Alpha-aminoadipic semialdehyde dehydrogenase OS=Homo sapiens OX=9606 GN=ALDH7A1 PE=1 SV=5	49	21	64	21	539	58.5	7.99	233.22	86.3	86.7	115.8	112.5	65.4	130.6	81.3	43.4	99.2	92.9	117.6	110.5	122.1	136.2	82	102.2	115.3	99.9
Q12805	EFEMP1	EGF-containing fibulin-like extracellular matrix protein 1 OS=Homo sapiens OX=9606 GN=EFEMP1 PE=1 SV=2	52	19	73	19	493	54.6	5.07	294.19	58.6	133	53.8	121.6	93.9	79	136.3	133.6	78.2	90.3	58	65.8	130.1	137.4	164.6	73.9	93.1	98.8
P17655	CAPN2	Calpain-2 catalytic subunit OS=Homo sapiens OX=9606 GN=CAPN2 PE=1 SV=6	41	23	82	22	700	79.9	4.98	307.33	96.5	78.5	116	106.5	98	78.5	89.9	78.6	103.2	97.8	137.6	116.7	115.5	112.4	87.4	95.2	108.1	83.6
P23142	FBLN1	Fibulin-1 OS=Homo sapiens OX=9606 GN=FBLN1 PE=1 SV=4	45	24	103	24	703	77.2	5.22	377.27	93.9	111	43.6	91.7	107.9	65.2	153.2	191.2	90.3	169.8	58.1	66.6	74.4	83.5	172.2	38.3	80.2	108.8
Q9H3U1	UNC45A	Protein unc-45 homolog A OS=Homo sapiens OX=9606 GN=UNC45A PE=1 SV=1	35	29	66	28	944	103	6.07	208.46	115.1	75.4	109.7	92.5	91.9	107.6	108.1	75.9	111.6	107.5	99.9	94.5	80	111.6	110.8	106	97.6	104
P00491	PNP	Purine nucleoside phosphorylase OS=Homo sapiens OX=9606 GN=PNP PE=1 SV=2	73	18	74	18	289	32.1	6.95	277.26	48.7	131.7	113	79.5	127.3	108.9	144.2	100.4	77.9	44.6	81.9	89.1	68.9	135.5	56.9	129.5	142.7	119.3
Q02880	TOP2B	DNA topoisomerase 2-beta OS=Homo sapiens OX=9606 GN=TOP2B PE=1 SV=3	21	33	73	24	1626	183.2	8	229.63	68.2	67	105.7	93.6	115.2	134.5	118.1	104.5	74.9	84	110.1	99.8	68.2	95	79.5	134.6	116.4	130.7
O75923	DYSF	Dysferlin OS=Homo sapiens OX=9606 GN=DYSF PE=1 SV=1	20	36	74	32	2080	237.1	5.64	239.24	134.1	149.1	62.4	101.1	134.2	84.3	91.9	93.1	132.7	144.7	83.8	101.3	74.4	73.3	97.7	58.8	87.1	96
Q9UHD8	SEPTIN9	Septin-9 OS=Homo sapiens OX=9606 GN=SEPTIN9 PE=1 SV=2	47	25	68	25	586	65.4	8.97	260.78	144.3	54.9	97	94.9	81.1	98.3	95.6	67.2	118.5	122.3	114.2	111.2	83.5	91.3	116.9	107.1	99.3	102.5
P50851	LRBA	Lipopolysaccharide-responsive and beige-like anchor protein OS=Homo sapiens OX=9606 GN=LRBA PE=1 SV=4	13	38	72	36	2863	318.9	5.6	208.3	69.1	63.1	150.3	103.5	79.1	117.6	100.9	98.1	71.6	68.8	136	108.1	57	138.5	62	150.4	134	91.9
O94979	SEC31A	Protein transport protein Sec31A OS=Homo sapiens OX=9606 GN=SEC31A PE=1 SV=3	23	32	86	31	1220	132.9	6.89	273.94	63.8	69.1	113	104.2	107.4	103.3	131.4	105.6	64.6	80.5	103	93.6	78.6	109.6	96.5	106.2	146	123.8
P38606	ATP6V1A	V-type proton ATPase catalytic subunit A OS=Homo sapiens OX=9606 GN=ATP6V1A PE=1 SV=2	44	25	77	25	617	68.3	5.52	258.9	70.4	84	119.3	93.3	149.8	105.8	104.1	112.5	78	83.9	114.6	93.9	85.2	102.6	81.9	104.2	109.2	107.3
Q9NY65	TUBA8	Tubulin alpha-8 chain OS=Homo sapiens OX=9606 GN=TUBA8 PE=1 SV=1	33	12	385	1	449	50.1	5.06	1292.66	128.5	105.6	92.2	110.3	80.2	85.8	98.7	95.9	117.4	110	91	99	104.5	80.1	131	80.4	97.8	91.6
P14550	AKR1A1	Aldo-keto reductase family 1 member A1 OS=Homo sapiens OX=9606 GN=AKR1A1 PE=1 SV=3	63	20	89	19	325	36.6	6.79	291.51	81.6	62.7	129.3	108	113	101.8	123.1	84.8	85.4	75.8	116.3	104.5	83.2	105.9	93.6	111.6	116	103.4
P00966	ASS1	Argininosuccinate synthase OS=Homo sapiens OX=9606 GN=ASS1 PE=1 SV=2	48	22	79	22	412	46.5	8.02	289.14	70.6	100.4	98.8	62.2	61.7	181	125.5	63.9	67.4	63.3	111.1	85	156.3	104.6	62.4	128	179.5	78.2
Q92945	KHSRP	Far upstream element-binding protein 2 OS=Homo sapiens OX=9606 GN=KHSRP PE=1 SV=4	41	29	79	26	711	73.1	7.3	249.4	63.4	48	108.2	89.7	102.3	129.9	152.2	103.7	68.4	61.7	105.2	99.8	62	115.7	77.8	165.5	116.1	130.4
Q9NY33	DPP3	Dipeptidyl peptidase 3 OS=Homo sapiens OX=9606 GN=DPP3 PE=1 SV=2	48	28	79	28	737	82.5	5.1	294.4	68.2	69	115.3	79.8	110.5	152.7	127.9	73.5	74.5	71	108.7	84.2	69.5	134.8	83.7	133.2	133.4	110
O94874	UFL1	E3 UFM1-protein ligase 1 OS=Homo sapiens OX=9606 GN=UFL1 PE=1 SV=2	43	33	67	33	794	89.5	6.79	220.51	77.4	56.7	114.8	101.6	78.6	125.9	117.1	97.5	73.5	81.1	116.4	100.7	67.5	128.3	79.5	137.9	129.7	115.7
P55011	SLC12A2	Solute carrier family 12 member 2 OS=Homo sapiens OX=9606 GN=SLC12A2 PE=1 SV=1	28	26	63	26	1212	131.4	6.4	233.24	54.3	37.1	89.9	78.7	78.2	162.7	93.9	88.4	57	52.3	83.3	94.7	36.5	145.5	78.5	259.8	190.7	118.5
Q14258	TRIM25	E3 ubiquitin/ISG15 ligase TRIM25 OS=Homo sapiens OX=9606 GN=TRIM25 PE=1 SV=2	39	22	66	22	630	70.9	8.09	255.51	70.1	69	136.6	104.7	105.6	126.4	114.4	92.4	75.8	72.4	115.2	97.7	71.6	120.6	79.5	119.2	122.4	106.4
P30084	ECHS1	Enoyl-CoA hydratase, mitochondrial OS=Homo sapiens OX=9606 GN=ECHS1 PE=1 SV=4	64	17	111	17	290	31.4	8.07	373.94	74.8	102.7	107	87.2	72.7	92.8	64.3	76.1	68.4	70.6	101.6	94.5	336.3	130.1	58.9	94.3	89.4	78.3
P21964	COMT	Catechol O-methyltransferase OS=Homo sapiens OX=9606 GN=COMT PE=1 SV=2	63	16	65	16	271	30	5.47	246.66	67.4	85.7	95.8	95.3	107.1	119	97.5	132.4	85.4	61.5	83.7	97.1	80	152.1	93.9	114.2	117	114.7
O00567	NOP56	Nucleolar protein 56 OS=Homo sapiens OX=9606 GN=NOP56 PE=1 SV=4	48	26	68	26	594	66	9.19	247.97	55.9	59.5	100.2	92.2	79.6	128.6	132	143.2	65.4	69.8	116	98.2	63.1	116.7	71.2	156.8	125.6	126.1
P27348	YWHAQ	14-3-3 protein theta OS=Homo sapiens OX=9606 GN=YWHAQ PE=1 SV=1	51	17	127	11	245	27.7	4.78	437.63	97.2	59.8	106.3	95.5	101.6	127.6	118.4	86.1	99.8	97	105.1	103.2	85.6	117.3	98.3	98.1	104.6	98.7
Q14008	CKAP5	Cytoskeleton-associated protein 5 OS=Homo sapiens OX=9606 GN=CKAP5 PE=1 SV=3	19	33	57	33	2032	225.4	7.8	182.9	89.1	81.8	103.2	96.5	91.6	116.5	114.5	113.2	91.1	90.4	109.2	97.8	79.9	97.5	96.1	100	113.3	118.2
P43490	NAMPT	Nicotinamide phosphoribosyltransferase OS=Homo sapiens OX=9606 GN=NAMPT PE=1 SV=1	62	26	81	26	491	55.5	7.15	278.39	42.2	76.8	76.7	84.1	187.9	196	173.6	71.4	44.2	53.1	63.8	59	71	124.7	62.6	165.1	120.5	127.4
P62937	PPIA	Peptidyl-prolyl cis-trans isomerase A OS=Homo sapiens OX=9606 GN=PPIA PE=1 SV=2	87	17	345	16	165	18	7.81	741.97	89.4	54.8	94.2	89.6	97.8	130.6	124.1	85.6	86.3	88.5	100.5	94.9	80.7	142	84.1	135.5	103.5	117.9
Q93084	ATP2A3	Sarcoplasmic/endoplasmic reticulum calcium ATPase 3 OS=Homo sapiens OX=9606 GN=ATP2A3 PE=1 SV=3	25	23	63	16	999	109.2	5.52	227.43	62.1	75.6	167.9	108.7	81.4	106.4	113.5	53.2	68.1	78.8	149.7	110.7	53.7	105.5	62.3	137.2	163.6	101.7
Q6DD88	ATL3	Atlastin-3 OS=Homo sapiens OX=9606 GN=ATL3 PE=1 SV=1	52	22	65	22	541	60.5	5.66	271.37	118.9	123.2	81.7	108.8	90.6	77.7	82.5	90.1	109.8	130.9	92.4	93.8	132.7	77.8	131	63.5	90.3	104.4
P56192	MARS1	Methionine--tRNA ligase, cytoplasmic OS=Homo sapiens OX=9606 GN=MARS1 PE=1 SV=2	37	27	62	27	900	101.1	6.16	228.89	64	66.2	107.4	85.5	102.7	136.8	139.6	102.4	62.8	76.1	95.3	84.4	72.1	131.2	84.4	138.5	126.9	123.7
P52789	HK2	Hexokinase-2 OS=Homo sapiens OX=9606 GN=HK2 PE=1 SV=2	31	27	75	22	917	102.3	6.05	236.24	58.3	68.1	209.6	69.4	94.6	179.2	118.1	84.6	49.3	40.7	135.4	94.2	83.1	123.7	41	90.1	182.9	77.7
Q14240	EIF4A2	Eukaryotic initiation factor 4A-II OS=Homo sapiens OX=9606 GN=EIF4A2 PE=1 SV=2	41	19	103	8	407	46.4	5.48	393.46	122.1	58	113.3	120.8	93.4	95.4	80.8	86.5	113.1	115.6	126.5	124.1	85.1	79.3	106	86.7	97.4	95.9
O43852	CALU	Calumenin OS=Homo sapiens OX=9606 GN=CALU PE=1 SV=2	58	19	79	19	315	37.1	4.64	307.09	80.6	85	73.9	97.2	97.5	109.8	151.1	115.7	74.6	91.2	78.5	71	78.5	107.6	119.4	76.8	130.1	161.3
P80723	BASP1	Brain acid soluble protein 1 OS=Homo sapiens OX=9606 GN=BASP1 PE=1 SV=2	93	20	65	20	227	22.7	4.63	286.04	35.8	108	66.6	123.4	244.9	93.4	158.3	106.8	58.3	75.2	89.3	88	78.2	91.8	65.5	101.5	104.3	110.7
Q6UX06	OLFM4	Olfactomedin-4 OS=Homo sapiens OX=9606 GN=OLFM4 PE=1 SV=1	44	20	119	20	510	57.2	5.69	420.81	29.6	57.9	37.5	34.5	208	75.6	58.5	429.6	17.6	27	25.5	30.2	33.9	358.3	19.2	188.4	106.1	62.6
P46063	RECQL	ATP-dependent DNA helicase Q1 OS=Homo sapiens OX=9606 GN=RECQL PE=1 SV=3	38	25	67	25	649	73.4	7.88	230.19	76.7	72.8	79.4	89.3	130.6	118.9	149.6	88.9	79.9	102.9	91.8	91.5	82.4	94.9	94.1	113.9	106.7	135.6
P54886	ALDH18A1	Delta-1-pyrroline-5-carboxylate synthase OS=Homo sapiens OX=9606 GN=ALDH18A1 PE=1 SV=2	37	27	69	27	795	87.2	7.12	237.38	59.2	58.8	103.6	83.2	103.2	173.2	109	130.6	58	64.6	102.6	79.5	59.5	160.2	73.2	101	145.6	134.9
Q9HC38	GLOD4	Glyoxalase domain-containing protein 4 OS=Homo sapiens OX=9606 GN=GLOD4 PE=1 SV=1	56	17	79	17	313	34.8	5.6	269.84	94	61.9	128.6	101.9	83	110.8	99.8	61.8	93.7	88.6	128.6	109.1	77.2	137.2	78.7	140.4	115.4	89.5
Q15019	SEPTIN2	Septin-2 OS=Homo sapiens OX=9606 GN=SEPTIN2 PE=1 SV=1	61	16	67	16	361	41.5	6.6	300.16	113.6	79.2	91.5	110.9	87.5	92.9	100.2	79.1	112.4	118.8	104	105.7	108.3	94.2	115.8	91	91.6	103.3
P51858	HDGF	Hepatoma-derived growth factor OS=Homo sapiens OX=9606 GN=HDGF PE=1 SV=1	65	16	79	15	240	26.8	4.73	302.02	54.5	43.8	90.6	84.4	121.6	155.2	166.1	77.3	57.4	69.6	106.3	83.8	56.8	179.3	66.1	154.3	111.8	121
P16401	H1-5	Histone H1.5 OS=Homo sapiens OX=9606 GN=H1-5 PE=1 SV=3	50	18	108	13	226	22.6	10.92	357.7	27.6	24.1	114.5	62.6	121.1	211.9	133.8	50.8	34.4	44	86.5	75	20.7	131.6	69.3	256.3	149	186.8
P49821	NDUFV1	NADH dehydrogenase [ubiquinone] flavoprotein 1, mitochondrial OS=Homo sapiens OX=9606 GN=NDUFV1 PE=1 SV=4	57	21	73	21	464	50.8	8.21	273.49	86.2	78.3	163.3	107.6	72.4	90.7	90.6	65.8	87.4	105.7	135.8	118.7	117.1	83.2	89.3	97.7	112.6	97.6
Q9GZM7	TINAGL1	Tubulointerstitial nephritis antigen-like OS=Homo sapiens OX=9606 GN=TINAGL1 PE=1 SV=1	55	19	92	19	467	52.4	6.99	300.27	109	131.9	60.1	99	49.1	69	67.6	80.8	140.6	104.2	95.4	107.2	304.9	74.4	97.7	56.1	62.7	90.4
Q6P996	PDXDC1	Pyridoxal-dependent decarboxylase domain-containing protein 1 OS=Homo sapiens OX=9606 GN=PDXDC1 PE=1 SV=2	37	23	62	23	788	86.7	5.38	203.45	61.7	45.9	193.4	110.6	88	128.2	90.3	67.3	55.5	50	152.6	112	51.9	123.7	68.1	102.9	205.3	92.6
Q9H223	EHD4	EH domain-containing protein 4 OS=Homo sapiens OX=9606 GN=EHD4 PE=1 SV=1	47	26	80	17	541	61.1	6.76	257.09	60.6	105.8	121.2	111.5	102.2	103.7	90.8	107.7	84.6	94.9	122.8	98.6	116.7	106.8	68.2	99.7	109.4	94.7
P00387	CYB5R3	NADH-cytochrome b5 reductase 3 OS=Homo sapiens OX=9606 GN=CYB5R3 PE=1 SV=3	57	16	70	16	301	34.2	7.59	298.53	93	220.7	67.1	92.2	86.7	81.4	80.1	65.4	104	121.1	85.5	96.5	191.6	74.4	110.3	58	82.2	90
Q15365	PCBP1	Poly(rC)-binding protein 1 OS=Homo sapiens OX=9606 GN=PCBP1 PE=1 SV=2	54	15	73	8	356	37.5	7.09	272.32	76.6	53.8	120	94	101.6	98.7	138.1	114.9	73.9	66.7	99.1	97.5	65.3	135.3	91	135.5	130.9	107.1
P19971	TYMP	Thymidine phosphorylase OS=Homo sapiens OX=9606 GN=TYMP PE=1 SV=2	52	19	76	19	482	49.9	5.53	287.42	49.4	68.1	101.6	77.7	297.7	66.4	168.2	164.1	64.9	38.7	63.5	74	95.4	98.1	87.9	104.1	84.9	95.4
P12235	SLC25A4	ADP/ATP translocase 1 OS=Homo sapiens OX=9606 GN=SLC25A4 PE=1 SV=4	68	21	97	7	298	33	9.76	298.4	102.2	57.6	124.3	93.5	69.7	87.5	83	119.7	93.8	77.4	82.7	101.2	90.1	162.3	111.5	144	106.5	92.9
Q96PK6	RBM14	RNA-binding protein 14 OS=Homo sapiens OX=9606 GN=RBM14 PE=1 SV=2	35	22	62	22	669	69.4	9.67	204.61	74.3	50.6	112.3	84.3	92.8	107.9	135.5	102.6	62.2	81.2	115.4	104.3	68.9	98.3	87.1	163.1	124.9	134.4
P02538	KRT6A	Keratin, type II cytoskeletal 6A OS=Homo sapiens OX=9606 GN=KRT6A PE=1 SV=3	39	25	94	3	564	60	8	267.85	142.1	118.2	81.9	93.6	173	83.4	63.8	50.4	64.8	87.8	72.8	89.9	147	154.6	57.1	163.5	77.8	78.3
Q9HC35	EML4	Echinoderm microtubule-associated protein-like 4 OS=Homo sapiens OX=9606 GN=EML4 PE=1 SV=3	29	29	64	29	981	108.8	6.4	216.52	63.4	54	126.7	92.8	114.1	137.7	115.1	92.2	66.8	73.4	116.7	94.9	58.3	159.1	76.2	145.3	116.3	96.8
P04899	GNAI2	Guanine nucleotide-binding protein G(i) subunit alpha-2 OS=Homo sapiens OX=9606 GN=GNAI2 PE=1 SV=3	65	19	131	9	355	40.4	5.54	465.78	82	194.3	87.5	106.1	133.5	84.1	89.7	87.1	104.9	92.8	86.7	103.9	140.5	78.1	77.8	78	76.6	96.3
P06727	APOA4	Apolipoprotein A-IV OS=Homo sapiens OX=9606 GN=APOA4 PE=1 SV=4	68	27	65	27	396	45.3	5.38	216.4	98.1	247.1	101.7	129	82.6	50.5	66.1	254.5	126.5	48.2	78	93	117	52.8	95.9	66.2	39.2	53.6
P11217	PYGM	Glycogen phosphorylase, muscle form OS=Homo sapiens OX=9606 GN=PYGM PE=1 SV=6	36	30	89	15	842	97	7.03	287.93	207.2	64.5	61	126.7	44.2	50.1	45.4	48.1	238.5	183	105.9	113.3	155.8	47.6	118.7	51.1	50	88.8
P16435	POR	NADPH--cytochrome P450 reductase OS=Homo sapiens OX=9606 GN=POR PE=1 SV=2	35	25	71	25	677	76.6	5.58	207.8	69.1	139.5	101.1	89.8	108.7	133.5	113.7	88.3	78.4	78.9	100.5	84.9	109.2	103.7	73.9	117.7	99.7	109.4
Q8TAQ2	SMARCC2	SWI/SNF complex subunit SMARCC2 OS=Homo sapiens OX=9606 GN=SMARCC2 PE=1 SV=1	24	29	61	21	1214	132.8	5.69	195.96	68.5	72.9	101.3	103.2	94.6	125	124.9	123.9	78	85.5	113.7	103.8	69.8	91.8	75.1	138.7	108	121.3
P01042	KNG1	Kininogen-1 OS=Homo sapiens OX=9606 GN=KNG1 PE=1 SV=2	33	24	103	24	644	71.9	6.81	374.05	82.3	260.7	103.6	115.4	63	67.8	84.8	129.4	121.3	128.2	80.7	105.5	130.1	53.6	83.5	44.2	77.5	68.2
P01031	C5	Complement C5 OS=Homo sapiens OX=9606 GN=C5 PE=1 SV=4	22	37	75	37	1676	188.2	6.52	216.8	85.2	255.1	67.9	106.1	66.6	65.6	88.6	211.4	94.7	135.9	72.5	96.8	104	53	94.7	44	82.2	75.5
Q13085	ACACA	Acetyl-CoA carboxylase 1 OS=Homo sapiens OX=9606 GN=ACACA PE=1 SV=2	15	32	61	23	2346	265.4	6.37	195.47	51.2	107.3	67.3	56.1	80.3	77.2	64.9	51.5	58.1	51.1	59.2	58.1	709.5	58.1	45.7	53.6	78.1	72.7
P51572	BCAP31	B-cell receptor-associated protein 31 OS=Homo sapiens OX=9606 GN=BCAP31 PE=1 SV=3	47	17	85	17	246	28	8.44	279.41	68.8	134.1	107.1	84.2	128.6	113.3	97.8	107.6	79.7	41	68.4	94.1	140.1	127.3	67.7	147.1	80.3	112.6
O60610	DIAPH1	Protein diaphanous homolog 1 OS=Homo sapiens OX=9606 GN=DIAPH1 PE=1 SV=2	28	35	65	33	1272	141.3	5.41	192.23	52.7	78.4	117.9	84.2	146.6	132.7	123.2	107.9	65.5	71.9	113.9	90.1	70.3	112.4	70.1	128	126.2	108
P05166	PCCB	Propionyl-CoA carboxylase beta chain, mitochondrial OS=Homo sapiens OX=9606 GN=PCCB PE=1 SV=3	49	22	61	22	539	58.2	7.64	227.89	93.7	84.4	153.6	126.5	53.9	101	72.4	67.5	90	93.1	127.2	112.2	121.7	130.6	72.1	122.3	99.9	77.8
Q14573	ITPR3	Inositol 1,4,5-trisphosphate receptor type 3 OS=Homo sapiens OX=9606 GN=ITPR3 PE=1 SV=2	13	37	64	30	2671	303.9	6.48	178.33	70.2	72.2	122.9	87.5	130	145.3	100.8	90.7	71.9	77.2	114	86.6	79.3	110.9	76.7	125.4	119.2	119.2
O75390	CS	Citrate synthase, mitochondrial OS=Homo sapiens OX=9606 GN=CS PE=1 SV=2	41	16	95	16	466	51.7	8.32	300.47	66.6	94.3	116.6	77.1	75.7	98.2	84.1	128.3	67.8	51.4	91.2	86.5	251.5	139.6	64.9	117.1	93.8	95.4
Q99714	HSD17B10	3-hydroxyacyl-CoA dehydrogenase type-2 OS=Homo sapiens OX=9606 GN=HSD17B10 PE=1 SV=3	79	15	84	15	261	26.9	7.78	345.09	77.8	68.9	123.6	93.6	86	75.5	104.7	95.9	76.9	54.6	85.5	115.3	95	225.3	86.1	147.7	106	81.7
P02730	SLC4A1	Band 3 anion transport protein OS=Homo sapiens OX=9606 GN=SLC4A1 PE=1 SV=3	24	18	77	18	911	101.7	5.19	303.18	49	570.6	27.5	40.8	34.2	103.9	67.5	59	132.3	84.8	85.5	54.7	134.3	70.6	32.8	34.4	123.7	94.4
Q04695	KRT17	Keratin, type I cytoskeletal 17 OS=Homo sapiens OX=9606 GN=KRT17 PE=1 SV=2	54	26	93	11	432	48.1	5.02	278.09	79.7	66.5	52.6	69.2	733.7	64.3	43.1	45.9	57.7	66.2	52.3	65.2	77.3	64.4	77.3	60.7	53.8	70
P55265	ADAR	Double-stranded RNA-specific adenosine deaminase OS=Homo sapiens OX=9606 GN=ADAR PE=1 SV=4	22	27	73	27	1226	136	8.65	216.03	56.3	65.3	97.4	89.8	114.2	119.8	137.9	114.9	68.9	76.8	98.8	90.9	70.8	119.4	78.8	143.8	114.4	142.1
Q9NVA2	SEPTIN11	Septin-11 OS=Homo sapiens OX=9606 GN=SEPTIN11 PE=1 SV=3	47	23	75	10	429	49.4	6.81	271.97	103.2	93.3	94.8	119.4	96.5	90.9	105.4	85.1	103.9	111.5	108.3	108.4	106.2	89.8	104.4	90.7	88.7	99.4
Q5VYK3	ECPAS	Proteasome adapter and scaffold protein ECM29 OS=Homo sapiens OX=9606 GN=ECPAS PE=1 SV=2	19	34	65	34	1845	204.2	7.12	183.44	77.4	77.2	115.1	93.9	87.5	124.1	122.2	129.7	77.2	79.9	103.7	91	85.3	106.8	85.8	109.1	121.1	112.9
P11766	ADH5	Alcohol dehydrogenase class-3 OS=Homo sapiens OX=9606 GN=ADH5 PE=1 SV=4	40	15	86	15	374	39.7	7.49	281.96	177.9	76.2	100.2	111.6	61.7	67.1	71.4	60.4	136.6	133.5	126.5	125.6	125	75.3	100.9	80.1	83.7	86.4
P41250	GARS1	Glycine--tRNA ligase OS=Homo sapiens OX=9606 GN=GARS1 PE=1 SV=3	40	26	73	26	739	83.1	7.03	231.96	62.5	61.9	98.6	106.4	121.3	137.8	126.9	126.1	62.4	69.5	92	78.5	70.3	130.5	77.6	98.2	128.1	151.3
Q9NYL9	TMOD3	Tropomodulin-3 OS=Homo sapiens OX=9606 GN=TMOD3 PE=1 SV=1	60	20	58	18	352	39.6	5.19	220.43	59.6	81	119.6	103.4	119.6	120.4	114.5	127	70.3	78.8	111.7	94.8	67.5	110.6	68.8	117.6	124	111
P00915	CA1	Carbonic anhydrase 1 OS=Homo sapiens OX=9606 GN=CA1 PE=1 SV=2	66	13	165	13	261	28.9	7.12	499.55	106.5	421.5	151.5	45.7	48.6	62.2	70.6	38.6	136.4	58.7	161.5	98.9	116.3	53.2	37.9	31	102.9	58
P43686	PSMC4	26S proteasome regulatory subunit 6B OS=Homo sapiens OX=9606 GN=PSMC4 PE=1 SV=2	62	22	61	21	418	47.3	5.21	230.59	70.2	85.5	99.9	90.2	104.1	129.9	113.6	135.9	71.7	76.4	102.5	89.7	94.2	114.7	81	111.1	117.8	111.5
Q32P51	HNRNPA1L2	Heterogeneous nuclear ribonucleoprotein A1-like 2 OS=Homo sapiens OX=9606 GN=HNRNPA1L2 PE=2 SV=2	39	15	117	1	320	34.2	9	400.38	54.9	51	112.5	80.8	110.7	166.2	143.1	116.9	58.6	57.8	101.4	98	58.2	114.9	65.4	148.8	133.9	126.9
P07737	PFN1	Profilin-1 OS=Homo sapiens OX=9606 GN=PFN1 PE=1 SV=2	74	12	224	12	140	15	8.27	675.67	160	42.4	104.1	104.6	142.1	49.2	107.3	92	149.3	73.2	79.2	126.3	42.1	93.3	149.7	131.9	92.8	60.7
Q14839	CHD4	Chromodomain-helicase-DNA-binding protein 4 OS=Homo sapiens OX=9606 GN=CHD4 PE=1 SV=2	21	34	59	34	1912	217.9	5.86	191.07	57.6	58.6	100	86.7	95.3	160.2	133.2	132.7	69.7	70	105.3	94.1	62.3	99.9	69.8	153.8	116.8	134.1
P05388	RPLP0	60S acidic ribosomal protein P0 OS=Homo sapiens OX=9606 GN=RPLP0 PE=1 SV=1	60	15	140	15	317	34.3	5.97	480.6	62.7	58.7	114.1	91.8	100	138.3	126.2	144.4	63.9	63.9	104.1	94.9	70.7	124.5	69.2	113.7	132.1	126.8
P0DP25	CALM3	Calmodulin-3 OS=Homo sapiens OX=9606 GN=CALM3 PE=1 SV=1	52	11	329	11	149	16.8	4.22	1058.5	100.8	89.6	103.4	104.9	81.5	107.5	89.8	65.6	103	109.8	120.2	104.3	113.3	108.1	85	109.2	108.7	95.3
Q15459	SF3A1	Splicing factor 3A subunit 1 OS=Homo sapiens OX=9606 GN=SF3A1 PE=1 SV=1	33	24	55	24	793	88.8	5.22	202.72	56.9	58.8	107.8	94.7	89	146	134.9	114.9	64.3	73.8	115.2	102.5	68	94.5	72.5	145.5	127.9	132.7
Q9NSD9	FARSB	Phenylalanine--tRNA ligase beta subunit OS=Homo sapiens OX=9606 GN=FARSB PE=1 SV=3	46	28	79	28	589	66.1	6.84	273.64	70.3	71.4	117.3	95.6	91.8	145.8	112.6	93.1	77.5	77.9	107.4	102.7	82.6	139.4	72.2	112.2	122.5	107.8
P46821	MAP1B	Microtubule-associated protein 1B OS=Homo sapiens OX=9606 GN=MAP1B PE=1 SV=2	16	34	62	32	2468	270.5	4.81	207.94	209.2	87.6	69	129.5	79.7	53.8	62.5	78	131.4	125	110.5	131.2	128	51	144.1	49.3	68.2	92.1
Q15155	NOMO1	Nodal modulator 1 OS=Homo sapiens OX=9606 GN=NOMO1 PE=1 SV=5	28	27	55	27	1222	134.2	5.81	188.31	61.3	89.5	97.1	91	115.6	121.5	119.9	153.6	69.4	79.4	95.9	90.5	91.8	97.3	73.7	94.7	130.1	127.8
O94905	ERLIN2	Erlin-2 OS=Homo sapiens OX=9606 GN=ERLIN2 PE=1 SV=1	59	20	63	16	339	37.8	5.62	216.12	79.8	119.8	115.4	105.3	70.1	90.3	76.1	165.9	85.2	83.5	113.2	101.4	107.2	97.2	85.6	109.3	102.4	92.4
P62701	RPS4X	40S ribosomal protein S4, X isoform OS=Homo sapiens OX=9606 GN=RPS4X PE=1 SV=2	62	18	110	12	263	29.6	10.15	363.81	58.4	54.3	113.5	89.9	102.5	148.3	136	123.1	60.7	64.1	105.5	96.9	61	132.2	66.5	129.1	128.7	129.2
P04259	KRT6B	Keratin, type II cytoskeletal 6B OS=Homo sapiens OX=9606 GN=KRT6B PE=1 SV=5	36	23	95	1	564	60	8	271.55	74	110	59.3	74.5	119	78.6	94.6	59.2	59.9	59.1	61.8	65.3	77.4	250.2	54.6	324	85.1	93.5
Q14247	CTTN	Src substrate cortactin OS=Homo sapiens OX=9606 GN=CTTN PE=1 SV=2	45	26	69	26	550	61.5	5.4	216.47	63.3	40.2	132.6	81.1	102.5	122.8	140.7	78.6	47.9	77.4	122	86.1	54.3	136.8	110.6	102.3	164.4	136.4
P05107	ITGB2	Integrin beta-2 OS=Homo sapiens OX=9606 GN=ITGB2 PE=1 SV=2	38	27	58	26	769	84.7	6.95	194.08	49	181.8	67.7	81.4	339.3	100.2	113.6	150.3	57	76.7	68.3	70.3	59.5	76.9	58.2	83.1	81.1	85.7
Q99460	PSMD1	26S proteasome non-ATPase regulatory subunit 1 OS=Homo sapiens OX=9606 GN=PSMD1 PE=1 SV=2	31	25	63	25	953	105.8	5.39	201.42	74.3	84.6	100.1	95.1	102.7	122.3	115.1	152.1	80.9	79.6	100.2	91.7	92	107.5	77.5	105.2	111.6	107.4
P42167	TMPO	Lamina-associated polypeptide 2, isoforms beta/gamma OS=Homo sapiens OX=9606 GN=TMPO PE=1 SV=2	60	19	61	10	454	50.6	9.38	239.79	63.6	60.4	111.4	93.5	101.2	121.1	114.2	98.6	67.5	77.6	113.5	107.4	56.2	119.7	66.6	189.9	107.5	129.9
P43243	MATR3	Matrin-3 OS=Homo sapiens OX=9606 GN=MATR3 PE=1 SV=2	29	27	77	27	847	94.6	6.25	246.37	55.3	43.7	103.8	85.1	91.6	143.7	147.4	114.9	56.3	73.8	123.3	105.3	58.6	101.6	69.4	168.5	122.5	135.1
P30040	ERP29	Endoplasmic reticulum resident protein 29 OS=Homo sapiens OX=9606 GN=ERP29 PE=1 SV=4	65	16	75	16	261	29	7.31	268.42	66.4	62.7	133.1	106.6	85.8	132.3	103.7	81.8	70.5	71.7	116.6	102.4	73.1	117.3	75.1	118.3	152.2	130.5
P15170	GSPT1	Eukaryotic peptide chain release factor GTP-binding subunit ERF3A OS=Homo sapiens OX=9606 GN=GSPT1 PE=1 SV=1	52	24	66	14	499	55.7	5.62	212.64	75.5	61.8	106.7	85.7	109.1	143.1	133.1	119.7	76.3	67.9	102.9	89.3	63.2	121.5	78.5	127	125.2	113.4
O95810	CAVIN2	Caveolae-associated protein 2 OS=Homo sapiens OX=9606 GN=CAVIN2 PE=1 SV=3	46	18	72	18	425	47.1	5.21	267.21	211.9	180.8	49.1	99.6	33.5	37.7	45.2	27.7	217.4	138.8	92.1	122.3	221.4	42.7	108.8	38.7	53.8	78.7
P40227	CCT6A	T-complex protein 1 subunit zeta OS=Homo sapiens OX=9606 GN=CCT6A PE=1 SV=3	43	24	73	24	531	58	6.68	239.13	72.2	86.1	101.8	86.4	102.1	117.6	112.2	145.4	78.2	84.3	96.2	90.7	94.5	117.7	69.9	111.8	116.5	116.6
Q9H2G2	SLK	STE20-like serine/threonine-protein kinase OS=Homo sapiens OX=9606 GN=SLK PE=1 SV=1	23	31	75	29	1235	142.6	5.15	209.4	109.7	77.1	108	98.1	102.5	100.2	98.3	84.7	107.7	106.8	114.2	104.8	77.3	103	111.7	93.3	106.5	96.1
P00918	CA2	Carbonic anhydrase 2 OS=Homo sapiens OX=9606 GN=CA2 PE=1 SV=2	71	16	82	16	260	29.2	7.4	271.97	102.1	229.8	287.5	86.2	40	67.2	51.1	27.7	138.1	42.7	217.5	147.7	61.3	66.4	28.8	42.7	118.6	44.8
P16152	CBR1	Carbonyl reductase [NADPH] 1 OS=Homo sapiens OX=9606 GN=CBR1 PE=1 SV=3	81	18	103	15	277	30.4	8.32	323.06	115	63.6	142.4	98.8	74.4	84.4	100.3	111.4	114.3	131.1	132.2	105.4	81.8	84.8	86.6	107.1	89	77.3
P25786	PSMA1	Proteasome subunit alpha type-1 OS=Homo sapiens OX=9606 GN=PSMA1 PE=1 SV=1	64	18	79	18	263	29.5	6.61	282.18	70.7	80.8	115.4	93.9	106.8	123	127.5	84.7	79.2	78.9	111	100.4	83.7	122.5	73.2	126.3	112.4	109.5
Q9UJU6	DBNL	Drebrin-like protein OS=Homo sapiens OX=9606 GN=DBNL PE=1 SV=1	58	22	77	22	430	48.2	5.05	268.6	90.6	68.9	106.2	90.3	132.2	100.8	123.1	84.1	81.9	91.1	108.9	96.2	72.1	109.9	108.2	122.9	106	106.7
Q8N1F7	NUP93	Nuclear pore complex protein Nup93 OS=Homo sapiens OX=9606 GN=NUP93 PE=1 SV=2	36	30	61	30	819	93.4	5.72	176.62	72.6	74.9	95.7	95.3	100	134.3	120.8	121.3	77.8	84.6	100.1	93.3	71.9	110	81.4	133.6	106.2	126.3
P51884	LUM	Lumican OS=Homo sapiens OX=9606 GN=LUM PE=1 SV=2	41	12	163	12	338	38.4	6.61	540.74	95.8	220.4	63.8	154.3	121.3	32.2	37.1	121.3	180.5	129.5	99.8	128.5	192.6	40.9	72.7	29.2	38.4	41.6
P07585	DCN	Decorin OS=Homo sapiens OX=9606 GN=DCN PE=1 SV=1	48	18	84	17	359	39.7	8.54	317.75	82.9	277.5	58.4	148	125.5	19.3	27.4	55.3	177.8	116.9	97.3	166.6	278.4	29	36.3	28.7	46	28.8
P23284	PPIB	Peptidyl-prolyl cis-trans isomerase B OS=Homo sapiens OX=9606 GN=PPIB PE=1 SV=2	64	17	100	16	216	23.7	9.41	291.25	51.8	77.3	114	110.2	110.2	100.7	145.4	117.9	58.7	72.2	93	91.9	76.4	123.7	69.9	103.1	159.8	123.7
P05109	S100A8	Protein S100-A8 OS=Homo sapiens OX=9606 GN=S100A8 PE=1 SV=1	72	15	117	15	93	10.8	7.03	309.81	20.9	185.1	20.8	26.5	1011.6	66.4	70.5	64.2	28.2	19.9	19.1	27.7	31.7	74.6	23.4	42.2	33.4	33.8
P11177	PDHB	Pyruvate dehydrogenase E1 component subunit beta, mitochondrial OS=Homo sapiens OX=9606 GN=PDHB PE=1 SV=3	47	12	74	12	359	39.2	6.65	296.63	88.8	65.8	127.8	86.4	63.5	84.3	85.2	77.6	87.5	69.6	109.5	110	198.1	160.4	82.4	104.7	106.6	91.9
Q99497	PARK7	Parkinson disease protein 7 OS=Homo sapiens OX=9606 GN=PARK7 PE=1 SV=2	87	18	94	18	189	19.9	6.79	325.67	126.7	63.6	101.6	107.7	115.2	62	113.5	63.6	124.4	62.3	80	113.6	103.4	127.4	141.8	120.4	92	80.7
O00299	CLIC1	Chloride intracellular channel protein 1 OS=Homo sapiens OX=9606 GN=CLIC1 PE=1 SV=4	80	16	82	16	241	26.9	5.17	313.6	66.6	66	125	87.4	153.2	132.8	141.2	118.2	64.2	52.8	102.4	92	69.8	103.5	74.6	137.5	125.5	87.3
P31943	HNRNPH1	Heterogeneous nuclear ribonucleoprotein H OS=Homo sapiens OX=9606 GN=HNRNPH1 PE=1 SV=4	51	19	128	7	449	49.2	6.3	365.78	58.9	59.5	111.2	86.1	100.6	150	138.4	114.4	66.7	70.4	110	97.6	77.4	104.8	65.2	148.2	118.7	121.7
Q9Y2A7	NCKAP1	Nck-associated protein 1 OS=Homo sapiens OX=9606 GN=NCKAP1 PE=1 SV=1	25	26	60	25	1128	128.7	6.62	199.39	103.9	73.9	111.6	110.7	87.2	105	98.3	86.3	101.8	107	108.3	104.8	89.4	104.7	97.6	94.5	110.1	104.9
Q9NR30	DDX21	Nucleolar RNA helicase 2 OS=Homo sapiens OX=9606 GN=DDX21 PE=1 SV=5	36	25	56	24	783	87.3	9.28	181.93	61.5	68.2	89.6	80.6	94.4	165.3	137.6	177	63.3	61.2	83.5	79.4	57	104.5	70.8	119.3	129.2	157.6
P50552	VASP	Vasodilator-stimulated phosphoprotein OS=Homo sapiens OX=9606 GN=VASP PE=1 SV=3	53	18	64	18	380	39.8	8.94	262.91	115.8	56.3	104.8	91.4	153.5	93.7	105.7	84.2	108.1	100.4	107.2	97.5	54.1	96.5	103.4	105.8	113.3	108.1
P05165	PCCA	Propionyl-CoA carboxylase alpha chain, mitochondrial OS=Homo sapiens OX=9606 GN=PCCA PE=1 SV=4	36	23	67	23	728	80	7.52	258.76	84.1	92.3	158.7	123.9	51.6	103.2	69.8	58.3	85	97.5	128.9	106.6	138.1	136.4	67.7	124.3	100.2	73.3
O75955	FLOT1	Flotillin-1 OS=Homo sapiens OX=9606 GN=FLOT1 PE=1 SV=3	66	23	65	22	427	47.3	7.49	230.86	95.6	160.3	87.2	99.7	106.6	95	91	114.1	99.8	87.8	98.8	100.1	103.3	100.8	88.9	83.5	91.4	96.2
Q06830	PRDX1	Peroxiredoxin-1 OS=Homo sapiens OX=9606 GN=PRDX1 PE=1 SV=1	65	14	121	11	199	22.1	8.13	423.39	96.3	70.4	96.6	96.7	137.1	91.3	126.2	98	106	62.9	89.7	98.5	95.5	121.3	99.1	118.3	97.7	98.4
B5ME19	EIF3CL	Eukaryotic translation initiation factor 3 subunit C-like protein OS=Homo sapiens OX=9606 GN=EIF3CL PE=1 SV=1	35	32	69	32	914	105.4	5.64	214.78	101.1	63.5	77.8	77.7	94.9	157.1	102.8	117.1	75.7	65.9	92.9	115.4	76.8	124.3	72.3	129.8	155.5	99.6
Q15436	SEC23A	Protein transport protein Sec23A OS=Homo sapiens OX=9606 GN=SEC23A PE=1 SV=2	32	21	58	19	765	86.1	7.08	218.88	83.6	87.9	95.3	99	135.5	129.9	121	108.1	79.7	94.4	86.2	78.5	91	87.2	95.2	95.3	102.2	129.9
P47756	CAPZB	F-actin-capping protein subunit beta OS=Homo sapiens OX=9606 GN=CAPZB PE=1 SV=4	54	16	82	16	277	31.3	5.59	270.84	109.3	83.5	102.7	105.3	123	93.1	97.4	77.1	103.9	106.7	100.5	100.8	84.5	95.1	113.8	96.2	101.1	106.2
P02042	HBD	Hemoglobin subunit delta OS=Homo sapiens OX=9606 GN=HBD PE=1 SV=2	69	10	202	4	147	16	8.05	533.02	95	449.3	26.5	26.3	89.2	66.4	53.8	66.6	388.2	37.3	49.7	72.6	85.2	108.2	29.5	40.3	60.7	55.2
P02649	APOE	Apolipoprotein E OS=Homo sapiens OX=9606 GN=APOE PE=1 SV=1	54	20	77	20	317	36.1	5.73	267.44	67.1	260.4	50.9	86.3	145.1	54.3	66.3	347.3	106.3	73.6	66.1	69.5	142.1	45.3	68.3	41.7	48.7	60.8
P09429	HMGB1	High mobility group protein B1 OS=Homo sapiens OX=9606 GN=HMGB1 PE=1 SV=3	48	15	72	10	215	24.9	5.74	244.94	55.3	45.8	55.1	67.7	144.2	199.7	118	77.3	74.6	39.4	67.4	80.6	51.2	144.4	56.1	285.1	151.4	86.6
O75367	MACROH2A1	Core histone macro-H2A.1 OS=Homo sapiens OX=9606 GN=MACROH2A1 PE=1 SV=4	56	20	75	18	372	39.6	9.79	289.7	55.3	69.4	108.8	99.1	97.9	116.9	130.7	79.7	70.3	81.8	122.2	109.7	62.2	109.7	78.7	168.3	114	125.2
Q00325	SLC25A3	Phosphate carrier protein, mitochondrial OS=Homo sapiens OX=9606 GN=SLC25A3 PE=1 SV=2	35	15	99	15	362	40.1	9.38	311.63	86.6	73.7	116.3	86.4	81.8	114.6	76.7	149.7	79.1	91.8	108.7	94.6	103.1	131.2	84.5	107.3	102.7	111.1
Q96AE4	FUBP1	Far upstream element-binding protein 1 OS=Homo sapiens OX=9606 GN=FUBP1 PE=1 SV=3	37	24	61	19	644	67.5	7.61	198.31	59.4	51.6	118.9	90.5	104.5	110.4	151.8	79.4	64.6	62.5	110.4	100.3	55.9	140	81.1	159.3	129.8	129.7
P02533	KRT14	Keratin, type I cytoskeletal 14 OS=Homo sapiens OX=9606 GN=KRT14 PE=1 SV=4	41	24	81	4	472	51.5	5.16	259.41	240.6	183.2	109.2	127.4	82.6	74.3	52.3	50	78.3	121.5	100.1	119	113.1	77	69.2	58.2	65.8	78.1
P31946	YWHAB	14-3-3 protein beta/alpha OS=Homo sapiens OX=9606 GN=YWHAB PE=1 SV=3	57	14	149	7	246	28.1	4.83	456.01	81.6	88.6	97.3	89.4	110	139.6	138.3	69.3	81.3	84.8	109.4	94.7	95	127.9	80.6	129.8	93.7	88.6
P38919	EIF4A3	Eukaryotic initiation factor 4A-III OS=Homo sapiens OX=9606 GN=EIF4A3 PE=1 SV=4	56	23	66	20	411	46.8	6.73	234.75	60.2	54	103.1	88.8	95.9	153	128.9	157.4	64	71	108.2	93.6	62.9	97.9	72.9	134.3	125.5	128.4
P10515	DLAT	Dihydrolipoyllysine-residue acetyltransferase component of pyruvate dehydrogenase complex, mitochondrial OS=Homo sapiens OX=9606 GN=DLAT PE=1 SV=3	36	19	68	19	647	69	7.84	254.04	76.5	77	121.9	82.9	60.5	110.9	82.9	126	82.2	84.7	103.9	95.9	201.5	134.1	75.3	89	101.5	93.1
P12429	ANXA3	Annexin A3 OS=Homo sapiens OX=9606 GN=ANXA3 PE=1 SV=3	67	27	81	27	323	36.4	5.92	257.81	58.3	196.6	60.9	71.3	297.5	108	105.1	50.2	69	93.3	60.3	55.1	58.4	120.2	130	101.6	96.9	67.3
P08729	KRT7	Keratin, type II cytoskeletal 7 OS=Homo sapiens OX=9606 GN=KRT7 PE=1 SV=5	53	24	137	18	469	51.4	5.48	333.78	38.4	61.8	41.8	47	922.3	63.3	93	55.3	40.7	45.2	43.8	42.1	90.1	43.6	41.2	38.6	46.3	45.5
P26599	PTBP1	Polypyrimidine tract-binding protein 1 OS=Homo sapiens OX=9606 GN=PTBP1 PE=1 SV=1	40	17	65	14	531	57.2	9.17	236.72	51.4	42.6	108	85.2	111.5	127	153	119.6	54.2	57.9	107.1	94.4	52.7	136.4	71.3	177.7	124.5	125.5
Q9Y230	RUVBL2	RuvB-like 2 OS=Homo sapiens OX=9606 GN=RUVBL2 PE=1 SV=3	39	19	66	19	463	51.1	5.64	225.12	73.8	73.6	85.6	92.7	109.2	120.8	113.3	137.9	82.2	89.4	99.8	92.8	87.1	119	83.7	116.9	106.2	116.2
P15880	RPS2	40S ribosomal protein S2 OS=Homo sapiens OX=9606 GN=RPS2 PE=1 SV=2	50	15	87	15	293	31.3	10.24	263.6	50.6	53.8	118.2	85.7	102.1	151.3	134.2	138.4	59.8	63.5	101	90	69.1	129	63.5	123.1	136.4	130.2
Q02252	ALDH6A1	Methylmalonate-semialdehyde dehydrogenase [acylating], mitochondrial OS=Homo sapiens OX=9606 GN=ALDH6A1 PE=1 SV=2	42	18	62	18	535	57.8	8.5	225.1	80.8	111.3	113.9	108	48.9	88.8	64.2	62.8	84.1	84.8	128.6	120.8	241.4	101.3	66.5	134.2	89.7	70.1
P0DOX6		Immunoglobulin mu heavy chain OS=Homo sapiens OX=9606 PE=1 SV=2	34	16	92	1	576	63.4	7.87	325.31	153.5	341.5	12.2	23	112.1	93.3	15.3	17.4	170.1	213.2	127.8	102.5	21.7	100.5	104.9	88.6	70.1	32.3
Q9NQT8	KIF13B	Kinesin-like protein KIF13B OS=Homo sapiens OX=9606 GN=KIF13B PE=1 SV=2	19	32	53	25	1826	202.7	5.88	173.2	85.3	65.6	150.2	96.9	81.1	122	99.5	69.4	81.3	76.8	139.8	105.7	71.4	113.2	87.5	123.5	137.1	93.9
Q12905	ILF2	Interleukin enhancer-binding factor 2 OS=Homo sapiens OX=9606 GN=ILF2 PE=1 SV=2	47	15	59	15	390	43	5.26	210.18	53.6	54.4	101.9	90.8	102	159.5	135.5	96.7	66.1	73.7	107.9	95.5	65.3	113.3	70.9	158.9	122.6	131.5
Q16658	FSCN1	Fascin OS=Homo sapiens OX=9606 GN=FSCN1 PE=1 SV=3	52	23	60	23	493	54.5	7.24	201.02	62.4	113	66.7	114.5	152.7	79.3	108.7	177.4	79	89.4	76.5	77.1	126.3	90.2	92.3	77.4	88.6	128.4
Q9UHG3	PCYOX1	Prenylcysteine oxidase 1 OS=Homo sapiens OX=9606 GN=PCYOX1 PE=1 SV=3	44	17	61	17	505	56.6	6.18	225.46	101.8	218.9	83.4	109	68.4	76.4	66.4	65.8	115	113.6	102.4	106.8	206.1	79.8	73.9	62.3	74.3	75.5
P27338	MAOB	Amine oxidase [flavin-containing] B OS=Homo sapiens OX=9606 GN=MAOB PE=1 SV=3	48	24	67	19	520	58.7	7.5	224.7	145.3	190.3	57.1	86.8	52.4	38.8	57.8	39.3	132	257.8	99.4	105.1	218.3	58	97.7	51.2	46.3	66.4
P07099	EPHX1	Epoxide hydrolase 1 OS=Homo sapiens OX=9606 GN=EPHX1 PE=1 SV=1	44	20	76	20	455	52.9	7.25	283.36	69.9	323.2	78.8	73.3	66.2	53.4	49	70.5	101.6	76.7	91.3	89.8	392.3	60.2	52.4	42.6	51.1	57.8
P55884	EIF3B	Eukaryotic translation initiation factor 3 subunit B OS=Homo sapiens OX=9606 GN=EIF3B PE=1 SV=3	30	24	52	24	814	92.4	5	198.94	76.1	70.1	110.8	95.2	105.1	133.8	118.4	116.9	83.9	80.4	111.8	101.7	76.3	106	78.6	108.8	115.4	110.7
Q15293	RCN1	Reticulocalbin-1 OS=Homo sapiens OX=9606 GN=RCN1 PE=1 SV=1	59	20	67	20	331	38.9	5	251.48	52	96.1	84.2	91.2	71.8	204.5	123.9	155.8	58.5	71.6	85.1	75.4	85.8	119.2	73.3	101.7	122.9	127.1
P50502	ST13	Hsc70-interacting protein OS=Homo sapiens OX=9606 GN=ST13 PE=1 SV=2	38	15	76	15	369	41.3	5.27	245.16	104.9	87.3	98.1	96.9	82.9	131.1	92.3	101.7	104.8	107.8	109.5	104.8	101.6	101.8	90.9	93.1	94.6	96
P55809	OXCT1	Succinyl-CoA:3-ketoacid coenzyme A transferase 1, mitochondrial OS=Homo sapiens OX=9606 GN=OXCT1 PE=1 SV=1	48	19	61	19	520	56.1	7.46	211.31	103.8	104.2	86.9	108.5	52.3	64.6	71.2	94	101.5	165.3	103.5	99.5	203.4	85.8	141.9	59.9	84.6	69.3
Q9UL46	PSME2	Proteasome activator complex subunit 2 OS=Homo sapiens OX=9606 GN=PSME2 PE=1 SV=4	65	14	78	14	239	27.4	5.73	286.93	50.4	48.8	135.1	91.4	96	156.1	138.5	98.6	60	56.4	98.4	94	56.1	134.9	64.6	199.6	108.7	112.4
P54577	YARS1	Tyrosine--tRNA ligase, cytoplasmic OS=Homo sapiens OX=9606 GN=YARS1 PE=1 SV=4	44	27	67	27	528	59.1	7.05	220.69	69.5	69.6	94.9	89.3	101.7	123	123.5	126.5	77.6	86	94.9	92.1	78.7	137.7	77.4	93.1	113.9	150.6
P00390	GSR	Glutathione reductase, mitochondrial OS=Homo sapiens OX=9606 GN=GSR PE=1 SV=2	47	17	72	17	522	56.2	8.5	245.59	78.8	63.9	158.5	93.8	82.7	140	96.4	54.8	78.1	69.4	137.8	119.6	57.2	130.2	62.1	144.6	133.2	98.5
P21810	BGN	Biglycan OS=Homo sapiens OX=9606 GN=BGN PE=1 SV=2	46	14	65	13	368	41.6	7.52	289.41	84.9	206.7	51.3	198	129.7	32.1	51.3	181.8	143	104.6	96.2	116.8	149.5	47.3	60.1	43.9	54.2	48.7
P07910	HNRNPC	Heterogeneous nuclear ribonucleoproteins C1/C2 OS=Homo sapiens OX=9606 GN=HNRNPC PE=1 SV=4	42	18	75	18	306	33.7	5.08	244.77	63.8	31.5	63.9	54.1	87	186.1	110.8	207.1	56.6	39.9	77.9	85.6	41.2	137.3	55.6	225.1	162.3	114.3
P61981	YWHAG	14-3-3 protein gamma OS=Homo sapiens OX=9606 GN=YWHAG PE=1 SV=2	49	13	147	7	247	28.3	4.89	459.31	96.7	143.1	74.7	83.8	113.9	93.4	108	80.9	93.8	99.5	91.2	91.9	166.2	100.8	96.7	102.7	76.3	86.6
O94875	SORBS2	Sorbin and SH3 domain-containing protein 2 OS=Homo sapiens OX=9606 GN=SORBS2 PE=1 SV=3	22	23	74	22	1100	124	8.31	253.95	311.8	46	55.3	109.9	35.8	32.7	40.6	33	161.7	111.7	116	127.1	262.5	46.2	142.1	46.8	41.9	78.9
Q9Y6C2	EMILIN1	EMILIN-1 OS=Homo sapiens OX=9606 GN=EMILIN1 PE=1 SV=3	27	22	71	22	1016	106.6	5.17	276.77	131.2	54.8	67	103.7	97.8	58.5	118.2	121.4	133.6	146.2	79	119.2	60.3	83.8	151.3	72.5	116.1	85.3
P04632	CAPNS1	Calpain small subunit 1 OS=Homo sapiens OX=9606 GN=CAPNS1 PE=1 SV=1	69	10	68	10	268	28.3	5.2	365.62	93.9	85.9	116.8	108.3	95.8	99.7	99.4	88.5	101.6	81.3	115.2	104.6	91.5	120.9	93.8	99.4	109.5	93.9
Q9UNH7	SNX6	Sorting nexin-6 OS=Homo sapiens OX=9606 GN=SNX6 PE=1 SV=1	52	22	65	20	406	46.6	6.16	215.71	83	96	110.5	118.1	128.9	93.5	97.8	104.9	91.6	99.7	116	99.9	111.8	86.7	95.7	91.8	87.4	86.8
O00231	PSMD11	26S proteasome non-ATPase regulatory subunit 11 OS=Homo sapiens OX=9606 GN=PSMD11 PE=1 SV=3	58	23	58	23	422	47.4	6.48	207.87	70.1	79.3	103.8	88.8	105.5	139.6	116.8	139.6	71.5	72.4	104	90.8	91	108.1	75.1	112	120.9	110.8
O15031	PLXNB2	Plexin-B2 OS=Homo sapiens OX=9606 GN=PLXNB2 PE=1 SV=3	19	33	62	32	1838	205	6.24	196.02	89.3	105.5	104.3	105.3	85.4	112.3	95	111.1	99.1	100.6	115.3	104.1	82.1	95	85	102.9	105.6	102
P50993	ATP1A2	Sodium/potassium-transporting ATPase subunit alpha-2 OS=Homo sapiens OX=9606 GN=ATP1A2 PE=1 SV=1	19	18	76	4	1020	112.2	5.66	295.86	154.4	81	72.8	123.2	61.6	67.4	82.2	82	191.9	168.4	98.8	113.8	102.7	74.9	102.5	69.1	72.1	81.3
P50213	IDH3A	Isocitrate dehydrogenase [NAD] subunit alpha, mitochondrial OS=Homo sapiens OX=9606 GN=IDH3A PE=1 SV=1	38	13	73	13	366	39.6	6.92	260.25	81.4	71	142.9	91.7	66.8	115.3	102.9	74.8	74.3	87.1	124.2	109	115.3	143.6	71	116.3	117.7	94.8
Q5JRX3	PITRM1	Presequence protease, mitochondrial OS=Homo sapiens OX=9606 GN=PITRM1 PE=1 SV=3	28	30	61	30	1037	117.3	6.92	186.35	78.7	69.9	94	79.2	80	155	100.9	82.3	75.9	86.4	102.6	81.9	109.7	165.4	93.2	120.3	101.3	123.3
Q15418	RPS6KA1	Ribosomal protein S6 kinase alpha-1 OS=Homo sapiens OX=9606 GN=RPS6KA1 PE=1 SV=2	29	21	57	11	735	82.7	7.83	185.4	70.7	58.1	185.2	99.8	98.1	121.9	101.1	117.2	65.5	58.1	158.7	119.2	39.6	115.3	50.6	115.5	130.1	95.1
P45880	VDAC2	Voltage-dependent anion-selective channel protein 2 OS=Homo sapiens OX=9606 GN=VDAC2 PE=1 SV=2	63	15	79	15	294	31.5	7.56	340.77	92.1	67.6	123	85.2	77	113	88.1	167	83.2	91.2	118.6	104	93.3	124.7	76	94.9	104.1	96.9
O94826	TOMM70	Mitochondrial import receptor subunit TOM70 OS=Homo sapiens OX=9606 GN=TOMM70 PE=1 SV=1	33	20	63	20	608	67.4	7.12	226.2	87.3	76.4	122.1	90.1	99.7	139.7	86.9	83.2	82.4	82.2	111.2	97.7	92.8	133.4	72.3	127	106.7	108.9
P48637	GSS	Glutathione synthetase OS=Homo sapiens OX=9606 GN=GSS PE=1 SV=1	56	24	78	24	474	52.4	5.92	267.32	78.2	66.8	139.3	96.5	94.9	123.8	126	70.1	84.5	45.2	113	115.7	61.6	151.6	79.6	146.3	122.9	84.1
P01861	IGHG4	Immunoglobulin heavy constant gamma 4 OS=Homo sapiens OX=9606 GN=IGHG4 PE=1 SV=1	51	12	146	5	327	35.9	7.36	433.31	91.3	223.7	89.2	90.5	64.8	67.3	86.2	73.1	99	65.1	174.1	60.3	229.6	65.9	54.2	128.8	44.7	92.2
Q04917	YWHAH	14-3-3 protein eta OS=Homo sapiens OX=9606 GN=YWHAH PE=1 SV=4	57	16	108	11	246	28.2	4.84	334.93	103.6	73.9	100.3	100.1	121.1	108.8	106.4	113.8	88.5	104.4	107	97.4	73.5	97.3	108.3	88.5	105.8	101.2
P35573	AGL	Glycogen debranching enzyme OS=Homo sapiens OX=9606 GN=AGL PE=1 SV=3	22	33	53	33	1532	174.7	6.76	153.43	136.2	74.1	109.7	113	97.1	83.7	70.8	73.3	122	121.1	124.3	118.1	105.9	76	109.6	87.5	88.9	88.6
P22234	PAICS	Multifunctional protein ADE2 OS=Homo sapiens OX=9606 GN=PAICS PE=1 SV=3	56	24	66	24	425	47	7.23	204.72	60.3	68.4	104.8	83.5	83.2	149.5	119.3	127.3	64.7	64.1	99.6	90.4	67.8	145.6	68.1	141.3	133.7	128.5
Q16836	HADH	Hydroxyacyl-coenzyme A dehydrogenase, mitochondrial OS=Homo sapiens OX=9606 GN=HADH PE=1 SV=3	41	18	87	18	314	34.3	8.85	255.56	68.9	84.6	135.6	98	55.8	79.6	62.6	65.2	67.2	59.7	107.8	103.1	243.8	148.8	78	167	98.4	75.8
Q02878	RPL6	60S ribosomal protein L6 OS=Homo sapiens OX=9606 GN=RPL6 PE=1 SV=3	48	22	95	22	288	32.7	10.58	243.56	50.6	31.5	110	82.9	111.3	157.1	131	95.3	61.1	57.2	106.5	90.1	56.2	145.6	66.6	142.9	141	163.3
P69905	HBA1	Hemoglobin subunit alpha OS=Homo sapiens OX=9606 GN=HBA1 PE=1 SV=2	73	10	228	10	142	15.2	8.68	562.02	76.2	341.7	27.9	32.5	78.5	55.4	67.2	95.2	375.7	39.3	50.3	106.5	106.3	118.8	35.5	46.3	91	55.8
Q13439	GOLGA4	Golgin subfamily A member 4 OS=Homo sapiens OX=9606 GN=GOLGA4 PE=1 SV=1	14	32	45	31	2230	261	5.39	135.19	85.7	72.2	120.8	102	101.1	113.4	105.8	94.5	86	76.4	119.5	101.2	77.4	100.4	91.9	108.3	136.3	107.4
P14868	DARS1	Aspartate--tRNA ligase, cytoplasmic OS=Homo sapiens OX=9606 GN=DARS1 PE=1 SV=2	57	26	68	26	501	57.1	6.55	220.11	78.5	70.8	100.5	101.5	107.8	121.3	119.6	117.4	75.2	90.6	103.7	98.8	77.7	117.2	86.3	119.3	112.2	101.4
P20073	ANXA7	Annexin A7 OS=Homo sapiens OX=9606 GN=ANXA7 PE=1 SV=3	37	19	87	19	488	52.7	5.68	265.37	90.6	121.9	114	100	99.1	103.7	95.8	90.8	110.4	58.4	95.3	108	107.3	104.3	103.8	91.4	112.5	92.6
P62917	RPL8	60S ribosomal protein L8 OS=Homo sapiens OX=9606 GN=RPL8 PE=1 SV=2	69	19	85	19	257	28	11.03	275.29	62	45.2	117.1	92	103.8	148.1	132.4	94.1	63.6	65.4	105.6	97.9	60.6	132.8	73.1	132	133.9	140.7
Q9P2B2	PTGFRN	Prostaglandin F2 receptor negative regulator OS=Homo sapiens OX=9606 GN=PTGFRN PE=1 SV=2	33	28	52	28	879	98.5	6.61	143.21	159.2	63.4	80.7	119.6	74.8	70.2	69.4	78.2	187.2	176.9	87.2	127.9	57.9	81.6	126.6	63.8	93.3	82.1
P62879	GNB2	Guanine nucleotide-binding protein G(I)/G(S)/G(T) subunit beta-2 OS=Homo sapiens OX=9606 GN=GNB2 PE=1 SV=3	49	13	104	5	340	37.3	6	388.6	97.7	174.5	95.1	99.7	100.8	94.4	86.5	79.4	117.7	112.4	97.6	112.9	129.7	72.9	82.6	80.6	82.9	82.4
P60660	MYL6	Myosin light polypeptide 6 OS=Homo sapiens OX=9606 GN=MYL6 PE=1 SV=2	63	10	230	8	151	16.9	4.65	582.98	249.2	50.2	52.8	107.3	57.8	52.2	61.6	58.8	235.2	139.5	79.2	128.6	74.8	60.7	194.8	43.2	53.1	100.9
Q13838	DDX39B	Spliceosome RNA helicase DDX39B OS=Homo sapiens OX=9606 GN=DDX39B PE=1 SV=1	49	23	73	11	428	49	5.67	222.77	59.9	60.8	103.5	90.5	102.8	140.8	134.3	123.8	67.1	73.2	108	93.8	67.6	111.6	72.8	142.8	123.2	123.7
Q6NUK1	SLC25A24	Calcium-binding mitochondrial carrier protein SCaMC-1 OS=Homo sapiens OX=9606 GN=SLC25A24 PE=1 SV=2	41	21	68	21	477	53.3	6.33	227.16	68.4	79.1	142.4	98.8	109.8	126.8	90	81.7	72.2	72.3	133.9	105.5	67.7	150.8	63.1	134.1	104.4	98.8
P18124	RPL7	60S ribosomal protein L7 OS=Homo sapiens OX=9606 GN=RPL7 PE=1 SV=1	50	16	66	16	248	29.2	10.65	222.25	62.2	52.4	111.4	93.1	99.1	137.8	129.8	112.1	69.7	68.4	106.3	97.1	64.6	125.8	73	129.2	131.2	136.8
Q99536	VAT1	Synaptic vesicle membrane protein VAT-1 homolog OS=Homo sapiens OX=9606 GN=VAT1 PE=1 SV=2	59	17	69	17	393	41.9	6.29	239.21	96.9	144.1	98.4	119.6	192.4	51.3	88.9	78.7	122.1	75.9	111.6	126.9	139.6	63.7	97.1	56.7	64.1	72
P52907	CAPZA1	F-actin-capping protein subunit alpha-1 OS=Homo sapiens OX=9606 GN=CAPZA1 PE=1 SV=3	69	14	116	11	286	32.9	5.69	360.93	79	97.7	112.8	98.1	145.3	102.9	106.5	88.1	88.2	98.9	108.7	94.2	87.7	101.1	89.3	93.1	108.6	99.7
P12532	CKMT1A	Creatine kinase U-type, mitochondrial OS=Homo sapiens OX=9606 GN=CKMT1A PE=1 SV=1	47	13	72	10	417	47	8.34	332.81	56.2	39.9	235.7	99.3	42.7	119.7	68.6	67.7	67.1	46.1	142.7	102.8	51.6	192.6	50.6	116.7	197	103
P30622	CLIP1	CAP-Gly domain-containing linker protein 1 OS=Homo sapiens OX=9606 GN=CLIP1 PE=1 SV=2	24	32	52	29	1438	162.1	5.36	159.87	136.5	71.7	88	99.4	100.7	90.7	101.2	83.8	106.1	114.3	92.4	89.6	87.1	87.1	157.1	87.9	95.2	111.1
P07686	HEXB	Beta-hexosaminidase subunit beta OS=Homo sapiens OX=9606 GN=HEXB PE=1 SV=3	40	22	73	21	556	63.1	6.76	250.78	57.8	53.7	163.8	91.3	146.9	91.6	103.5	136.8	60	56.7	188.7	112.4	67.5	94.6	78.8	102.6	104.3	88.8
P51888	PRELP	Prolargin OS=Homo sapiens OX=9606 GN=PRELP PE=1 SV=1	42	14	100	14	382	43.8	9.38	334.18	109	311.5	59.2	95.9	106.2	28	35	55.1	170.5	94	93.4	113.8	301.7	36.1	77.2	37.7	33.4	42.3
P09972	ALDOC	Fructose-bisphosphate aldolase C OS=Homo sapiens OX=9606 GN=ALDOC PE=1 SV=2	57	19	60	13	364	39.4	6.87	230.56	77.5	148.1	65.2	98.2	109.1	92.5	89.3	112.4	92.2	105.1	86.7	89.2	236.4	82.2	69.9	88.5	83.9	73.6
P12268	IMPDH2	Inosine-5'-monophosphate dehydrogenase 2 OS=Homo sapiens OX=9606 GN=IMPDH2 PE=1 SV=2	46	20	58	18	514	55.8	6.9	213.05	64.9	61.4	91.3	81.2	160.7	128.4	121.8	197.7	72.7	66.4	87.2	86.2	57.4	117.1	72.8	103.4	120.3	109
P21266	GSTM3	Glutathione S-transferase Mu 3 OS=Homo sapiens OX=9606 GN=GSTM3 PE=1 SV=3	69	18	58	16	225	26.5	5.54	210.3	226.6	97.3	60.9	122.7	100	70.2	54	45.3	201.9	126.5	85.1	168.6	85	57.5	124	44.4	58.6	71.3
Q9P2M7	CGN	Cingulin OS=Homo sapiens OX=9606 GN=CGN PE=1 SV=2	25	31	49	30	1197	136.3	5.54	143.24	76.2	41.9	184.8	73.6	131.9	124.9	99.6	81	59.9	57.6	167.7	87.5	50.7	128.6	58.5	148.4	133.8	93.5
Q8NC51	SERBP1	Plasminogen activator inhibitor 1 RNA-binding protein OS=Homo sapiens OX=9606 GN=SERBP1 PE=1 SV=2	40	18	65	18	408	44.9	8.65	229	69.2	37.7	115.8	79.4	95.2	154.6	130	81.7	54.9	63.6	114.5	96.3	55.4	157.3	76.3	139.4	143.4	135.2
O43242	PSMD3	26S proteasome non-ATPase regulatory subunit 3 OS=Homo sapiens OX=9606 GN=PSMD3 PE=1 SV=2	47	27	71	27	534	60.9	8.44	226.35	73.3	84.1	98.9	90	104.9	120.6	107.6	157.9	80.5	76.9	98.8	90.5	98.2	107	79.6	108	113	110.4
P32455	GBP1	Guanylate-binding protein 1 OS=Homo sapiens OX=9606 GN=GBP1 PE=1 SV=2	35	23	67	20	592	67.9	6.32	209.02	79.9	60.4	85.3	96.2	119.2	102.6	119.6	145.9	99.9	135	76.5	84.4	80.6	81.3	135.4	105.4	77.3	114.9
P22087	FBL	rRNA 2'-O-methyltransferase fibrillarin OS=Homo sapiens OX=9606 GN=FBL PE=1 SV=2	56	17	52	17	321	33.8	10.18	186.91	53.3	60.3	101.2	97.8	83	126.7	130.2	134.5	66.9	78.1	115.7	100.6	62.7	124.1	68.2	155.6	119.4	121.8
P55196	AFDN	Afadin OS=Homo sapiens OX=9606 GN=AFDN PE=1 SV=3	19	29	48	29	1824	206.7	6.47	150.36	74.7	73.6	125.6	90.9	101.6	127.6	112.1	78.7	70.4	75.7	124.4	102.7	70.3	112.4	75.4	146.4	121.4	116.2
Q13642	FHL1	Four and a half LIM domains protein 1 OS=Homo sapiens OX=9606 GN=FHL1 PE=1 SV=4	45	13	92	13	323	36.2	8.97	321.79	259.1	99.5	64	110.5	30.3	30	34	20	206.4	212	95.1	120.6	147	31.8	200.6	34.8	42.4	61.9
P13861	PRKAR2A	cAMP-dependent protein kinase type II-alpha regulatory subunit OS=Homo sapiens OX=9606 GN=PRKAR2A PE=1 SV=2	55	18	55	16	404	45.5	5.07	209.93	91.3	96	103.4	96.8	95.1	102.4	88.6	77.9	95	100.9	115.8	101.8	133.2	90	87	121.6	100.3	102.7
Q15008	PSMD6	26S proteasome non-ATPase regulatory subunit 6 OS=Homo sapiens OX=9606 GN=PSMD6 PE=1 SV=1	52	22	58	22	389	45.5	5.62	200.09	71	85.5	98.8	91.3	100.4	123.3	110.2	166.2	80.2	79.3	100.8	92.8	92	109.1	78.7	106.9	109.7	103.8
Q92626	PXDN	Peroxidasin homolog OS=Homo sapiens OX=9606 GN=PXDN PE=1 SV=2	24	28	53	28	1479	165.2	7.17	187.66	103.5	105	47.6	70.8	80.5	148.8	89.4	128.5	93.3	114	54.1	64.4	110.1	97.9	167	54.3	121.3	149.6
Q6NZI2	CAVIN1	Caveolae-associated protein 1 OS=Homo sapiens OX=9606 GN=CAVIN1 PE=1 SV=1	38	18	90	18	390	43.5	5.6	324.35	200.6	194.1	46.6	102.1	47.2	34.3	47.1	26.4	197.1	137.4	90.2	117.2	211.2	41.3	142.2	38.6	54.7	71.7
P63241	EIF5A	Eukaryotic translation initiation factor 5A-1 OS=Homo sapiens OX=9606 GN=EIF5A PE=1 SV=2	56	12	83	12	154	16.8	5.24	280.78	67.1	55.2	109.7	83.3	94.8	140.4	129.8	127.6	67.9	69.3	103.3	91.2	76.5	121.8	72.9	131.5	134.5	123.2
Q9BUJ2	HNRNPUL1	Heterogeneous nuclear ribonucleoprotein U-like protein 1 OS=Homo sapiens OX=9606 GN=HNRNPUL1 PE=1 SV=2	34	29	57	29	856	95.7	6.92	198.32	62.5	60.1	108.6	92	106.4	129.8	130.2	90.7	71.4	83.1	121.5	105.7	64.9	102.2	79.1	158.7	116.1	116.9
Q07157	TJP1	Tight junction protein ZO-1 OS=Homo sapiens OX=9606 GN=TJP1 PE=1 SV=3	18	27	52	26	1748	195.3	6.7	193.54	106.1	76.1	91.9	95.8	97.2	91.2	105.4	93.4	102	105.8	110	98.6	97.7	93.5	109.7	98.9	111.5	115
O60749	SNX2	Sorting nexin-2 OS=Homo sapiens OX=9606 GN=SNX2 PE=1 SV=2	40	20	58	18	519	58.4	5.12	190.08	82.2	102.3	109.9	114.8	111	90.7	100.9	108.3	91.4	100.6	121.5	103.8	83.5	96.7	92.8	103.2	97.4	89
Q9HDC9	APMAP	Adipocyte plasma membrane-associated protein OS=Homo sapiens OX=9606 GN=APMAP PE=1 SV=2	52	18	61	18	416	46.5	6.16	224.56	49.6	217.9	72.9	78.7	153.7	112.9	97.5	131.9	71.6	67.9	75	80.5	152.6	110.3	56.7	87.7	83.9	98.6
P08865	RPSA	40S ribosomal protein SA OS=Homo sapiens OX=9606 GN=RPSA PE=1 SV=4	53	14	65	14	295	32.8	4.87	291.54	60.3	58.9	109.9	98.4	101.5	140.3	130.6	141.9	65.4	60.9	107.2	101.7	64.2	126.5	63.7	114.6	132.6	121.4
P28482	MAPK1	Mitogen-activated protein kinase 1 OS=Homo sapiens OX=9606 GN=MAPK1 PE=1 SV=3	58	20	61	15	360	41.4	6.98	206.05	97.5	79.6	113.4	105.8	107.6	101.2	92.4	97.4	102.2	106.7	103.1	105.4	93.9	94.7	110.7	93	99.9	95.5
P61586	RHOA	Transforming protein RhoA OS=Homo sapiens OX=9606 GN=RHOA PE=1 SV=1	72	12	84	4	193	21.8	6.1	274.52	68.1	88.7	110.9	93.8	143.6	109.7	108.5	103.2	77.9	82.6	107.6	96	97.1	101.3	90.1	110.9	108.8	101
Q9NTK5	OLA1	Obg-like ATPase 1 OS=Homo sapiens OX=9606 GN=OLA1 PE=1 SV=2	48	17	68	17	396	44.7	7.81	228.27	94.6	71.7	95.4	86.7	99.3	135.5	110.5	107.5	97.5	93.1	103.4	91.9	72.8	134.9	95.8	99.1	107.1	103.1
Q0VD83	APOBR	Apolipoprotein B receptor OS=Homo sapiens OX=9606 GN=APOBR PE=1 SV=3	29	26	56	26	1097	115.6	4.4	188.74	72.2	63.7	183	102	110.4	111.1	94.6	76.8	55.1	61.6	197.7	116.7	50.1	111.3	60.7	108.7	150.6	73.8
O60664	PLIN3	Perilipin-3 OS=Homo sapiens OX=9606 GN=PLIN3 PE=1 SV=3	60	21	53	21	434	47	5.44	196.77	72.7	72.9	99.8	95.5	141	101	153.1	111.5	72.1	68	86.1	87.7	72.6	113.7	108.1	110.2	124.7	109.2
Q13310	PABPC4	Polyadenylate-binding protein 4 OS=Homo sapiens OX=9606 GN=PABPC4 PE=1 SV=1	31	19	61	12	644	70.7	9.26	208.3	65.2	55.5	102.4	94.7	102.1	112.1	148.2	111.9	68	66.7	110	99.6	64.1	143.7	72.5	122.7	124	136.6
Q8N163	CCAR2	Cell cycle and apoptosis regulator protein 2 OS=Homo sapiens OX=9606 GN=CCAR2 PE=1 SV=2	27	23	61	23	923	102.8	5.22	216.08	62.3	60	111.4	91.5	75.8	130.9	120.9	112.8	65.5	74.8	118.7	102.2	63.8	103.7	74.5	184.1	123.6	123.4
Q96TA1	NIBAN2	Protein Niban 2 OS=Homo sapiens OX=9606 GN=NIBAN2 PE=1 SV=3	32	23	56	23	746	84.1	6.19	157.66	77.2	57.9	137	108.3	101.1	123.1	114.5	101.2	80.7	68.9	129.1	108.3	69.3	116.9	74.2	102.6	131.5	98.3
P62873	GNB1	Guanine nucleotide-binding protein G(I)/G(S)/G(T) subunit beta-1 OS=Homo sapiens OX=9606 GN=GNB1 PE=1 SV=3	49	13	102	6	340	37.4	6	356.39	103	176.9	88.2	102.6	103.4	86.1	76.9	85	116.4	116.7	94.2	107.5	137.4	71.4	85.6	74.1	83.3	91.3
P62820	RAB1A	Ras-related protein Rab-1A OS=Homo sapiens OX=9606 GN=RAB1A PE=1 SV=3	78	15	87	7	205	22.7	6.21	294.56	71.7	76	139.6	104.4	122.9	74.6	115.8	135.6	76.6	47.2	95.2	110	82.8	138.8	85	113.6	132.6	78.1
P55795	HNRNPH2	Heterogeneous nuclear ribonucleoprotein H2 OS=Homo sapiens OX=9606 GN=HNRNPH2 PE=1 SV=1	39	16	98	5	449	49.2	6.3	275.88	62.7	72.9	103.8	86.3	108.6	167.3	132.9	82	71.8	76.8	97.6	86.9	83.5	116.5	78.5	127.4	120	124.4
Q8WWI1	LMO7	LIM domain only protein 7 OS=Homo sapiens OX=9606 GN=LMO7 PE=1 SV=3	16	30	55	30	1683	192.6	8.09	174.28	47.6	47	117.4	62.5	164.9	180.7	134.2	81.9	41.9	49.1	114.7	66.9	49.8	127.7	57.5	186.4	136.2	133.6
Q53GG5	PDLIM3	PDZ and LIM domain protein 3 OS=Homo sapiens OX=9606 GN=PDLIM3 PE=1 SV=1	47	14	78	14	364	39.2	6.89	314.27	172.8	41.1	57.6	113.3	68.7	44.8	77.6	69.2	161.2	228.9	79.9	99.3	71	60.5	265.6	51.3	59	78.1
Q7L014	DDX46	Probable ATP-dependent RNA helicase DDX46 OS=Homo sapiens OX=9606 GN=DDX46 PE=1 SV=2	27	30	54	29	1031	117.3	9.29	159.82	64.5	76.5	105.8	100.3	95.4	124	127.7	108.8	73.3	74.8	112.1	103.2	66.8	97.5	74.8	147.2	123.7	123.5
P51608	MECP2	Methyl-CpG-binding protein 2 OS=Homo sapiens OX=9606 GN=MECP2 PE=1 SV=1	45	21	58	21	486	52.4	9.95	204.02	101.8	75.8	96	90.9	69	78.5	119.6	51	110.2	111	148.6	160.3	91.8	90.6	93.5	141.2	78	92.2
Q9HCC0	MCCC2	Methylcrotonoyl-CoA carboxylase beta chain, mitochondrial OS=Homo sapiens OX=9606 GN=MCCC2 PE=1 SV=1	42	20	58	20	563	61.3	7.68	238.49	61.7	78.3	112.1	100.6	52	134.5	71.2	134	69.1	59.2	129.4	106.8	109.3	156.5	58.4	152.6	126.2	88.5
P56199	ITGA1	Integrin alpha-1 OS=Homo sapiens OX=9606 GN=ITGA1 PE=1 SV=2	21	27	60	27	1179	130.8	6.29	176.9	172.1	39.9	62.1	124.1	39.9	71.4	82.4	55.3	173.1	134.2	89.8	168.4	54.6	82.5	204.4	64.9	89.3	91.8
P23368	ME2	NAD-dependent malic enzyme, mitochondrial OS=Homo sapiens OX=9606 GN=ME2 PE=1 SV=1	48	23	56	22	584	65.4	7.61	196.58	74	73.9	131.7	97.8	107	135.2	87.4	126.3	78.3	84.3	114.3	94.4	75.2	125.2	80.2	110.5	94.3	110.1
Q9Y265	RUVBL1	RuvB-like 1 OS=Homo sapiens OX=9606 GN=RUVBL1 PE=1 SV=1	61	20	51	20	456	50.2	6.42	177.66	77.3	81.7	90.5	96.2	113	125.7	109.7	135.1	81.9	84.3	96.3	89.7	79.1	112.3	78.5	117.6	109.8	121.3
P09543	CNP	2',3'-cyclic-nucleotide 3'-phosphodiesterase OS=Homo sapiens OX=9606 GN=CNP PE=1 SV=2	46	22	63	21	421	47.5	9.07	213.81	102.5	120.9	84.6	105.8	86.7	97	85.7	72.6	136.4	103	113.3	117.6	129	85	82.5	93.3	82.7	101.6
P19823	ITIH2	Inter-alpha-trypsin inhibitor heavy chain H2 OS=Homo sapiens OX=9606 GN=ITIH2 PE=1 SV=2	24	22	71	22	946	106.4	6.86	218.72	112.2	292.5	79.1	93	80.6	75.6	82.6	115.6	136.4	118.1	86.8	107.4	78.2	62.2	85.8	51	83.9	59.1
P04003	C4BPA	C4b-binding protein alpha chain OS=Homo sapiens OX=9606 GN=C4BPA PE=1 SV=2	39	20	57	20	597	67	7.3	196.87	62	232.6	84.4	120	61.7	71.6	116.5	188.4	98.6	183.2	50.5	84.9	86.5	59.4	101.3	34.2	87.7	76.6
Q9H2U2	PPA2	Inorganic pyrophosphatase 2, mitochondrial OS=Homo sapiens OX=9606 GN=PPA2 PE=1 SV=2	57	19	72	17	334	37.9	7.39	234.48	80.8	57.5	144.1	104.2	66.5	115.9	79.2	69.8	75.2	77.1	125.3	107.4	78.1	174.1	76.1	155.3	113.7	99.6
O95340	PAPSS2	Bifunctional 3'-phosphoadenosine 5'-phosphosulfate synthase 2 OS=Homo sapiens OX=9606 GN=PAPSS2 PE=1 SV=2	32	19	55	18	614	69.5	8.03	187.16	80.8	50.1	204.4	112.3	94.8	119.5	91	95.7	71.7	74.2	179.9	90.6	48.6	121	58.7	78	151.4	77.1
O95994	AGR2	Anterior gradient protein 2 homolog OS=Homo sapiens OX=9606 GN=AGR2 PE=1 SV=1	63	10	181	9	175	20	9	514.55	69.6	25.2	211.3	100.2	87.7	84	156.2	50.3	45.4	24.2	86.5	156.5	23.6	174.8	106.6	126	230.9	40.8
Q9Y2J2	EPB41L3	Band 4.1-like protein 3 OS=Homo sapiens OX=9606 GN=EPB41L3 PE=1 SV=2	26	28	63	21	1087	120.6	5.19	222.47	134.8	125	97.8	154.4	83	51.4	53.4	104.7	171.8	112.6	118.3	134.7	116	47.6	106.2	56.9	69.4	61.9
Q9UNF0	PACSIN2	Protein kinase C and casein kinase substrate in neurons protein 2 OS=Homo sapiens OX=9606 GN=PACSIN2 PE=1 SV=2	42	22	59	22	486	55.7	5.2	178.47	96.8	61.3	146.9	100.2	84.7	116.2	88.4	76.7	96.4	98.8	136.4	118.2	83.6	102.8	95.2	80.7	123.1	93.6
P0DOX2		Immunoglobulin alpha-2 heavy chain OS=Homo sapiens OX=9606 PE=1 SV=2	55	16	117	3	455	48.9	6.67	436.87	68.5	120.3	124.4	144.7	61.5	86.3	80	94.8	114.3	107.5	111.1	81.9	120.1	118.8	58.3	104.8	108.8	93.9
Q9NYF8	BCLAF1	Bcl-2-associated transcription factor 1 OS=Homo sapiens OX=9606 GN=BCLAF1 PE=1 SV=2	25	25	62	24	920	106.1	9.98	169.12	57.8	50.5	111.1	87	76.4	166.5	136.2	118.1	57.3	66.7	112.3	90.1	48	105.1	72.7	176.9	132.9	134.5
Q9Y6Y8	SEC23IP	SEC23-interacting protein OS=Homo sapiens OX=9606 GN=SEC23IP PE=1 SV=1	21	23	55	22	1000	111	5.54	176.24	65.8	63.8	118.3	97.5	111.7	119.4	117.3	102.7	69.7	71.2	111.3	91	74	121.3	86.3	115.2	142.9	120.4
P49257	LMAN1	Protein ERGIC-53 OS=Homo sapiens OX=9606 GN=LMAN1 PE=1 SV=2	35	22	75	21	510	57.5	6.77	250.18	47.1	64.8	102.5	102.6	86.4	144.1	151.7	120.4	57.4	66.8	103.3	94.4	60.3	133.4	64.3	105.5	152	142.8
P41091	EIF2S3	Eukaryotic translation initiation factor 2 subunit 3 OS=Homo sapiens OX=9606 GN=EIF2S3 PE=1 SV=3	50	22	58	22	472	51.1	8.4	193.37	67.2	77.6	97.5	80.8	105.6	163.3	129.6	118	72.6	79.1	88.7	82.6	82.8	120.4	75.5	118.3	114.8	125.4
P42166	TMPO	Lamina-associated polypeptide 2, isoform alpha OS=Homo sapiens OX=9606 GN=TMPO PE=1 SV=2	36	19	50	10	694	75.4	7.66	205.44	62	65.3	103	88.7	93.6	127.1	114.6	122.6	68.3	76.2	116.6	104.3	65	116.1	64.4	168.2	108.2	135.8
Q9BQG0	MYBBP1A	Myb-binding protein 1A OS=Homo sapiens OX=9606 GN=MYBBP1A PE=1 SV=2	19	25	54	25	1328	148.8	9.28	160.54	59.9	63.7	83.5	77.8	72.9	173.8	127.2	159.4	66.8	62.3	89.7	83.7	65.5	103.1	74.5	161.9	120	154.2
O75306	NDUFS2	NADH dehydrogenase [ubiquinone] iron-sulfur protein 2, mitochondrial OS=Homo sapiens OX=9606 GN=NDUFS2 PE=1 SV=2	48	16	58	16	463	52.5	7.55	224.35	90.2	98.9	147.4	100.5	76.5	99.3	94.3	76	93.7	95.9	116.5	109.7	118.2	99.6	88.8	97.7	101	95.6
O94760	DDAH1	N(G),N(G)-dimethylarginine dimethylaminohydrolase 1 OS=Homo sapiens OX=9606 GN=DDAH1 PE=1 SV=3	75	16	68	15	285	31.1	5.81	259.65	90.4	56	152.3	136.7	57.3	110.7	78.8	51.1	91	75.2	145.3	142.8	56.5	152.5	66	131.5	120.5	85.4
O43865	AHCYL1	S-adenosylhomocysteine hydrolase-like protein 1 OS=Homo sapiens OX=9606 GN=AHCYL1 PE=1 SV=2	40	21	55	10	530	58.9	6.89	169.38	92.9	75.7	163.5	98.8	83.4	106.2	90.8	65.6	94.4	94	152.2	109.3	95.8	82.9	76.9	116.5	117.5	83.7
Q13561	DCTN2	Dynactin subunit 2 OS=Homo sapiens OX=9606 GN=DCTN2 PE=1 SV=4	51	17	57	17	401	44.2	5.21	221.64	112.8	86.9	106.3	108.6	91.1	93.6	101.7	93.2	109.4	90	110.3	105.9	93.7	100.3	107.7	85.4	102.4	100.6
Q86UX7	FERMT3	Fermitin family homolog 3 OS=Homo sapiens OX=9606 GN=FERMT3 PE=1 SV=1	37	21	49	21	667	75.9	6.98	181.49	55.4	128.8	100.1	91	200.2	88.4	123.2	98.7	60.4	72.9	102.2	94.4	67.6	118.7	56.3	144.4	100.2	97.2
Q06124	PTPN11	Tyrosine-protein phosphatase non-receptor type 11 OS=Homo sapiens OX=9606 GN=PTPN11 PE=1 SV=3	43	26	58	26	593	68	7.3	182.36	106.3	96.8	82.7	106.4	85.6	95.1	88.5	88.6	108.8	126.2	97.8	95.4	95.8	97.3	144.5	96.3	87.6	100.4
P23588	EIF4B	Eukaryotic translation initiation factor 4B OS=Homo sapiens OX=9606 GN=EIF4B PE=1 SV=2	42	24	73	24	611	69.1	5.73	234.49	69.4	56.1	104.2	86.2	97	128.6	154.2	91.6	63	65.5	109.9	91.9	59.3	135.9	75.6	135.4	138.3	137.8
Q96AG4	LRRC59	Leucine-rich repeat-containing protein 59 OS=Homo sapiens OX=9606 GN=LRRC59 PE=1 SV=1	54	19	74	18	307	34.9	9.57	230.78	42.7	55.4	118.5	75.6	112.6	220.2	119.8	131.6	51.4	49.2	89.2	73.7	56.4	107.9	72.7	103.2	168.1	151.8
Q8WVV4	POF1B	Protein POF1B OS=Homo sapiens OX=9606 GN=POF1B PE=1 SV=3	39	21	48	21	589	68	6.32	162.86	58.7	45.5	147.2	72.7	113.1	189.9	117.1	75.7	47	52.4	142.7	86	33.4	122.8	59	212.6	127.7	96.5
P62753	RPS6	40S ribosomal protein S6 OS=Homo sapiens OX=9606 GN=RPS6 PE=1 SV=1	49	18	62	18	249	28.7	10.84	226.57	56.9	37.2	115.7	86.7	101.3	150.8	142.5	115.8	63.6	61.1	112	96.1	53.3	126.1	65.4	142.2	130.5	142.9
Q9Y696	CLIC4	Chloride intracellular channel protein 4 OS=Homo sapiens OX=9606 GN=CLIC4 PE=1 SV=4	72	14	48	14	253	28.8	5.59	192.57	129	78.9	74.3	119.4	108.1	63.8	104.7	115.2	130.5	100.8	81.6	97.1	134.5	58.1	173.6	56.5	76.8	97.1
Q53GQ0	HSD17B12	Very-long-chain 3-oxoacyl-CoA reductase OS=Homo sapiens OX=9606 GN=HSD17B12 PE=1 SV=2	46	14	56	14	312	34.3	9.32	207.86	60.4	86.8	113.5	90.1	94.7	81.1	103.9	105.7	71.7	50.7	82.8	90.1	252.8	113	67.5	99.1	130.7	105.4
P49591	SARS1	Serine--tRNA ligase, cytoplasmic OS=Homo sapiens OX=9606 GN=SARS1 PE=1 SV=3	52	23	64	23	514	58.7	6.43	185.68	78.9	57.1	124.6	101.4	89.8	120	112.2	84.9	79.8	84.2	123.1	102.4	79.9	125.7	85.8	100.1	135.4	114.7
Q9NZB2	FAM120A	Constitutive coactivator of PPAR-gamma-like protein 1 OS=Homo sapiens OX=9606 GN=FAM120A PE=1 SV=2	27	23	48	22	1118	121.8	8.88	184.29	74.4	71	130.5	97.9	94.7	119.7	114.2	95.2	79.6	78.5	115.4	101.1	75.9	111.6	84.6	116.4	130	109.3
P55060	CSE1L	Exportin-2 OS=Homo sapiens OX=9606 GN=CSE1L PE=1 SV=3	25	25	54	25	971	110.3	5.77	188.11	67.7	60	87.2	81.3	109.9	172	159.5	132.7	66.8	78.1	84	79.3	71.8	101.2	76.4	134.2	102.5	135.4
P01877	IGHA2	Immunoglobulin heavy constant alpha 2 OS=Homo sapiens OX=9606 GN=IGHA2 PE=1 SV=4	68	15	112	1	340	36.6	6.27	415.12	42.5	65.5	306.1	199.5	63	62.2	132.6	54	100.2	43.2	65	95.3	75.6	185.6	41.9	67.8	145.2	54.9
P15531	NME1	Nucleoside diphosphate kinase A OS=Homo sapiens OX=9606 GN=NME1 PE=1 SV=1	70	11	73	6	152	17.1	6.19	268.7	67.1	81.7	91.1	87.1	124	157.9	117.1	97.2	71.8	72.7	92.8	84.2	77.9	147.8	77.3	110.7	130.6	111
Q6YN16	HSDL2	Hydroxysteroid dehydrogenase-like protein 2 OS=Homo sapiens OX=9606 GN=HSDL2 PE=1 SV=1	56	20	48	20	418	45.4	7.99	174.46	68.8	99.3	118.7	99	67.1	125.1	73.6	61.3	81.3	86.5	110.5	100.8	179.1	143.9	78.3	108.6	101	96.9
Q9UHB9	SRP68	Signal recognition particle subunit SRP68 OS=Homo sapiens OX=9606 GN=SRP68 PE=1 SV=2	38	23	57	23	627	70.7	8.56	192.38	66.6	61.7	111.7	94.7	83.3	133.1	130.9	106.5	69.2	78.4	104.8	97.6	78	114.2	79.6	122.1	135.9	131.6
P20020	ATP2B1	Plasma membrane calcium-transporting ATPase 1 OS=Homo sapiens OX=9606 GN=ATP2B1 PE=1 SV=4	20	22	54	7	1220	134.6	5.91	189.65	96.9	87.3	153.2	110.7	83.8	96.4	98.8	115	91.2	99.4	150.3	112.9	55.7	86.9	81.4	86.2	102.6	91.2
O60437	PPL	Periplakin OS=Homo sapiens OX=9606 GN=PPL PE=1 SV=4	18	31	47	30	1756	204.6	5.6	141.28	95	121.2	90	109.2	154.4	101.4	81.7	61	113.2	104.9	130.4	129	110.2	103.6	53.3	72.3	89.6	79.4
Q86VB7	CD163	Scavenger receptor cysteine-rich type 1 protein M130 OS=Homo sapiens OX=9606 GN=CD163 PE=1 SV=2	22	25	58	25	1156	125.4	5.95	178.03	62	80.4	106.6	159.2	178.1	84.4	63.9	215.5	92.2	102.6	97.8	96.1	98.6	64.1	80.7	70.8	72.6	74.5
Q9BXN1	ASPN	Asporin OS=Homo sapiens OX=9606 GN=ASPN PE=1 SV=2	44	17	65	17	380	43.4	7.08	224.52	62.2	328.7	61.3	130.2	74.5	28.7	31.1	100.7	230	175.5	94.3	121.6	74.6	33.7	152.9	32.5	31.5	35.9
Q14141	SEPTIN6	Septin-6 OS=Homo sapiens OX=9606 GN=SEPTIN6 PE=1 SV=4	45	21	63	9	434	49.7	6.67	205.07	161.6	73.7	86.2	101.1	81	83.9	96.2	67.2	140.3	140	100.8	114	68.6	78	120.3	108.9	78.9	99.2
Q14643	ITPR1	Inositol 1,4,5-trisphosphate receptor type 1 OS=Homo sapiens OX=9606 GN=ITPR1 PE=1 SV=3	10	29	51	19	2758	313.7	6.04	147.27	113.1	90	83.4	118.9	73.4	80.9	86.9	74.1	120.9	153.4	94.7	109.9	112	87.3	128.9	77.9	89.2	105
Q16881	TXNRD1	Thioredoxin reductase 1, cytoplasmic OS=Homo sapiens OX=9606 GN=TXNRD1 PE=1 SV=3	41	19	48	18	649	70.9	7.39	188.59	120.4	78.2	107.3	94.4	117.6	100	107.7	95.3	91.8	103.6	104.6	92.7	87.4	102.7	115.1	91.4	94.4	95.6
P54819	AK2	Adenylate kinase 2, mitochondrial OS=Homo sapiens OX=9606 GN=AK2 PE=1 SV=2	56	13	65	13	239	26.5	7.81	211.29	69.3	86	132.6	96.4	118.2	92.2	112	79.4	79.7	59.4	80.7	116.6	92.2	197.1	75.1	128.7	90.4	94.1
O14818	PSMA7	Proteasome subunit alpha type-7 OS=Homo sapiens OX=9606 GN=PSMA7 PE=1 SV=1	73	18	69	18	248	27.9	8.46	246.14	67.7	81.1	113.6	89.6	102.8	131.4	122.8	83.3	74.9	76.6	105.3	93	90.7	128.8	74	129.8	116.9	117.5
P61224	RAP1B	Ras-related protein Rap-1b OS=Homo sapiens OX=9606 GN=RAP1B PE=1 SV=1	84	14	125	5	184	20.8	5.78	343.55	121.1	122.4	84.8	101	99.7	79.2	97	84.8	118	108.5	97.3	102.1	106.1	82.3	113.7	87.8	87.1	107.2
O95202	LETM1	Mitochondrial proton/calcium exchanger protein OS=Homo sapiens OX=9606 GN=LETM1 PE=1 SV=1	34	21	56	21	739	83.3	6.7	201.03	52.5	73	155.3	77.1	66.7	130.7	86.1	146.2	53.6	49.9	131.9	81.5	175	132.7	54.6	127.7	111	94.4
Q13464	ROCK1	Rho-associated protein kinase 1 OS=Homo sapiens OX=9606 GN=ROCK1 PE=1 SV=1	21	30	53	27	1354	158.1	5.9	158.19	97.3	85.4	93.6	110.5	108.7	82.8	95.1	89.7	107.1	128.1	105.8	100.9	112.6	90.4	112.5	90.3	89.7	99.5
O00232	PSMD12	26S proteasome non-ATPase regulatory subunit 12 OS=Homo sapiens OX=9606 GN=PSMD12 PE=1 SV=3	45	20	57	20	456	52.9	7.65	202.19	78.3	80.2	99	93.1	102.4	130	115.3	130	78.9	80.7	102.5	93.5	84.9	110.1	86.4	109.8	115	110
P62805	H4C1	Histone H4 OS=Homo sapiens OX=9606 GN=H4C1 PE=1 SV=2	54	10	449	10	103	11.4	11.36	1097.14	58.3	86	98.7	94.2	92.1	114.7	127.6	66.4	80.6	91.4	112.2	121.6	81.1	93.9	70.7	175	108.5	127
P06756	ITGAV	Integrin alpha-V OS=Homo sapiens OX=9606 GN=ITGAV PE=1 SV=2	28	26	54	26	1048	116	5.68	178.46	93.5	71.8	73.1	104.8	110.8	90.8	105.6	113	121.6	126.2	80.7	89.1	70.9	97.9	164.6	65.8	101.4	118.4
Q9UIJ7	AK3	GTP:AMP phosphotransferase AK3, mitochondrial OS=Homo sapiens OX=9606 GN=AK3 PE=1 SV=4	77	18	63	18	227	25.6	9.16	220.45	76	69.1	119.7	119.5	73.3	68.3	105.3	60.3	91.7	81.9	108	117.4	128.5	163.3	91.8	151.1	99.8	74.9
P08237	PFKM	ATP-dependent 6-phosphofructokinase, muscle type OS=Homo sapiens OX=9606 GN=PFKM PE=1 SV=2	31	21	46	18	780	85.1	7.99	171.74	175.5	82	88.2	106.7	62	62.8	75.7	90.3	142.3	156.9	100.6	104.7	97.2	102.1	106.3	72.3	71.9	102.6
P13798	APEH	Acylamino-acid-releasing enzyme OS=Homo sapiens OX=9606 GN=APEH PE=1 SV=4	30	20	62	20	732	81.2	5.48	227.15	73.3	118.5	137.6	89.3	113.2	115.9	107.5	69.4	80.3	82.8	120.9	96	73.2	119.2	70.7	101.2	134.1	96.8
Q15404	RSU1	Ras suppressor protein 1 OS=Homo sapiens OX=9606 GN=RSU1 PE=1 SV=3	55	16	72	16	277	31.5	8.65	209.09	255.7	68.6	64.6	102.2	79.4	44.4	80.4	66.3	193.4	48.7	64.1	139.9	97.9	73.8	220.8	67.1	53.2	79.5
Q08380	LGALS3BP	Galectin-3-binding protein OS=Homo sapiens OX=9606 GN=LGALS3BP PE=1 SV=1	35	17	49	17	585	65.3	5.27	195.64	61.2	75.7	107.3	87.3	110.2	106.4	76	233.2	77.8	55.3	82.4	112.4	96.2	130.4	80.6	102.8	127.2	77.8
Q13011	ECH1	Delta(3,5)-Delta(2,4)-dienoyl-CoA isomerase, mitochondrial OS=Homo sapiens OX=9606 GN=ECH1 PE=1 SV=2	49	14	75	14	328	35.8	8	244.46	81	102.9	167.4	48.7	83.7	125.8	79.8	42.4	86.5	79.1	123.8	57.6	218.8	156.2	70.6	125.4	58.4	91.8
P02748	C9	Complement component C9 OS=Homo sapiens OX=9606 GN=C9 PE=1 SV=2	33	20	57	19	559	63.1	5.59	186.61	69.5	298	65.3	128.2	58.3	64.2	95.2	287.4	95.1	122.7	55.2	78.7	102.5	46.8	93.3	30.2	52.1	57.3
P30043	BLVRB	Flavin reductase (NADPH) OS=Homo sapiens OX=9606 GN=BLVRB PE=1 SV=3	61	10	59	10	206	22.1	7.65	254.87	89.5	304.5	75.6	86.6	86.9	54.2	76.4	85.8	161.1	74.7	93.4	94.5	131	83	60.9	62.7	114	65.1
Q9Y2X3	NOP58	Nucleolar protein 58 OS=Homo sapiens OX=9606 GN=NOP58 PE=1 SV=1	37	17	50	17	529	59.5	8.92	185.62	56.2	55	100.4	94.8	88.3	133.1	131.8	125.8	68.8	71.4	114.4	100.1	57.1	119.5	76.2	158	127.1	121.9
P38159	RBMX	RNA-binding motif protein, X chromosome OS=Homo sapiens OX=9606 GN=RBMX PE=1 SV=3	50	26	91	8	391	42.3	10.05	262.54	56.3	46.4	102.7	76.6	89	141.1	146.7	86.8	53.4	71.6	117.4	98.1	61.5	110.8	76	196.1	123.1	146.4
P22897	MRC1	Macrophage mannose receptor 1 OS=Homo sapiens OX=9606 GN=MRC1 PE=1 SV=1	20	29	55	29	1456	165.9	6.54	176.22	66.9	260.7	91.7	169.5	146.9	59.5	55.4	71.1	109.2	112.1	88.3	99.1	163.3	56.6	61.9	51.8	62.3	73.8
Q13510	ASAH1	Acid ceramidase OS=Homo sapiens OX=9606 GN=ASAH1 PE=1 SV=5	41	17	79	17	395	44.6	7.62	272.64	57.5	106.6	133.2	93.8	223.4	89.3	71	121.8	61.4	59.9	133.1	153.7	93	75	60.1	107.6	69.8	89.8
Q9NQW7	XPNPEP1	Xaa-Pro aminopeptidase 1 OS=Homo sapiens OX=9606 GN=XPNPEP1 PE=1 SV=3	40	22	54	21	623	69.9	5.67	175.39	77	66.6	112.6	97.3	114.8	112.8	79.9	98.2	81.8	92.6	136.5	110.6	78.4	113	83.7	93.6	147.9	102.8
P17174	GOT1	Aspartate aminotransferase, cytoplasmic OS=Homo sapiens OX=9606 GN=GOT1 PE=1 SV=3	57	19	57	19	413	46.2	7.01	193.3	118.4	69.4	173.4	111	56.7	84.8	83.4	70.3	115.5	90.1	143	125.1	73.9	124.4	67.7	79	119	95
P27105	STOM	Stomatin OS=Homo sapiens OX=9606 GN=STOM PE=1 SV=3	63	13	69	13	288	31.7	7.88	241.91	78	286.2	47	91.8	174.6	71	99.6	63.4	107.2	88.3	58.8	79.2	144.9	70.9	121	47.1	81	90.1
Q08378	GOLGA3	Golgin subfamily A member 3 OS=Homo sapiens OX=9606 GN=GOLGA3 PE=1 SV=2	18	25	48	25	1498	167.3	5.44	173.62	82.7	71	115.9	98.9	93.3	96.4	110.8	133.5	82.2	81.5	119.8	105.4	70.8	106.7	92.9	110.9	125	102.3
Q9BXP5	SRRT	Serrate RNA effector molecule homolog OS=Homo sapiens OX=9606 GN=SRRT PE=1 SV=1	30	23	44	23	876	100.6	5.96	135.09	60.1	61.5	103	91.7	93.6	145.5	128.8	120.2	69.7	73.5	114.2	100.9	61.8	103.9	73.2	148.5	121.6	128.1
Q15942	ZYX	Zyxin OS=Homo sapiens OX=9606 GN=ZYX PE=1 SV=1	37	14	51	14	572	61.2	6.67	211.28	188.2	50.6	48.3	101.5	93.6	45.7	99.2	77.9	136.6	141.5	71	92.8	64.1	67.6	285	67.6	65.8	103.1
P22059	OSBP	Oxysterol-binding protein 1 OS=Homo sapiens OX=9606 GN=OSBP PE=1 SV=1	29	23	50	23	807	89.4	7.3	167.36	74.1	61.8	123	99.9	96.9	134.5	107.2	108	78.1	79.7	124.1	103.8	75.9	116.6	75.6	104.5	125.8	110.5
Q13428	TCOF1	Treacle protein OS=Homo sapiens OX=9606 GN=TCOF1 PE=1 SV=3	18	26	48	26	1488	152	9.04	153.46	74.2	45.7	69.8	78.3	101.7	186.3	130.1	95.8	64.7	64.9	78.3	92.2	61.7	114.6	79.1	201	136.3	125.2
P61011	SRP54	Signal recognition particle 54 kDa protein OS=Homo sapiens OX=9606 GN=SRP54 PE=1 SV=1	52	24	60	24	504	55.7	8.75	186.4	71.3	52.5	114.8	92.7	87.2	153.4	136.5	104.4	69.5	76.7	106.4	102.1	62	115.3	77.1	121.5	135	121.6
Q9UBC5	MYO1A	Unconventional myosin-Ia OS=Homo sapiens OX=9606 GN=MYO1A PE=1 SV=1	25	23	52	20	1043	118.3	9.31	184.61	83.7	57.8	132.2	130.3	48.8	104.6	61.1	58.7	79	100.8	190.7	134.3	50.1	88.6	57.4	156.7	164	101.2
Q07960	ARHGAP1	Rho GTPase-activating protein 1 OS=Homo sapiens OX=9606 GN=ARHGAP1 PE=1 SV=1	46	16	54	16	439	50.4	6.29	203.96	119.8	69.2	81.8	99.5	121.2	83.1	98.6	103.5	87.8	98.7	88.6	81.4	137.7	87.9	178.6	75.2	87.9	99.4
P13804	ETFA	Electron transfer flavoprotein subunit alpha, mitochondrial OS=Homo sapiens OX=9606 GN=ETFA PE=1 SV=1	59	16	55	16	333	35.1	8.38	209.61	70.2	76.7	135.4	96.9	81.4	96.4	79.7	76.3	71.6	100.1	122.8	101.4	156.3	153.1	67.8	123	105.7	85.1
P11171	EPB41	Protein 4.1 OS=Homo sapiens OX=9606 GN=EPB41 PE=1 SV=4	31	22	49	19	864	97	5.58	176.19	59.3	388.2	74.3	64.5	52.9	110.6	83.7	63.8	113	80.7	102.1	78.4	104.8	93.9	47	74.5	113.4	95
Q9UKV3	ACIN1	Apoptotic chromatin condensation inducer in the nucleus OS=Homo sapiens OX=9606 GN=ACIN1 PE=1 SV=2	19	24	52	24	1341	151.8	6.43	173.23	59.8	55.7	108.9	90.2	82.4	142.7	138.9	93.3	60.6	68.6	111.6	103.5	61.6	99.7	72.5	170.1	143	137.1
Q96HC4	PDLIM5	PDZ and LIM domain protein 5 OS=Homo sapiens OX=9606 GN=PDLIM5 PE=1 SV=5	42	20	58	20	596	63.9	8.21	206.11	107.2	43.2	76.4	83.6	133.8	57.3	128.7	126.8	90.6	110.6	76.2	80.5	91.1	92.7	183.7	96.5	105.2	115.8
Q92614	MYO18A	Unconventional myosin-XVIIIa OS=Homo sapiens OX=9606 GN=MYO18A PE=1 SV=3	15	31	52	31	2054	233	6.3	145.41	79.4	77.5	123.3	98	107	131.8	103.4	108.3	84.1	89.2	121.6	98.4	74.1	100.7	77.5	114.1	111	100.6
P34897	SHMT2	Serine hydroxymethyltransferase, mitochondrial OS=Homo sapiens OX=9606 GN=SHMT2 PE=1 SV=3	42	20	62	18	504	56	8.53	188.75	46.5	58.5	97.9	74.3	86.9	169.1	136.7	100.9	56.3	57.9	81.4	78.3	63.8	243.8	52.3	113.6	146.4	135.5
P36955	SERPINF1	Pigment epithelium-derived factor OS=Homo sapiens OX=9606 GN=SERPINF1 PE=1 SV=4	40	17	84	17	418	46.3	6.38	237.02	77.2	177.3	62.9	134.2	155.2	50.1	75.2	285.6	94.1	66.8	68.9	98.2	130.1	56.9	92.7	42.8	46.2	85.6
P13647	KRT5	Keratin, type II cytoskeletal 5 OS=Homo sapiens OX=9606 GN=KRT5 PE=1 SV=3	31	22	74	9	590	62.3	7.74	202.96	262.6	225.7	94.7	135.3	52.1	47	44.4	51.5	81.1	157.1	93.2	124.1	102.8	68.9	80.4	53.5	58.3	67.3
P78417	GSTO1	Glutathione S-transferase omega-1 OS=Homo sapiens OX=9606 GN=GSTO1 PE=1 SV=2	44	14	67	14	241	27.5	6.6	212.39	87.7	89.1	90.9	96	171.2	96.9	101.3	114.2	96.9	84.8	102.2	97.2	75.4	104.4	101	90.1	104.3	96.3
Q9BS26	ERP44	Endoplasmic reticulum resident protein 44 OS=Homo sapiens OX=9606 GN=ERP44 PE=1 SV=1	36	15	60	15	406	46.9	5.26	231	53.8	80.4	131.9	98.5	100.4	138.5	127.4	108	59.7	72.5	109.5	93.2	82.6	108.1	70.6	97.6	163	104.3
P78347	GTF2I	General transcription factor II-I OS=Homo sapiens OX=9606 GN=GTF2I PE=1 SV=2	28	25	44	25	998	112.3	6.39	133.94	60.9	59.7	92.5	90.4	93.1	135.8	128.7	123.5	71.1	73.7	98.4	93.5	65.7	114	67.5	172.4	104	155.1
P39656	DDOST	Dolichyl-diphosphooligosaccharide--protein glycosyltransferase 48 kDa subunit OS=Homo sapiens OX=9606 GN=DDOST PE=1 SV=4	38	16	79	16	456	50.8	6.55	257.63	49.6	75.4	105	95.6	95.7	138.6	127.5	161.6	61.8	76.6	97.8	90	72.2	117	62.9	102.9	138.3	131.4
Q9Y2Q3	GSTK1	Glutathione S-transferase kappa 1 OS=Homo sapiens OX=9606 GN=GSTK1 PE=1 SV=3	52	11	51	11	226	25.5	8.41	183.55	65.3	71.4	127.3	74.2	117.1	71.7	87	157.8	75.2	28	71.6	135	65	232.9	62.6	230.2	65.7	62
Q9P2R7	SUCLA2	Succinate--CoA ligase [ADP-forming] subunit beta, mitochondrial OS=Homo sapiens OX=9606 GN=SUCLA2 PE=1 SV=3	48	19	44	19	463	50.3	7.42	160.98	91.1	98.3	111.5	92	71.1	118.7	82.3	61.7	84.6	97.4	106.5	97.8	160.8	127.3	80.4	131.1	93.8	93.7
O15372	EIF3H	Eukaryotic translation initiation factor 3 subunit H OS=Homo sapiens OX=9606 GN=EIF3H PE=1 SV=1	42	17	58	17	352	39.9	6.54	174.83	76.3	75.6	110.5	99.2	100.4	125.8	119	119.2	82	77.7	113.1	101.3	76.8	110.8	76.2	111.4	117	107.6
Q96CW1	AP2M1	AP-2 complex subunit mu OS=Homo sapiens OX=9606 GN=AP2M1 PE=1 SV=2	51	22	72	22	435	49.6	9.54	216.69	76.3	112.7	107.1	116.3	121.9	99.4	102.6	94.5	97.1	98	113.3	102.5	94.1	89.6	86.4	91.2	96.6	100.4
Q9ULV0	MYO5B	Unconventional myosin-Vb OS=Homo sapiens OX=9606 GN=MYO5B PE=1 SV=3	15	29	82	25	1848	213.5	7.2	217.56	71.2	63.5	163.1	104.7	79	134.7	89.1	127.8	71.5	62.8	137.6	96.3	66.4	121.1	69.1	123.1	122.7	96.4
Q9Y2W1	THRAP3	Thyroid hormone receptor-associated protein 3 OS=Homo sapiens OX=9606 GN=THRAP3 PE=1 SV=2	24	24	56	23	955	108.6	10.15	173.93	64.8	44.5	113.5	96	93.1	149.4	137	96.3	60.4	71.3	117.5	102.3	48.1	102.1	77.3	151.9	138.7	135.8
Q96RP9	GFM1	Elongation factor G, mitochondrial OS=Homo sapiens OX=9606 GN=GFM1 PE=1 SV=2	33	22	47	22	751	83.4	7.01	151.27	61.3	60.6	136.9	83.3	92	142.6	104.2	93.2	62.9	61.2	116.7	96.5	95.5	160.7	65.7	113.9	129.6	123.2
O60264	SMARCA5	SWI/SNF-related matrix-associated actin-dependent regulator of chromatin subfamily A member 5 OS=Homo sapiens OX=9606 GN=SMARCA5 PE=1 SV=1	24	26	53	26	1052	121.8	8.09	161.02	58.6	63.4	98.2	85.2	91.9	147.8	129.5	154.8	65.9	73.5	105.2	91.2	60.9	94.2	70.3	154.4	114.6	140.7
Q8N1G4	LRRC47	Leucine-rich repeat-containing protein 47 OS=Homo sapiens OX=9606 GN=LRRC47 PE=1 SV=1	33	18	45	18	583	63.4	8.28	143.24	92.9	68.1	109.3	100.7	107.5	114.4	102.1	76.4	90.9	94.6	108.1	107	91.2	114.7	90.5	105.1	113.1	113.5
Q6PIF6	MYO7B	Unconventional myosin-VIIb OS=Homo sapiens OX=9606 GN=MYO7B PE=1 SV=2	15	30	77	29	2116	241.4	8.57	211.25	88.7	67.1	170.9	96.9	97.1	107.5	88.4	88.5	83.4	71	150.5	102.9	58.1	118.9	70	112.9	135.8	91.5
P24534	EEF1B2	Elongation factor 1-beta OS=Homo sapiens OX=9606 GN=EEF1B2 PE=1 SV=3	60	13	61	9	225	24.7	4.67	220.96	51.7	50	105.5	85.1	118.2	176.2	149.5	112.5	52.4	61.5	105	86.8	60.7	139.3	68.9	115.9	140.8	120.2
O43615	TIMM44	Mitochondrial import inner membrane translocase subunit TIM44 OS=Homo sapiens OX=9606 GN=TIMM44 PE=1 SV=2	43	21	48	21	452	51.3	8.32	162.42	78.2	61.5	116	91.5	87.2	134	111.9	125.7	68.5	80	109.9	96.1	80.5	134.8	71.7	124	111.4	117
P27695	APEX1	DNA-(apurinic or apyrimidinic site) endonuclease OS=Homo sapiens OX=9606 GN=APEX1 PE=1 SV=2	52	15	50	15	318	35.5	8.12	213.86	55.8	42.8	116.3	80.8	108.7	152.3	142.9	102.9	59.3	65.9	104.5	101.7	60.1	129	64.3	182.6	105.5	124.6
P48739	PITPNB	Phosphatidylinositol transfer protein beta isoform OS=Homo sapiens OX=9606 GN=PITPNB PE=1 SV=2	77	24	48	19	271	31.5	6.87	166.51	104.8	80.5	95.4	96.1	103.3	108.2	103.5	104.1	102.3	110.3	96.4	96.9	89.7	93.4	115.7	92.6	102.5	104.2
P52597	HNRNPF	Heterogeneous nuclear ribonucleoprotein F OS=Homo sapiens OX=9606 GN=HNRNPF PE=1 SV=3	53	15	96	12	415	45.6	5.58	299.54	55.8	47.7	111.2	86.5	103.2	144.8	146	127.2	61.5	62.5	116.9	94.6	51.5	127.6	69.5	136.7	134.5	122.3
P00739	HPR	Haptoglobin-related protein OS=Homo sapiens OX=9606 GN=HPR PE=2 SV=2	37	17	100	4	348	39	7.09	293.91	87.3	302.7	101.5	73.5	73.5	66.9	91.2	102.7	77	235.3	54.5	86.8	113.3	42.8	108.7	34.8	84.8	62.8
P30086	PEBP1	Phosphatidylethanolamine-binding protein 1 OS=Homo sapiens OX=9606 GN=PEBP1 PE=1 SV=3	66	11	78	11	187	21	7.53	299.47	143.7	74.1	101.6	112.7	65	70.9	82.1	50.9	131	96.8	116.8	123.8	143.1	113.6	107.7	106.8	80.5	78.8
P53992	SEC24C	Protein transport protein Sec24C OS=Homo sapiens OX=9606 GN=SEC24C PE=1 SV=3	22	22	54	21	1094	118.2	7.06	177.84	75.2	85.5	129.9	96.1	105.2	127.5	119.2	87.1	75.9	80	107.2	94	82	108.3	81.4	97.2	129.3	119.1
P49589	CARS1	Cysteine--tRNA ligase, cytoplasmic OS=Homo sapiens OX=9606 GN=CARS1 PE=1 SV=3	34	23	49	22	748	85.4	6.76	162.1	109.4	84.1	100.2	95.3	91.7	108.4	110.7	76.2	103.6	98.3	101.9	94.9	113.2	92.2	108.1	85.3	113.8	112.5
P62140	PPP1CB	Serine/threonine-protein phosphatase PP1-beta catalytic subunit OS=Homo sapiens OX=9606 GN=PPP1CB PE=1 SV=3	63	15	60	6	327	37.2	6.19	189.01	127	63.9	98.3	99	103.1	92.8	94.9	84	121.8	129.2	90.7	100.4	89.4	94.1	114.3	96.4	97	103.7
Q8N2S1	LTBP4	Latent-transforming growth factor beta-binding protein 4 OS=Homo sapiens OX=9606 GN=LTBP4 PE=1 SV=2	19	27	53	26	1624	173.3	5.43	161.1	60.1	56.5	116.3	118.1	51.8	116.4	128.2	51.3	106.5	106.8	105.8	105.8	81.9	140.4	126.3	87.2	141.6	99
Q13217	DNAJC3	DnaJ homolog subfamily C member 3 OS=Homo sapiens OX=9606 GN=DNAJC3 PE=1 SV=1	40	23	54	23	504	57.5	6.15	155.41	52	71	112.5	93	100.2	150.3	133.2	151.2	58.5	63.2	95.7	85.7	65	116.8	68.8	99.9	159.3	123.6
Q562R1	ACTBL2	Beta-actin-like protein 2 OS=Homo sapiens OX=9606 GN=ACTBL2 PE=1 SV=2	32	13	787	4	376	42	5.59	1962.08	119.4	78.5	81.4	102.1	123.7	90.7	98.3	103.9	107.7	122.6	94	88.3	75.3	90.5	119.8	95.3	93.3	115.1
P52566	ARHGDIB	Rho GDP-dissociation inhibitor 2 OS=Homo sapiens OX=9606 GN=ARHGDIB PE=1 SV=3	71	12	59	12	201	23	5.21	199.85	39.9	90.9	99.1	75.5	273.6	102.7	129.7	80.1	51.5	73.2	100.1	81.6	73.8	92.7	60.9	185.7	91.8	97.2
Q14254	FLOT2	Flotillin-2 OS=Homo sapiens OX=9606 GN=FLOT2 PE=1 SV=2	54	22	43	22	428	47	5.25	147.6	87.5	193.9	93	110.1	109.8	73.3	93.1	127.8	101.1	58.6	94.5	109.4	106.3	107.3	77.8	86.6	85.6	84.4
P08708	RPS17	40S ribosomal protein S17 OS=Homo sapiens OX=9606 GN=RPS17 PE=1 SV=2	60	10	59	10	135	15.5	9.85	232.12	66.4	57.4	115.9	95.8	103.9	130.1	134.3	114.5	72.6	64.3	94	100.6	65.9	128.4	72.3	123.7	132.1	127.6
Q9Y5K6	CD2AP	CD2-associated protein OS=Homo sapiens OX=9606 GN=CD2AP PE=1 SV=1	35	23	49	23	639	71.4	6.4	134.74	71.8	56.3	157.3	95.3	104.1	124.4	113.2	67.5	63.3	60.6	155.9	108.8	57.2	120.9	60.2	153.2	134.6	95.1
Q9NVI7	ATAD3A	ATPase family AAA domain-containing protein 3A OS=Homo sapiens OX=9606 GN=ATAD3A PE=1 SV=2	42	28	70	10	634	71.3	8.98	204.58	55.9	65.6	106.9	85.2	105.8	149.9	114.3	160.1	59.6	73.1	95.4	85.9	74.7	151	70.6	105.9	122.9	117.1
Q16666	IFI16	Gamma-interferon-inducible protein 16 OS=Homo sapiens OX=9606 GN=IFI16 PE=1 SV=3	29	23	51	22	785	88.2	9.28	164.22	49.1	65.3	88.5	93	124.9	83.4	146.4	87.3	63.8	95.6	99.3	95.4	78.5	123.6	84.8	153.3	108	159.7
O75436	VPS26A	Vacuolar protein sorting-associated protein 26A OS=Homo sapiens OX=9606 GN=VPS26A PE=1 SV=2	57	17	57	16	327	38.1	6.57	199.93	82.6	110	110.5	101.3	104.4	108.8	98.6	109.9	94.6	89.5	114.6	100	101.1	105	77.3	96.5	103.7	91.7
Q01469	FABP5	Fatty acid-binding protein 5 OS=Homo sapiens OX=9606 GN=FABP5 PE=1 SV=3	66	10	56	10	135	15.2	7.01	218.61	53.5	111.6	148	96.6	116	125.2	84	59.7	86.7	76.1	106.3	100.7	278	59.9	53.6	81	97.5	65.7
P02792	FTL	Ferritin light chain OS=Homo sapiens OX=9606 GN=FTL PE=1 SV=2	51	10	59	10	175	20	5.78	186.39	43.3	107.3	57.2	40	685.8	66.1	78.7	136.1	62.8	33.5	38.9	43.4	84.5	72.3	67	63.3	49.8	70
Q6NUM9	RETSAT	All-trans-retinol 13,14-reductase OS=Homo sapiens OX=9606 GN=RETSAT PE=1 SV=2	35	21	44	21	610	66.8	8.28	159.74	60.1	325.5	129.3	63.1	68.9	79	68.3	65.5	69	57.1	105	75	286.8	71.7	55.5	61.8	92.3	66.2
P30533	LRPAP1	Alpha-2-macroglobulin receptor-associated protein OS=Homo sapiens OX=9606 GN=LRPAP1 PE=1 SV=1	43	22	57	22	357	41.4	8.78	163.6	61.1	121.3	77.1	92.7	151.5	118.4	104.8	169.1	65.1	71.6	89.6	76.1	115.2	100	71.5	87.4	107.1	120.4
Q16543	CDC37	Hsp90 co-chaperone Cdc37 OS=Homo sapiens OX=9606 GN=CDC37 PE=1 SV=1	44	18	53	18	378	44.4	5.25	149.43	76.9	63.1	114	92.6	116.9	134.6	124.5	107.7	73.8	74.7	116.4	96.3	80.6	107.5	80.9	117.4	122.6	99.6
P21912	SDHB	Succinate dehydrogenase [ubiquinone] iron-sulfur subunit, mitochondrial OS=Homo sapiens OX=9606 GN=SDHB PE=1 SV=3	46	15	69	15	280	31.6	8.76	246.88	97.5	84.6	151.4	101.3	73.3	105.8	77.7	69.7	87.5	93.2	134.2	114.8	119.6	112.3	79.1	110.3	105.2	82.8
P13073	COX4I1	Cytochrome c oxidase subunit 4 isoform 1, mitochondrial OS=Homo sapiens OX=9606 GN=COX4I1 PE=1 SV=1	56	13	71	13	169	19.6	9.51	222.29	81.3	52.5	188.2	104.5	72.2	76.7	84.7	90.5	72.6	43.9	106.3	124.4	77.2	193.3	68.8	167.8	108.5	86.6
Q12965	MYO1E	Unconventional myosin-Ie OS=Homo sapiens OX=9606 GN=MYO1E PE=1 SV=2	21	22	42	19	1108	127	8.92	138.52	69	68.6	123.3	98	136.2	111	115.7	101.3	75.6	76.6	102.4	86.5	68.8	105	92	106.1	145.5	118.1
P61204	ARF3	ADP-ribosylation factor 3 OS=Homo sapiens OX=9606 GN=ARF3 PE=1 SV=2	65	11	70	6	181	20.6	7.43	270.38	70.2	53.7	134.5	99	117.3	97.9	115.5	151	75.2	52.7	105.2	110.6	61.1	136.4	78.7	128.8	122.4	89.9
Q92621	NUP205	Nuclear pore complex protein Nup205 OS=Homo sapiens OX=9606 GN=NUP205 PE=1 SV=3	12	22	41	22	2012	227.8	6.19	146.87	76.2	103.9	92.5	88.8	102.1	135.5	111	96.5	81.2	87.3	93	88.6	86	106.7	84.6	126.8	105.4	133.9
Q9H0U4	RAB1B	Ras-related protein Rab-1B OS=Homo sapiens OX=9606 GN=RAB1B PE=1 SV=1	75	13	73	5	201	22.2	5.73	230.53	87.1	83.6	135.6	103.1	109.2	66.6	102.1	130.8	93.5	66	93.2	122.6	98.4	114.9	91.6	108.9	124.2	68.6
O60832	DKC1	H/ACA ribonucleoprotein complex subunit DKC1 OS=Homo sapiens OX=9606 GN=DKC1 PE=1 SV=3	43	21	48	21	514	57.6	9.42	163.96	59	54.1	95.3	91.9	82.2	155.7	122	118	66.5	70.7	110.1	92.8	57.7	128.5	73.5	172.2	120.2	129.6
P56470	LGALS4	Galectin-4 OS=Homo sapiens OX=9606 GN=LGALS4 PE=1 SV=1	41	13	306	13	323	35.9	9.16	698.51	79.9	46	231.8	131	57.2	111.9	64.7	65.3	80.8	61.1	173.7	120.5	44.8	118.2	69.8	125.9	147.2	70
P36542	ATP5F1C	ATP synthase subunit gamma, mitochondrial OS=Homo sapiens OX=9606 GN=ATP5F1C PE=1 SV=1	49	15	78	14	298	33	9.22	206.89	95.1	75.6	142.6	101.7	61.9	97.1	80.2	128.5	85.4	92.5	130.4	110.1	94.7	139.1	75.6	100.7	98.1	90.7
P40121	CAPG	Macrophage-capping protein OS=Homo sapiens OX=9606 GN=CAPG PE=1 SV=2	43	12	62	12	348	38.5	6.19	240.46	55.2	51.9	100.9	61.8	304.4	107.8	100.8	104.7	57	53.3	117.6	84.2	55.8	154.7	72.3	112.8	100.5	104.4
Q9UHX1	PUF60	Poly(U)-binding-splicing factor PUF60 OS=Homo sapiens OX=9606 GN=PUF60 PE=1 SV=1	37	15	41	15	559	59.8	5.29	144.32	77.3	62.6	101	93.8	101.5	139.3	123.5	100.8	78.1	82.5	105.7	96.7	67.5	95.7	81.7	142.6	121	128.9
Q08379	GOLGA2	Golgin subfamily A member 2 OS=Homo sapiens OX=9606 GN=GOLGA2 PE=1 SV=3	23	21	41	21	1002	113	5.02	148.25	77.2	68	132.4	103.9	94.9	114	113.2	97.3	83.9	71.7	124.3	97.9	72.6	109.9	79	99.7	147.7	112.5
Q15366	PCBP2	Poly(rC)-binding protein 2 OS=Homo sapiens OX=9606 GN=PCBP2 PE=1 SV=1	51	15	68	6	365	38.6	6.79	253.64	72.2	47.8	115.1	92.9	95.4	94.5	149.6	146.8	68.9	60.1	99.7	102.9	51.5	120.8	85.4	147.8	135.3	113.2
O43488	AKR7A2	Aflatoxin B1 aldehyde reductase member 2 OS=Homo sapiens OX=9606 GN=AKR7A2 PE=1 SV=3	38	15	66	14	359	39.6	7.17	216.67	102.1	75.6	146.7	115.2	97.4	92.1	93	79.1	92.5	93.3	125.9	122	99.1	104.3	84.1	86.9	105.8	85
P29590	PML	Protein PML OS=Homo sapiens OX=9606 GN=PML PE=1 SV=3	28	28	59	28	882	97.5	6.21	169.68	49	89.4	77	87.9	124.2	101.6	170.8	119.9	67.6	88.4	83	83.3	110.3	99.1	82.4	120.7	102.9	142.5
O43294	TGFB1I1	Transforming growth factor beta-1-induced transcript 1 protein OS=Homo sapiens OX=9606 GN=TGFB1I1 PE=1 SV=2	46	17	56	17	461	49.8	7.03	197.01	244.6	35.5	55.5	107.2	53.9	44.9	77.4	53.8	202.7	152.3	92.2	132.8	92.2	51.6	187.9	43.4	57.7	114.5
Q16698	DECR1	2,4-dienoyl-CoA reductase [(3E)-enoyl-CoA-producing], mitochondrial OS=Homo sapiens OX=9606 GN=DECR1 PE=1 SV=1	46	15	62	15	335	36	9.28	229.62	68	70.4	149.2	98.2	79.7	90.6	80.4	74.4	70.7	52.5	111.7	106.5	158.5	167.3	62.2	174.8	108.6	76.3
Q9ULC5	ACSL5	Long-chain-fatty-acid--CoA ligase 5 OS=Homo sapiens OX=9606 GN=ACSL5 PE=1 SV=1	36	20	49	19	683	75.9	6.92	170.36	73.8	52.2	175	81	71.6	150.6	97.6	92.8	60.3	71.2	128.1	94.6	77.1	150.2	52.6	134.2	127.5	109.8
O00203	AP3B1	AP-3 complex subunit beta-1 OS=Homo sapiens OX=9606 GN=AP3B1 PE=1 SV=3	24	26	48	25	1094	121.2	6.04	136.54	69.2	82.5	90.7	96.7	127.4	128.9	114.9	139.5	77.2	77.3	91.6	92.2	86.6	106.3	79.7	126.2	113.8	99.3
P32119	PRDX2	Peroxiredoxin-2 OS=Homo sapiens OX=9606 GN=PRDX2 PE=1 SV=5	59	14	79	13	198	21.9	5.97	289.55	82.6	361.3	60.2	69.8	54.5	76.8	89.9	55.8	148.7	55.8	74.2	90.5	132.6	102.4	56.5	78.8	126	83.7
P35442	THBS2	Thrombospondin-2 OS=Homo sapiens OX=9606 GN=THBS2 PE=1 SV=2	18	18	46	15	1172	129.9	4.83	168.91	23.1	33.1	23.4	36.8	229.9	34.4	66.7	921.8	11.9	20.9	26.6	28.3	36.5	39	73.7	27.4	31.8	134.8
O00763	ACACB	Acetyl-CoA carboxylase 2 OS=Homo sapiens OX=9606 GN=ACACB PE=1 SV=3	11	25	43	16	2458	276.4	6.49	132.93	58	195.6	52.7	55	58	52.5	55	60.5	72.2	55.2	56.1	71	686.7	56.1	49.8	54.4	55.9	55.5
P39019	RPS19	40S ribosomal protein S19 OS=Homo sapiens OX=9606 GN=RPS19 PE=1 SV=2	68	16	69	16	145	16.1	10.32	235.51	52.8	51.1	114.5	88.2	107	154.8	141.8	89	57.5	62.2	107.8	93.3	68.2	144	63.7	131.7	141.1	131.3
P57737	CORO7	Coronin-7 OS=Homo sapiens OX=9606 GN=CORO7 PE=1 SV=2	29	21	41	21	925	100.5	5.8	158.93	64.9	88.6	121.3	92.5	164.6	118.9	116.9	94.5	71.8	81.6	106.9	87.1	81.6	100.8	81.5	128	98.6	99.9
O75351	VPS4B	Vacuolar protein sorting-associated protein 4B OS=Homo sapiens OX=9606 GN=VPS4B PE=1 SV=2	48	20	46	14	444	49.3	7.23	159.52	86.5	70.1	132.3	100.4	89.1	128.2	99.9	89.3	85	90.5	123.1	107.5	68.5	111	86.8	111.1	116.4	104.2
Q9NR19	ACSS2	Acetyl-coenzyme A synthetase, cytoplasmic OS=Homo sapiens OX=9606 GN=ACSS2 PE=1 SV=1	31	19	54	19	701	78.5	6.46	179.52	53.8	59.8	107.1	66	56.2	69.6	78.1	58.2	60.7	51.2	99.3	70.8	617.7	70.8	44	78	82.6	76.3
P22392	NME2	Nucleoside diphosphate kinase B OS=Homo sapiens OX=9606 GN=NME2 PE=1 SV=1	78	12	71	7	152	17.3	8.41	276.71	58.8	56.1	114	87.6	137.6	155.5	116.8	103.3	58.9	56.5	91.1	86.9	71	144.4	86.5	137.3	135.1	102.5
P08648	ITGA5	Integrin alpha-5 OS=Homo sapiens OX=9606 GN=ITGA5 PE=1 SV=2	24	18	56	18	1049	114.5	5.77	184.83	385.4	41.6	39.8	99.4	58.6	42.8	57.9	64.1	144.6	190.5	78.7	126	44.9	42.2	168.2	34.8	55.3	125.3
O14617	AP3D1	AP-3 complex subunit delta-1 OS=Homo sapiens OX=9606 GN=AP3D1 PE=1 SV=1	22	23	47	23	1153	130.1	8.48	162.11	81.8	80.7	113.2	101.4	102	117.5	116.5	109.9	83.8	87.7	108.9	97.4	80.6	98.4	93.8	107.2	116.2	103.1
Q93008	USP9X	Probable ubiquitin carboxyl-terminal hydrolase FAF-X OS=Homo sapiens OX=9606 GN=USP9X PE=1 SV=4	11	28	49	28	2554	290.3	5.8	156.84	95.9	103.2	100.8	97.9	103.6	114	92.9	83.8	97.4	101.8	105.6	91	108.6	101.4	94	106.4	97.9	103.9
P25788	PSMA3	Proteasome subunit alpha type-3 OS=Homo sapiens OX=9606 GN=PSMA3 PE=1 SV=2	41	14	59	14	255	28.4	5.33	201.6	73.5	74.2	112.8	91.3	105.6	130	121.7	80.5	77.7	81.1	108.8	95.6	81.4	126.7	79	131.1	114.3	114.7
O75396	SEC22B	Vesicle-trafficking protein SEC22b OS=Homo sapiens OX=9606 GN=SEC22B PE=1 SV=5	60	12	64	12	215	24.7	8.51	254.29	69	91.4	120.5	104.2	106.5	97.9	116.1	104	68.6	64	94.4	101.6	90.6	112.6	93.5	109.2	133.7	122.3
P49915	GMPS	GMP synthase [glutamine-hydrolyzing] OS=Homo sapiens OX=9606 GN=GMPS PE=1 SV=1	37	19	45	19	693	76.7	6.87	142.92	61.4	68.5	98.5	84.9	133.2	150.7	146.2	132.1	70.6	72.5	89.5	84.6	72.2	99.4	73.7	114.6	119.8	127.5
Q53EL6	PDCD4	Programmed cell death protein 4 OS=Homo sapiens OX=9606 GN=PDCD4 PE=1 SV=2	42	18	48	18	469	51.7	5.21	159.02	94.9	55.9	165.4	130.8	58.2	92.4	68.8	72.3	94.8	80	204.8	162.4	53.6	97.4	67.2	95.8	123.6	81.6
P10643	C7	Complement component C7 OS=Homo sapiens OX=9606 GN=C7 PE=1 SV=2	26	19	52	19	843	93.5	6.48	157.14	92.5	202.3	67.4	177.8	63.1	56.4	66.1	218.3	120.9	102	70.3	96	170.6	53	68.3	41.4	65.9	67.7
A1L0T0	ILVBL	2-hydroxyacyl-CoA lyase 2 OS=Homo sapiens OX=9606 GN=ILVBL PE=1 SV=2	38	16	42	16	632	67.8	8.15	153.51	81.2	101.2	126.9	91.8	93.6	122.4	89.4	134	83.2	82.4	106.3	96.2	103.5	81.7	70.3	115.8	117.7	102.2
P35637	FUS	RNA-binding protein FUS OS=Homo sapiens OX=9606 GN=FUS PE=1 SV=1	20	11	61	9	526	53.4	9.36	243.43	49.9	44.1	103.1	83.4	101.4	128.6	166.5	76.3	59.1	61.2	112.5	99.6	62.6	139.7	61.2	196	116.2	138.6
Q9Y262	EIF3L	Eukaryotic translation initiation factor 3 subunit L OS=Homo sapiens OX=9606 GN=EIF3L PE=1 SV=1	34	20	45	20	564	66.7	6.34	155.84	75.4	67.2	113.6	97.2	108.9	130.8	117.9	124.8	77.5	74.3	109.1	102.8	70	109.4	78.2	111.7	121.4	109.9
P54578	USP14	Ubiquitin carboxyl-terminal hydrolase 14 OS=Homo sapiens OX=9606 GN=USP14 PE=1 SV=3	43	22	51	22	494	56	5.3	170.27	88	101	94.3	90.7	94.1	115.4	117	117.1	99	96.1	103.3	91.9	89	109.2	95.8	95.5	100.6	102.1
P09382	LGALS1	Galectin-1 OS=Homo sapiens OX=9606 GN=LGALS1 PE=1 SV=2	92	10	337	10	135	14.7	5.5	1064.37	144.1	108.9	53.8	109.4	102.8	46.1	96.3	111.4	170.9	109.1	68.3	104.7	115.2	71.2	172.5	39.7	68.1	107.5
P62834	RAP1A	Ras-related protein Rap-1A OS=Homo sapiens OX=9606 GN=RAP1A PE=1 SV=1	80	13	71	4	184	21	6.67	278.2	180.1	107.9	88.5	98.5	74.8	62.9	63.1	57.9	158.2	133.8	104.5	120.8	121.4	58.4	136.5	62.4	76.2	94.1
P04439	HLA-A	HLA class I histocompatibility antigen, A alpha chain OS=Homo sapiens OX=9606 GN=HLA-A PE=1 SV=2	46	13	72	7	365	40.8	6	281.46	45.9	75.2	230.5	70.1	90.3	164	205.6	89.4	47.7	71.5	84.4	111.7	49.9	73.3	58.5	106.1	132	93.9
P62333	PSMC6	26S proteasome regulatory subunit 10B OS=Homo sapiens OX=9606 GN=PSMC6 PE=1 SV=1	46	15	55	15	389	44.1	7.49	200.33	75.2	89.5	110.7	96	110.5	123.1	116.8	123.7	79	69.6	92.5	94.9	96.3	111.1	77.4	113	113.2	107.4
O43747	AP1G1	AP-1 complex subunit gamma-1 OS=Homo sapiens OX=9606 GN=AP1G1 PE=1 SV=5	24	20	56	19	822	91.3	6.8	178.84	74.1	67.9	140.6	100	100.3	133.1	101.5	90.6	77.8	75.2	118.6	95.5	75.2	117.3	83	120	126.5	102.8
Q9Y281	CFL2	Cofilin-2 OS=Homo sapiens OX=9606 GN=CFL2 PE=1 SV=1	69	14	130	9	166	18.7	7.88	334.35	292.7	54.5	49.5	116.8	45.2	33.8	43.6	40	208.9	204.8	72.4	113.9	97.2	36.9	236.4	37	42.7	73.8
O75131	CPNE3	Copine-3 OS=Homo sapiens OX=9606 GN=CPNE3 PE=1 SV=1	43	19	47	18	537	60.1	5.85	172.9	87.6	121.1	100	92.2	125.7	123	98.6	97.6	92.2	97.3	93.9	98.5	101.9	87.1	83.4	107.2	102.6	90.2
P08575	PTPRC	Receptor-type tyrosine-protein phosphatase C OS=Homo sapiens OX=9606 GN=PTPRC PE=1 SV=3	18	25	49	24	1306	147.4	6.15	150.93	50.7	120.1	93.1	86	135.1	111.6	125.7	89.2	61.3	72	94.7	113.6	58.5	100.5	61.3	195.7	124.8	106.2
P20774	OGN	Mimecan OS=Homo sapiens OX=9606 GN=OGN PE=1 SV=1	46	14	211	14	298	33.9	5.63	343.37	113.1	305.2	60.3	148.3	65.7	26.6	30.6	36.6	174.2	151.7	110.5	120	262.7	31.1	67.5	31.4	28.5	36.3
Q14554	PDIA5	Protein disulfide-isomerase A5 OS=Homo sapiens OX=9606 GN=PDIA5 PE=1 SV=1	32	17	43	17	519	59.6	7.91	152.08	53.8	71.8	117.4	118.7	100.9	119.1	125	108.8	67.8	83.2	107.9	104.4	73	108	71.9	88	162.2	118.3
Q9HD20	ATP13A1	Endoplasmic reticulum transmembrane helix translocase OS=Homo sapiens OX=9606 GN=ATP13A1 PE=1 SV=2	24	23	39	23	1204	132.9	8.13	129.12	63.9	94	113.1	97.8	106.6	126.5	123.4	92.8	78.3	79.6	98.5	90.4	84.7	101.8	77.3	114.1	127.6	129.7
P14317	HCLS1	Hematopoietic lineage cell-specific protein OS=Homo sapiens OX=9606 GN=HCLS1 PE=1 SV=3	36	17	55	17	486	54	4.81	170.54	57.5	74.9	97.2	80.2	124.6	74.5	126.6	100.5	52.9	81.2	125.2	96.2	52.1	93.3	90	248.8	108.4	115.8
P01011	SERPINA3	Alpha-1-antichymotrypsin OS=Homo sapiens OX=9606 GN=SERPINA3 PE=1 SV=2	34	16	130	16	423	47.6	5.52	420.89	95.6	110.4	105.4	185	73.8	63.2	90.4	223.7	122	114.3	75.7	109.3	94.6	57.1	95.9	44.6	75.3	63.5
O43704	SULT1B1	Sulfotransferase 1B1 OS=Homo sapiens OX=9606 GN=SULT1B1 PE=1 SV=2	47	14	46	14	296	34.9	7.06	138.16	72.2	50.5	235.9	128.4	43.9	113.9	65.8	64	77.6	46.7	148.3	123.1	60.6	148.3	38	155.8	151	76.1
P25685	DNAJB1	DnaJ homolog subfamily B member 1 OS=Homo sapiens OX=9606 GN=DNAJB1 PE=1 SV=4	49	21	58	20	340	38	8.63	172.25	79.8	59.1	97.2	82.5	93.5	145.2	116.8	168.8	72	77.7	97.9	86.4	68.4	140.6	70.7	128.1	116.1	99.2
O75746	SLC25A12	Calcium-binding mitochondrial carrier protein Aralar1 OS=Homo sapiens OX=9606 GN=SLC25A12 PE=1 SV=2	28	18	40	13	678	74.7	8.38	158.77	132.3	81	90.9	107	64.9	81.5	85.4	72.1	128.1	131.9	110.4	107.4	91.5	131.3	115.7	87.3	83.5	97.7
Q9Y5S2	CDC42BPB	Serine/threonine-protein kinase MRCK beta OS=Homo sapiens OX=9606 GN=CDC42BPB PE=1 SV=2	17	31	45	26	1711	194.2	6.37	124.13	94.3	89	92.9	103.3	97	100.3	98.7	89.4	102	112.5	98.5	96	98.8	96.3	108.8	109.6	100.3	112.1
O75891	ALDH1L1	Cytosolic 10-formyltetrahydrofolate dehydrogenase OS=Homo sapiens OX=9606 GN=ALDH1L1 PE=1 SV=2	29	23	45	18	902	98.8	5.94	147.4	51.8	244.3	63	59	62.7	73	59.5	52.1	60.1	51	55.2	66.6	558.5	69.8	60.1	47.2	103.9	62.2
P30038	ALDH4A1	Delta-1-pyrroline-5-carboxylate dehydrogenase, mitochondrial OS=Homo sapiens OX=9606 GN=ALDH4A1 PE=1 SV=3	42	21	48	21	563	61.7	8.07	166.17	58.9	196.2	63.2	65.5	71.8	114.6	72.4	105.6	67.6	75.5	71.1	75.9	307	131.4	64.1	61.5	73.3	124.2
O60814	H2BC12	Histone H2B type 1-K OS=Homo sapiens OX=9606 GN=H2BC12 PE=1 SV=3	75	12	474	2	126	13.9	10.32	996.36	53.5	81.9	105.9	92.9	91.6	110.1	126.3	67.1	74.2	82.9	102.5	115.2	85	105.7	71.9	192.4	109.8	131.2
P62906	RPL10A	60S ribosomal protein L10a OS=Homo sapiens OX=9606 GN=RPL10A PE=1 SV=2	51	12	67	12	217	24.8	9.94	201.02	63	56.2	114.7	90.1	102.5	137.8	126.3	126.9	63.2	61.9	99.4	98.7	74.5	130	71	122.9	129.5	131.2
P54920	NAPA	Alpha-soluble NSF attachment protein OS=Homo sapiens OX=9606 GN=NAPA PE=1 SV=3	65	16	51	13	295	33.2	5.36	197.55	87.1	127.1	113.5	98.6	115.4	108	96.9	114.1	98.1	77.7	93	99.4	114	89.5	80.9	85.5	106.2	94.9
P12081	HARS1	Histidine--tRNA ligase, cytoplasmic OS=Homo sapiens OX=9606 GN=HARS1 PE=1 SV=2	46	24	61	18	509	57.4	5.88	194.94	81.2	62.4	124.9	92.8	100.1	119.6	125.9	72.2	85.1	96	109.9	93.5	85.8	116.5	92.7	106.8	123.5	111.1
P05026	ATP1B1	Sodium/potassium-transporting ATPase subunit beta-1 OS=Homo sapiens OX=9606 GN=ATP1B1 PE=1 SV=1	49	15	56	15	303	35	8.53	197.11	88.8	24.1	185.4	77	72.7	150.6	72.7	133.6	74	59.9	132.3	121.9	26.7	138.9	61.4	169.1	150.7	60.1
P30085	CMPK1	UMP-CMP kinase OS=Homo sapiens OX=9606 GN=CMPK1 PE=1 SV=3	59	11	42	11	196	22.2	5.57	160.19	67.6	44.7	138.4	95.4	102.1	125.9	114.3	100.4	59.2	58.1	148.6	107.1	45.5	172	73	115	159.2	73.4
P02794	FTH1	Ferritin heavy chain OS=Homo sapiens OX=9606 GN=FTH1 PE=1 SV=2	67	11	64	11	183	21.2	5.55	183.27	90.1	132.6	70.3	67.3	296.5	75.1	146.1	106.7	87.7	81.1	63.7	74	110.4	69.1	87.7	57.3	79	105.3
P36957	DLST	Dihydrolipoyllysine-residue succinyltransferase component of 2-oxoglutarate dehydrogenase complex, mitochondrial OS=Homo sapiens OX=9606 GN=DLST PE=1 SV=4	36	14	63	14	453	48.7	8.95	207.31	99	79.2	111.7	91.4	71.1	94.1	81	104.4	91.3	103.1	118	104.3	125.2	127.8	93.8	129.3	87.7	87.6
A5YKK6	CNOT1	CCR4-NOT transcription complex subunit 1 OS=Homo sapiens OX=9606 GN=CNOT1 PE=1 SV=2	12	26	44	26	2376	266.8	7.11	137.29	71.5	76.2	109.8	94.4	104.9	136.1	112.4	115.5	76.7	77.4	103	92.6	76.1	109.5	80.2	131	114.1	118.6
O00186	STXBP3	Syntaxin-binding protein 3 OS=Homo sapiens OX=9606 GN=STXBP3 PE=1 SV=2	38	24	50	24	592	67.7	7.8	154.48	99.4	89.7	109.9	108	83.7	111	86.5	78.8	106.5	98.5	114.5	107.6	85.4	104.9	94.4	120.9	101.8	98.5
P10155	RO60	60 kDa SS-A/Ro ribonucleoprotein OS=Homo sapiens OX=9606 GN=RO60 PE=1 SV=2	35	18	45	18	538	60.6	8.03	156.93	94.6	68.1	101.5	100.7	98.7	96	104.2	76.1	104.7	102.3	104.4	102.4	97.7	124.5	97.5	112.1	104.8	109.6
Q8IVT2	MISP	Mitotic interactor and substrate of PLK1 OS=Homo sapiens OX=9606 GN=MISP PE=1 SV=1	46	22	57	22	679	75.3	6.83	184.77	60.2	46.6	159.9	64	147.2	139.6	145	61.5	47.1	52.2	154.6	77.2	45.2	104.9	45	175.6	158.9	115.3
A0FGR8	ESYT2	Extended synaptotagmin-2 OS=Homo sapiens OX=9606 GN=ESYT2 PE=1 SV=1	26	20	44	20	921	102.3	9.26	146.81	88.9	115.3	86	100.3	91.9	95	99.8	93.6	104.6	127	99.3	92.6	111.5	87.7	103.1	95.5	95.4	112.5
P25787	PSMA2	Proteasome subunit alpha type-2 OS=Homo sapiens OX=9606 GN=PSMA2 PE=1 SV=2	64	12	41	12	234	25.9	7.43	176.98	70	101.8	107.2	95.2	101.2	117.8	113.9	90.4	84	78.9	102.9	93.9	96.8	119.3	74.7	119.7	118.6	113.7
Q15363	TMED2	Transmembrane emp24 domain-containing protein 2 OS=Homo sapiens OX=9606 GN=TMED2 PE=1 SV=1	45	10	62	10	201	22.7	5.17	185.91	47.7	62.4	123.8	95.6	106.9	117.6	119	187.8	61.5	61	97.9	92.7	64.4	126.7	69.9	106.8	146.5	111.8
P31947	SFN	14-3-3 protein sigma OS=Homo sapiens OX=9606 GN=SFN PE=1 SV=1	61	13	81	8	248	27.8	4.74	259.31	64.2	42	197.3	71.9	145.8	160.7	128.6	88.2	55	38.9	149.2	103.6	36.2	147	36.2	76.2	156.1	102.9
P54727	RAD23B	UV excision repair protein RAD23 homolog B OS=Homo sapiens OX=9606 GN=RAD23B PE=1 SV=1	39	15	55	12	409	43.1	4.84	212.52	87.2	80.7	99.1	104.4	94.2	118.8	117.8	78.7	85.4	83.6	108.8	99.8	93.7	120.1	92.3	118.2	111.5	105.8
O95299	NDUFA10	NADH dehydrogenase [ubiquinone] 1 alpha subcomplex subunit 10, mitochondrial OS=Homo sapiens OX=9606 GN=NDUFA10 PE=1 SV=1	53	18	51	18	355	40.7	8.48	151.58	82.6	75.8	174	105.2	74	98.7	98.5	58.2	88.1	91.3	133.7	125.4	107.4	83.3	85.9	112	109.6	96.3
Q13617	CUL2	Cullin-2 OS=Homo sapiens OX=9606 GN=CUL2 PE=1 SV=2	32	23	46	23	745	86.9	6.92	150.23	95.1	91.4	99.1	98.6	109.6	99.5	98.6	101.9	103.7	107.9	96.8	95.6	96.7	97.7	101.3	94	102.1	110.5
P41240	CSK	Tyrosine-protein kinase CSK OS=Homo sapiens OX=9606 GN=CSK PE=1 SV=1	46	19	45	19	450	50.7	7.06	143.02	70.7	79.7	105.5	95.8	123.6	97.9	120.4	101.2	79.2	88.5	109.3	97.4	75.9	108.8	81.5	149	101.3	114.1
P05198	EIF2S1	Eukaryotic translation initiation factor 2 subunit 1 OS=Homo sapiens OX=9606 GN=EIF2S1 PE=1 SV=3	61	19	64	19	315	36.1	5.08	210.08	71.2	70.9	94.7	85.5	104.6	152.4	125.8	123.9	70.7	81.5	97.2	87.3	83.9	121.7	78.4	122.4	111.8	116
P61106	RAB14	Ras-related protein Rab-14 OS=Homo sapiens OX=9606 GN=RAB14 PE=1 SV=4	78	14	47	13	215	23.9	6.21	171.35	83.9	86.2	132	104.6	115.9	80	100.3	135.2	87.1	51.9	85	105	96.7	122.6	99.6	118.1	112.9	83.2
O75165	DNAJC13	DnaJ homolog subfamily C member 13 OS=Homo sapiens OX=9606 GN=DNAJC13 PE=1 SV=5	11	25	45	25	2243	254.3	6.74	123.85	86.7	100.1	99.8	106.5	122.2	100.1	99.2	122.4	88.1	97	101.7	92.2	90.5	94.6	90.3	93.1	101.3	114.2
O94906	PRPF6	Pre-mRNA-processing factor 6 OS=Homo sapiens OX=9606 GN=PRPF6 PE=1 SV=1	26	25	42	25	941	106.9	8.25	123.97	59.9	81	103.4	94.2	86.6	143.2	127.7	118	68.9	72.4	105.5	91.7	75.5	101.9	69.4	151	116.7	133
Q5JTV8	TOR1AIP1	Torsin-1A-interacting protein 1 OS=Homo sapiens OX=9606 GN=TOR1AIP1 PE=1 SV=2	33	19	46	18	583	66.2	8.18	162.08	72.9	100.4	87.3	93.3	130.6	105.1	133.1	97	75.5	95.2	99.3	100.9	77.8	108.4	88.1	116.3	96.3	122.4
Q8NFW8	CMAS	N-acylneuraminate cytidylyltransferase OS=Homo sapiens OX=9606 GN=CMAS PE=1 SV=2	47	20	44	20	434	48.3	7.93	154.02	71.4	53.9	143.7	96.7	75.1	114.2	97	151.5	67.5	66.1	146.6	103.3	60.1	123.3	61.8	148.1	115.6	104.1
Q9NZN3	EHD3	EH domain-containing protein 3 OS=Homo sapiens OX=9606 GN=EHD3 PE=1 SV=2	34	17	57	1	535	60.8	6.57	191.7	80.2	118.4	61.3	133.2	78.2	81	87.7	92.6	125.3	103.7	104.7	110.6	165.3	84	94.4	82.7	93.3	103.3
Q8NE71	ABCF1	ATP-binding cassette sub-family F member 1 OS=Homo sapiens OX=9606 GN=ABCF1 PE=1 SV=2	29	22	51	19	845	95.9	6.8	186.11	79.1	56.1	107.7	89.4	101.1	127.7	139.4	80.3	76.5	81.4	111.7	99.1	69.8	109.4	85	133.3	125.9	127.2
P60900	PSMA6	Proteasome subunit alpha type-6 OS=Homo sapiens OX=9606 GN=PSMA6 PE=1 SV=1	69	14	114	14	246	27.4	6.76	409.46	69.8	83.4	124.2	87.7	107.3	128	122.5	75.8	76.7	77.1	101.5	92.9	99.6	120.4	73	127.4	118.4	114.3
P29350	PTPN6	Tyrosine-protein phosphatase non-receptor type 6 OS=Homo sapiens OX=9606 GN=PTPN6 PE=1 SV=1	37	21	47	21	595	67.5	7.78	151.19	48.7	93.2	118.7	84.9	191.8	104.3	121.8	82.3	60.5	71.6	118.1	102.5	61.6	108.5	55.2	190.6	92.8	92.9
Q13131	PRKAA1	5'-AMP-activated protein kinase catalytic subunit alpha-1 OS=Homo sapiens OX=9606 GN=PRKAA1 PE=1 SV=4	39	20	47	19	559	64	8.12	156.06	100.6	61	114.7	104.4	87.9	104.7	93.2	78.9	95.6	98.1	109.8	101.1	79.4	125.2	100.3	127.8	111.3	106.2
P22061	PCMT1	Protein-L-isoaspartate(D-aspartate) O-methyltransferase OS=Homo sapiens OX=9606 GN=PCMT1 PE=1 SV=4	73	15	40	15	227	24.6	7.21	178.4	126.6	109.7	100.3	99	114.1	89	105.1	73.9	117.7	74.3	89.8	112.1	109.4	89.9	98.8	95.7	104.3	90.5
P80188	LCN2	Neutrophil gelatinase-associated lipocalin OS=Homo sapiens OX=9606 GN=LCN2 PE=1 SV=2	57	12	53	12	198	22.6	8.91	151.3	28.2	141.7	33.5	43.7	390.2	70.8	81.9	49.5	43.8	32.1	29.2	42.2	35.8	567.1	15.2	64.7	70.5	59.9
P08754	GNAI3	Guanine nucleotide-binding protein G(i) subunit alpha-3 OS=Homo sapiens OX=9606 GN=GNAI3 PE=1 SV=3	50	16	112	7	354	40.5	5.69	372.49	71.8	137.1	112.8	108.7	120.8	108.4	101.2	101.7	83.1	87.2	106.3	106	99.7	93	74.7	89.8	102.4	95.3
Q96C19	EFHD2	EF-hand domain-containing protein D2 OS=Homo sapiens OX=9606 GN=EFHD2 PE=1 SV=1	52	15	57	13	240	26.7	5.2	197.7	74.7	60.4	125.6	88.1	164.5	129.7	122.1	72.4	68.8	71.9	113.7	92.5	52.6	125.2	85.5	119.1	127.8	105.5
Q4L180	FILIP1L	Filamin A-interacting protein 1-like OS=Homo sapiens OX=9606 GN=FILIP1L PE=1 SV=2	23	25	46	25	1135	130.3	6.57	142.16	116.5	44.8	54.4	129.1	60.8	82.2	125.7	70	93.8	99.5	61.2	75.5	72.1	102	317.8	61.5	93.9	139.2
P32456	GBP2	Guanylate-binding protein 2 OS=Homo sapiens OX=9606 GN=GBP2 PE=1 SV=3	28	17	46	13	591	67.2	5.71	160.38	120.7	52.6	89.2	99.5	97	84	93.1	94.1	107.4	175.6	85.6	88.7	84.8	81.3	162.1	98.3	80.2	105.8
P16422	EPCAM	Epithelial cell adhesion molecule OS=Homo sapiens OX=9606 GN=EPCAM PE=1 SV=2	45	11	67	11	314	34.9	7.46	232.92	50.8	20.1	225.9	97.7	47.3	180.4	101.1	104.1	42.5	37.3	158.6	102.2	25.4	145.6	32.2	151.6	180.2	97
P00441	SOD1	Superoxide dismutase [Cu-Zn] OS=Homo sapiens OX=9606 GN=SOD1 PE=1 SV=2	91	15	97	15	154	15.9	6.13	303.5	124.2	88	96.2	97	72.6	110.7	110.7	49	104.7	97.7	111.9	99.5	134.4	131.8	87.3	110	96.5	77.8
P02749	APOH	Beta-2-glycoprotein 1 OS=Homo sapiens OX=9606 GN=APOH PE=1 SV=3	52	16	59	16	345	38.3	7.97	216.7	80.7	418.1	68.7	81.8	65.1	70.4	70.8	100.9	147.4	123.7	62.1	95.3	125.9	50.5	84.4	29.4	62.1	62.7
P35232	PHB	Prohibitin OS=Homo sapiens OX=9606 GN=PHB PE=1 SV=1	65	15	55	15	272	29.8	5.76	193.68	65.4	59.4	125.1	87.9	82.1	77.5	101.8	279.4	72.4	27.2	71.2	104.4	83.4	180.9	73.5	139.8	81.3	87.4
Q9NUU7	DDX19A	ATP-dependent RNA helicase DDX19A OS=Homo sapiens OX=9606 GN=DDX19A PE=1 SV=1	44	17	41	2	478	53.9	6.58	146.52	96.3	64.2	101.3	100.9	92.7	122.1	115.3	85	89.8	104	104.3	96.4	76.6	101.5	113.1	115.8	113.6	107.1
P42285	MTREX	Exosome RNA helicase MTR4 OS=Homo sapiens OX=9606 GN=MTREX PE=1 SV=3	26	28	46	27	1042	117.7	6.52	135.05	61.6	72.8	104.3	94.2	88.1	136.2	118.8	134.7	74.8	75.6	106	95.2	69.9	99.2	77.8	133.9	125.3	131.5
Q13557	CAMK2D	Calcium/calmodulin-dependent protein kinase type II subunit delta OS=Homo sapiens OX=9606 GN=CAMK2D PE=1 SV=3	33	14	50	11	499	56.3	7.25	159.23	125.3	87.5	131.5	116.1	64.7	83.1	78.6	69.5	105.8	106.6	136.9	116.7	93.9	102.2	85.9	117.8	96	82
Q13596	SNX1	Sorting nexin-1 OS=Homo sapiens OX=9606 GN=SNX1 PE=1 SV=3	27	14	39	12	522	59	5.15	145.73	84.3	84.8	109.8	111.3	97	88.5	100.9	104.5	87.7	96.4	117.3	103.5	107.5	95.9	95.2	101.3	111.5	102.8
Q13683	ITGA7	Integrin alpha-7 OS=Homo sapiens OX=9606 GN=ITGA7 PE=1 SV=3	19	20	43	20	1181	128.9	5.73	148.45	179.4	232.2	37	96.3	43	29.3	37.4	29	241.8	108.9	57.5	95.1	199.2	35.4	252	34.3	37	55.1
Q13347	EIF3I	Eukaryotic translation initiation factor 3 subunit I OS=Homo sapiens OX=9606 GN=EIF3I PE=1 SV=1	48	14	49	14	325	36.5	5.64	160.75	73	64.2	107.1	93.7	106.7	138	124.3	117.2	76.1	76.7	108.9	98.4	78.5	111.1	77.3	118.5	119.1	111.2
Q96F07	CYFIP2	Cytoplasmic FMR1-interacting protein 2 OS=Homo sapiens OX=9606 GN=CYFIP2 PE=1 SV=2	16	20	42	3	1278	148.3	7.31	143.28	153.2	68.8	75.8	95.5	99.7	86.5	91.3	75.7	137	124.2	102.2	99.2	60.6	89.6	144.8	113.1	78.2	104.7
P47755	CAPZA2	F-actin-capping protein subunit alpha-2 OS=Homo sapiens OX=9606 GN=CAPZA2 PE=1 SV=3	59	12	104	9	286	32.9	5.85	309.19	145.9	81.2	92.1	113.5	86.3	88.7	77.4	71.2	125.7	150.6	106.3	105.7	90.2	82.9	128.3	80.4	82.4	91.1
Q16401	PSMD5	26S proteasome non-ATPase regulatory subunit 5 OS=Homo sapiens OX=9606 GN=PSMD5 PE=1 SV=3	41	17	42	17	504	56.2	5.48	158.07	90.6	93.7	93	108.5	86.3	115.1	100.5	104.7	104.1	85.6	105.2	91.2	96.1	106.4	105.4	112.7	96.3	104.4
P15121	AKR1B1	Aldo-keto reductase family 1 member B1 OS=Homo sapiens OX=9606 GN=AKR1B1 PE=1 SV=3	52	13	52	13	316	35.8	6.98	188.24	103.4	70.6	132.6	115.6	132.1	72.6	137.5	65.7	102.2	64.2	114.6	114.7	120	77.7	93.9	109	85.1	88.6
Q14151	SAFB2	Scaffold attachment factor B2 OS=Homo sapiens OX=9606 GN=SAFB2 PE=1 SV=1	23	23	52	12	953	107.4	6.16	165.47	74.3	65.5	109.4	100.8	76.7	121	124.4	83.8	71.4	99.2	136.1	113.2	73.3	90.4	59.5	157.9	120.8	122.3
P27635	RPL10	60S ribosomal protein L10 OS=Homo sapiens OX=9606 GN=RPL10 PE=1 SV=4	59	15	62	15	214	24.6	10.08	208.41	58.8	46.9	120.8	88	103.1	146.7	134.1	110.6	62.7	62.6	105.2	97.2	57.8	131	68.4	130.6	135.1	140.4
Q9NTI5	PDS5B	Sister chromatid cohesion protein PDS5 homolog B OS=Homo sapiens OX=9606 GN=PDS5B PE=1 SV=1	18	26	42	23	1447	164.6	8.47	129.01	77.2	71.2	99.7	103.1	86	122.6	127.2	76.8	90.1	99	115.1	109.8	69	93.8	83.7	145.5	109.2	121.2
P40763	STAT3	Signal transducer and activator of transcription 3 OS=Homo sapiens OX=9606 GN=STAT3 PE=1 SV=2	29	19	47	19	770	88	6.3	159.41	84.3	93.4	105.9	107.2	108.2	131.5	102.2	84.8	91.3	94.8	99.2	99.7	97.7	91.7	99	102.2	114	93.1
O76021	RSL1D1	Ribosomal L1 domain-containing protein 1 OS=Homo sapiens OX=9606 GN=RSL1D1 PE=1 SV=3	40	24	44	24	490	54.9	10.13	134.19	47.9	48.4	94.5	76.5	86.4	171	134.8	152	52.6	57.5	96.9	90.2	58.6	122.1	68	163.3	129.2	149.9
P15090	FABP4	Fatty acid-binding protein, adipocyte OS=Homo sapiens OX=9606 GN=FABP4 PE=1 SV=3	58	9	112	9	132	14.7	7.14	321.56	33	422.9	16.7	27.7	65.2	19	19.4	21	73.3	37.1	26.8	38.9	892.2	21.4	22.4	20.7	19.9	22.5
Q07866	KLC1	Kinesin light chain 1 OS=Homo sapiens OX=9606 GN=KLC1 PE=1 SV=2	33	19	39	13	573	65.3	6.2	133.82	103.9	74.5	92.8	100	110.3	106.6	111.3	108	103	102.4	95.6	96.8	85.6	92	115.3	98	98.2	105.6
Q00169	PITPNA	Phosphatidylinositol transfer protein alpha isoform OS=Homo sapiens OX=9606 GN=PITPNA PE=1 SV=2	61	20	50	15	270	31.8	6.55	159.75	96.9	78.8	109	100.7	116.6	100.8	109.2	84.2	99	104.8	115.1	103.1	86.5	101.2	94	99.3	103	97.8
Q9Y266	NUDC	Nuclear migration protein nudC OS=Homo sapiens OX=9606 GN=NUDC PE=1 SV=1	46	18	42	18	331	38.2	5.38	137.81	89.6	52.6	99.1	86.9	109	139.2	147.6	112.1	80.5	80.7	94.9	91.9	86.1	112.2	91.6	100.8	104.9	120.3
P51149	RAB7A	Ras-related protein Rab-7a OS=Homo sapiens OX=9606 GN=RAB7A PE=1 SV=1	65	12	45	12	207	23.5	6.7	175.74	62.2	87.2	124.5	90.1	142	110.2	111.6	118.5	70.9	73.2	110.7	92.4	110.7	103.5	73.6	96.2	115.1	107.5
P43652	AFM	Afamin OS=Homo sapiens OX=9606 GN=AFM PE=1 SV=1	39	22	49	22	599	69	5.9	150.43	118.3	303.2	91.8	93.3	79.9	69.4	73.2	75.6	145.6	124.7	98.6	97.4	116.4	59.7	77.8	44.8	71.9	58.2
P09104	ENO2	Gamma-enolase OS=Homo sapiens OX=9606 GN=ENO2 PE=1 SV=3	48	14	177	11	434	47.2	5.03	484.28	194.9	52.7	82.4	109.7	78.2	60.9	82	75	170.6	141.9	118.1	134.7	80.3	64.1	126.1	80.8	63	84.6
Q13177	PAK2	Serine/threonine-protein kinase PAK 2 OS=Homo sapiens OX=9606 GN=PAK2 PE=1 SV=3	31	12	41	10	524	58	5.96	172.13	69.9	63.9	104.3	91.3	145.2	120.1	126.3	94.5	69	78.7	109	91.1	71.5	112.2	89.3	126.7	124.2	112.7
P12004	PCNA	Proliferating cell nuclear antigen OS=Homo sapiens OX=9606 GN=PCNA PE=1 SV=1	55	13	55	13	261	28.8	4.69	193.23	46.9	43.3	93.8	74	78.8	142.2	219.8	192.3	52.8	57.8	85	79.1	43.2	105.2	55	173.9	117.9	138.9
O75534	CSDE1	Cold shock domain-containing protein E1 OS=Homo sapiens OX=9606 GN=CSDE1 PE=1 SV=2	26	24	56	24	798	88.8	6.25	178.28	98.1	70.4	108.7	90.3	100.8	131.2	116.5	111.1	87.5	85.4	100.2	92.4	80.2	93	92.8	101.5	125.3	114.3
P10909	CLU	Clusterin OS=Homo sapiens OX=9606 GN=CLU PE=1 SV=1	30	16	52	16	449	52.5	6.27	178.57	131.2	95.9	60	82.7	54.5	62.1	94	276.5	123.2	109.3	94.8	125.7	89.7	69	108.9	65.5	85.9	71.2
Q8N257	H2BU1	Histone H2B type 3-B OS=Homo sapiens OX=9606 GN=H2BU1 PE=1 SV=3	65	11	415	1	126	13.9	10.32	873.37	34.7	66.4	102.1	75.8	99.9	150.3	145.3	116.4	57.4	74.4	97	101.4	62.8	106	60.9	196.5	103	149.5
P21281	ATP6V1B2	V-type proton ATPase subunit B, brain isoform OS=Homo sapiens OX=9606 GN=ATP6V1B2 PE=1 SV=3	43	18	44	18	511	56.5	5.81	147.81	78.6	98.6	111.5	102.5	141.8	101.1	104.9	112.2	84.1	88.4	111.2	99.1	83.7	97.5	85.4	103	100.2	96.3
Q9Y277	VDAC3	Voltage-dependent anion-selective channel protein 3 OS=Homo sapiens OX=9606 GN=VDAC3 PE=1 SV=1	47	11	57	10	283	30.6	8.66	194.05	98	70.3	113.1	91.7	89.7	119.3	88.1	123	87.7	96.6	104.6	101.9	88.9	124.9	82.1	124.8	97.3	97.8
P46977	STT3A	Dolichyl-diphosphooligosaccharide--protein glycosyltransferase subunit STT3A OS=Homo sapiens OX=9606 GN=STT3A PE=1 SV=2	21	19	62	17	705	80.5	8.07	177	55.5	78.8	111.2	100.2	89.5	134.4	136	136.6	67.6	80.9	108.1	99.8	61.5	113.4	63.4	101.4	135.6	126.3
Q8NBJ5	COLGALT1	Procollagen galactosyltransferase 1 OS=Homo sapiens OX=9606 GN=COLGALT1 PE=1 SV=1	32	22	58	22	622	71.6	7.31	154.22	56.6	100.7	90.3	96.3	175.3	122	109.7	170.5	64	74.8	77.7	75.9	88.9	93.1	75.1	82.5	100.3	146.3
P28066	PSMA5	Proteasome subunit alpha type-5 OS=Homo sapiens OX=9606 GN=PSMA5 PE=1 SV=3	54	10	41	10	241	26.4	4.79	165.66	72.1	76.8	124.3	98.5	118.1	78.2	132.1	103.7	87.1	48.4	85.3	115.8	81.2	140.9	87.1	139.9	114.5	96
P26440	IVD	Isovaleryl-CoA dehydrogenase, mitochondrial OS=Homo sapiens OX=9606 GN=IVD PE=1 SV=2	37	15	42	15	426	46.6	8.05	152.61	79.5	70.8	130.6	109.1	67.3	93	68.2	82.4	76.2	70.1	130.5	114.7	135.6	165.3	73.7	128.7	112.1	92.2
Q13409	DYNC1I2	Cytoplasmic dynein 1 intermediate chain 2 OS=Homo sapiens OX=9606 GN=DYNC1I2 PE=1 SV=3	35	15	53	15	638	71.4	5.2	230.62	87.8	74.1	115.2	109.2	93.9	111.7	102.8	77.1	91.3	100.3	110	100.2	98.4	107	108.4	95.8	108.4	108.4
P61163	ACTR1A	Alpha-centractin OS=Homo sapiens OX=9606 GN=ACTR1A PE=1 SV=1	54	16	44	8	376	42.6	6.64	134.98	104.6	93.5	109.5	104.5	101.8	96.4	99.7	88.2	106.8	92.3	96.7	103.4	108.7	92.8	104	82.9	106.4	107.8
P10321	HLA-C	HLA class I histocompatibility antigen, C alpha chain OS=Homo sapiens OX=9606 GN=HLA-C PE=1 SV=3	36	11	47	5	366	40.6	6.04	204.25	51.9	81.8	130	85	124.2	162.3	115.4	144	68.2	128.8	91.2	77.8	41.7	112.3	99.6	108.7	112.5	64.7
Q9UMS4	PRPF19	Pre-mRNA-processing factor 19 OS=Homo sapiens OX=9606 GN=PRPF19 PE=1 SV=1	38	13	37	13	504	55.1	6.61	140.6	70.7	61.9	110.7	96.2	88.4	144.1	129.6	123.8	74.3	70.7	107.9	101.2	59	100.5	78.4	144	117.6	120.8
Q96CX2	KCTD12	BTB/POZ domain-containing protein KCTD12 OS=Homo sapiens OX=9606 GN=KCTD12 PE=1 SV=1	49	13	62	13	325	35.7	5.64	234.84	85.8	124.2	102.7	150.5	103.2	51.8	61.6	84.2	108.9	174.8	125.8	133.1	114.3	51	128.4	56.8	78.2	64.6
Q9UJ70	NAGK	N-acetyl-D-glucosamine kinase OS=Homo sapiens OX=9606 GN=NAGK PE=1 SV=4	48	15	41	15	344	37.4	6.24	155.74	85.6	86.4	116.1	114.8	165.9	73.5	107.5	116	95.3	108.5	119.8	102.1	76	85.1	97.4	94.5	85.7	69.9
Q8WU39	MZB1	Marginal zone B- and B1-cell-specific protein OS=Homo sapiens OX=9606 GN=MZB1 PE=1 SV=1	61	9	53	9	189	20.7	5.57	242.13	38.3	35.2	134.2	145.2	30.3	113.7	238.4	24.6	49.5	44.1	105.9	99.5	39	171.5	28.9	175.8	152.8	172.8
P51148	RAB5C	Ras-related protein Rab-5C OS=Homo sapiens OX=9606 GN=RAB5C PE=1 SV=2	72	10	39	7	216	23.5	8.41	156.78	79.2	92.7	119.7	99.3	141	94.7	115.5	132.6	91.2	51.6	86.6	108.5	94.9	105.3	89.1	111.1	100.3	87
P48059	LIMS1	LIM and senescent cell antigen-like-containing domain protein 1 OS=Homo sapiens OX=9606 GN=LIMS1 PE=1 SV=4	43	15	48	9	325	37.2	8.05	170.98	188.7	83.9	68.7	95.1	80.1	61.9	88.4	60	148.7	134.7	81.4	111.8	137.6	58	181.3	51.5	68.5	99.8
P24539	ATP5PB	ATP synthase F(0) complex subunit B1, mitochondrial OS=Homo sapiens OX=9606 GN=ATP5PB PE=1 SV=2	44	13	58	13	256	28.9	9.36	200.09	108.9	87.6	125.9	114.3	84	60.1	73.4	168.5	115	50.4	76.7	139	105.1	159.3	101.1	106.9	53.4	70.5
P08134	RHOC	Rho-related GTP-binding protein RhoC OS=Homo sapiens OX=9606 GN=RHOC PE=1 SV=1	69	11	63	2	193	22	6.58	210.29	81.1	66.5	140.1	94.5	102.6	117.8	105.2	100	87.6	84.9	122.2	100	90.6	95	110.3	79.5	123.2	98.9
P62750	RPL23A	60S ribosomal protein L23a OS=Homo sapiens OX=9606 GN=RPL23A PE=1 SV=1	61	16	118	16	156	17.7	10.45	262.06	64.3	40.9	117.8	92.7	96.4	145.6	133	88.3	67.4	66.3	108	101.8	57.8	132.6	75.3	135.9	134.4	141.7
O00534	VWA5A	von Willebrand factor A domain-containing protein 5A OS=Homo sapiens OX=9606 GN=VWA5A PE=1 SV=2	26	17	43	17	786	86.4	6.58	146.52	84.3	71.8	152.4	136	77.3	92.3	108.5	57.7	89.9	94.7	84.7	116.1	76.6	133.1	93.2	114.2	119.2	97.8
Q6IBS0	TWF2	Twinfilin-2 OS=Homo sapiens OX=9606 GN=TWF2 PE=1 SV=2	53	16	44	12	349	39.5	6.84	153.08	115.8	83.1	84.8	102.1	130.1	81.1	93.9	100.4	112.7	114	92.4	94.9	131.1	81.5	112.1	84.7	82.8	102.5
Q3LXA3	TKFC	Triokinase/FMN cyclase OS=Homo sapiens OX=9606 GN=TKFC PE=1 SV=2	38	18	62	18	575	58.9	7.49	214.68	71.9	83.9	101.2	95.7	90.8	105.5	115.2	104	74	136.5	106.3	96.4	93.8	117.7	75.5	126.7	108.2	96.8
Q9BXJ9	NAA15	N-alpha-acetyltransferase 15, NatA auxiliary subunit OS=Homo sapiens OX=9606 GN=NAA15 PE=1 SV=1	27	24	45	20	866	101.2	7.42	134.24	72.8	68.4	102.7	83.3	106.2	144.4	134.2	129.1	74.4	67.9	95.3	86.5	71.1	111	71.8	135.7	119.8	125.5
Q15661	TPSAB1	Tryptase alpha/beta-1 OS=Homo sapiens OX=9606 GN=TPSAB1 PE=1 SV=1	32	9	73	9	275	30.5	7.11	264.07	54.6	119.3	188	166.6	40.2	50.7	108.6	29.8	126.5	128.6	116.8	180	257.7	47.9	40.6	43.2	48.7	52.1
Q9Y5X3	SNX5	Sorting nexin-5 OS=Homo sapiens OX=9606 GN=SNX5 PE=1 SV=1	45	17	45	15	404	46.8	6.76	144.66	79.5	83.2	117.3	108.6	110.3	89.5	106.3	101.3	86	90.1	126.8	107.9	97.1	106.8	76.4	105.8	113.7	93.4
P27361	MAPK3	Mitogen-activated protein kinase 3 OS=Homo sapiens OX=9606 GN=MAPK3 PE=1 SV=4	40	15	43	10	379	43.1	6.74	147.01	103.6	84.3	126.3	112.5	90.3	92.4	95.5	69.3	108.9	92.7	127.5	113.5	105.1	108.7	80.5	102.4	104.7	82
O00748	CES2	Cocaine esterase OS=Homo sapiens OX=9606 GN=CES2 PE=1 SV=1	32	15	50	14	559	61.8	6.1	164.97	80.3	52.3	287.6	88.9	79.6	58.4	118.3	28.1	51.3	75.5	209.2	129.7	56	63.1	34.2	175.6	164.8	47.2
Q8WVM8	SCFD1	Sec1 family domain-containing protein 1 OS=Homo sapiens OX=9606 GN=SCFD1 PE=1 SV=4	36	18	40	18	642	72.3	6.27	140.67	75.4	82	124.9	105.1	91.6	98.1	118.7	102.2	79.7	75.6	117.9	100.4	77.8	104	85	123.7	127.9	110
Q07955	SRSF1	Serine/arginine-rich splicing factor 1 OS=Homo sapiens OX=9606 GN=SRSF1 PE=1 SV=2	51	16	72	16	248	27.7	10.36	216.62	53.5	52.1	110.3	88.1	81.3	179.6	136	94.5	65.8	75.7	111.7	97	63	108.9	67.4	158.8	124.1	132.1
Q8NBQ5	HSD17B11	Estradiol 17-beta-dehydrogenase 11 OS=Homo sapiens OX=9606 GN=HSD17B11 PE=1 SV=3	42	13	44	13	300	32.9	9.07	166.43	64.8	98.1	164.3	118	106.9	92.2	100.5	108.7	78.7	58	121	106.5	68.6	121.6	58.3	125.2	116.4	92.1
O00148	DDX39A	ATP-dependent RNA helicase DDX39A OS=Homo sapiens OX=9606 GN=DDX39A PE=1 SV=2	44	19	58	7	427	49.1	5.68	172.45	50.3	69.5	99.5	75.5	104	169.8	144.3	114.2	59.1	61.6	100.4	82	67	113.3	66.4	156.7	131.6	134.6
Q9UJZ1	STOML2	Stomatin-like protein 2, mitochondrial OS=Homo sapiens OX=9606 GN=STOML2 PE=1 SV=1	43	12	46	12	356	38.5	7.39	181.84	71.6	61.4	110.1	89.1	64.1	143.5	129.1	181.8	72.8	46	82	89.2	80.1	152.2	76.9	133.5	104.3	112.2
P62280	RPS11	40S ribosomal protein S11 OS=Homo sapiens OX=9606 GN=RPS11 PE=1 SV=3	58	13	69	13	158	18.4	10.3	209.56	56	49	115.8	88.3	105.4	145.6	133.5	124.1	60.8	62.2	105.7	97.9	59.4	134	65.7	131.7	131.5	133.3
P84085	ARF5	ADP-ribosylation factor 5 OS=Homo sapiens OX=9606 GN=ARF5 PE=1 SV=2	58	10	47	5	180	20.5	6.79	163.59	73.5	67.9	135.1	100	124	103.7	109.9	136.1	78.5	44.7	87.8	119.6	63.9	120.3	80.5	158.2	113.8	82.3
Q96FW1	OTUB1	Ubiquitin thioesterase OTUB1 OS=Homo sapiens OX=9606 GN=OTUB1 PE=1 SV=2	54	13	40	13	271	31.3	4.94	149.52	87.3	65.3	108.6	94.5	113	126.8	119.3	102.1	90.1	88	110.5	99.7	75.8	117.1	84.3	103.3	113.6	100.6
Q9H0A0	NAT10	RNA cytidine acetyltransferase OS=Homo sapiens OX=9606 GN=NAT10 PE=1 SV=2	19	18	34	18	1025	115.7	8.27	114.64	62.2	65.5	89.8	94.1	80.4	152.6	121.5	172	69.2	67.9	97.9	96.2	68.8	105.3	73.9	135	116.6	131.2
Q05639	EEF1A2	Elongation factor 1-alpha 2 OS=Homo sapiens OX=9606 GN=EEF1A2 PE=1 SV=1	28	12	127	1	463	50.4	9.03	357.07	129.2	50.1	64	167.7	49.8	56.3	69.6	46.4	204.4	165	98.7	136.8	58.3	53.6	289.9	50.6	46.7	62.9
Q9Y263	PLAA	Phospholipase A-2-activating protein OS=Homo sapiens OX=9606 GN=PLAA PE=1 SV=2	34	23	41	23	795	87.1	6.37	128.01	83.3	74.2	102.7	98.6	105.7	107.5	126.1	85.9	86.3	96.9	101.3	94	96.5	111.2	98.2	101.9	114.8	114.9
Q9Y4P3	TBL2	Transducin beta-like protein 2 OS=Homo sapiens OX=9606 GN=TBL2 PE=1 SV=1	46	22	46	22	447	49.8	9.44	130.47	65.4	95.9	104	93.9	80.2	134.9	131.1	81.3	70.3	69.9	94.8	95.2	105.8	117.6	74.8	123.1	132.2	129.5
Q9UMR2	DDX19B	ATP-dependent RNA helicase DDX19B OS=Homo sapiens OX=9606 GN=DDX19B PE=1 SV=1	41	16	38	1	479	53.9	6.3	136.35	94.8	102.5	88.3	125.2	81.9	102.5	103.1	104.3	96.5	101.2	114.5	102.4	82.8	99.3	100.1	103.5	106.5	90.5
Q92820	GGH	Gamma-glutamyl hydrolase OS=Homo sapiens OX=9606 GN=GGH PE=1 SV=2	36	12	43	12	318	35.9	7.11	142.8	40.3	46	134.5	61.4	119.8	267	88.1	181.7	39.7	34.4	149.4	95.6	47.9	86.6	43.9	162.3	94.3	107
P83111	LACTB	Serine beta-lactamase-like protein LACTB, mitochondrial OS=Homo sapiens OX=9606 GN=LACTB PE=1 SV=2	33	17	40	17	547	60.7	8.53	126.69	66.7	101.3	126.9	91.1	156.4	105.6	95.5	116.1	66.7	82.2	117.2	95.3	79.5	117	72.7	105.4	110	94.4
Q14739	LBR	Delta(14)-sterol reductase LBR OS=Homo sapiens OX=9606 GN=LBR PE=1 SV=2	27	23	58	23	615	70.7	9.36	144.05	72.6	66.6	91.3	72.5	115.8	134.9	123	117.6	69.9	70.3	94.8	91.1	52.5	121	61.3	179.3	105.8	159.6
Q15417	CNN3	Calponin-3 OS=Homo sapiens OX=9606 GN=CNN3 PE=1 SV=1	43	14	69	9	329	36.4	6.05	212.13	75.3	45.1	59.9	80.7	134.8	51.7	141.8	200.3	64.2	102.5	66.4	76	68.1	78.9	217.9	79.6	102.9	154.1
P83731	RPL24	60S ribosomal protein L24 OS=Homo sapiens OX=9606 GN=RPL24 PE=1 SV=1	53	14	61	14	157	17.8	11.25	182.11	59.2	41.4	123.3	93.9	99	145.4	140.8	105.8	63.7	62.6	113.4	103.4	46.1	127.3	70.1	134	130.3	140.2
P29692	EEF1D	Elongation factor 1-delta OS=Homo sapiens OX=9606 GN=EEF1D PE=1 SV=5	53	16	54	12	281	31.1	5.01	180.04	59.7	62.9	107.1	94.1	122	166	142.1	107.3	59.2	68.3	95.5	88.5	76.4	120.3	70.4	107	135.9	117.3
P61019	RAB2A	Ras-related protein Rab-2A OS=Homo sapiens OX=9606 GN=RAB2A PE=1 SV=1	64	12	52	5	212	23.5	6.54	175.19	72	119.2	124.4	100.9	93.8	113.6	100.5	108.9	79.4	66	105.9	102.5	92.1	105.8	82.8	105.1	135.6	91.5
Q96HN2	AHCYL2	Adenosylhomocysteinase 3 OS=Homo sapiens OX=9606 GN=AHCYL2 PE=1 SV=1	28	17	45	6	611	66.7	7.36	134.14	87.4	55.6	256.8	100.8	54.4	96.6	71.6	54.3	70.8	52.6	224.9	121.7	59.8	80.4	44.1	148.2	152	68.1
Q02809	PLOD1	Procollagen-lysine,2-oxoglutarate 5-dioxygenase 1 OS=Homo sapiens OX=9606 GN=PLOD1 PE=1 SV=2	28	20	47	19	727	83.5	6.95	149.47	68	89.1	68.7	93.8	167.3	104.3	115	224.1	66.4	76.6	66.1	72.4	77	84.9	96	61.7	105.5	163.1
Q12792	TWF1	Twinfilin-1 OS=Homo sapiens OX=9606 GN=TWF1 PE=1 SV=3	48	16	52	12	350	40.3	6.96	175.83	78	66.5	114.1	91.5	111.1	126.4	109.1	105.1	80.2	92.2	103.6	91.8	87.5	120.3	87.6	105.2	118.6	111.3
O00423	EML1	Echinoderm microtubule-associated protein-like 1 OS=Homo sapiens OX=9606 GN=EML1 PE=1 SV=3	17	15	41	13	815	89.8	7.06	146.89	243.1	57.9	67.2	102	53.7	51.2	66.8	45.6	209.4	212.2	101.4	128.3	92.2	56.3	117.5	51.8	60.2	83.2
P16219	ACADS	Short-chain specific acyl-CoA dehydrogenase, mitochondrial OS=Homo sapiens OX=9606 GN=ACADS PE=1 SV=1	31	11	39	11	412	44.3	7.99	140.49	88.3	108	207.3	105.2	50.1	65.3	48.8	45.1	82.5	62.1	141.8	131.2	231.1	116.7	50.1	104.7	96	65.7
Q08257	CRYZ	Quinone oxidoreductase OS=Homo sapiens OX=9606 GN=CRYZ PE=1 SV=1	51	14	49	14	329	35.2	8.44	189.6	98.2	70.3	104	100.2	92.7	100.1	92.9	88.9	109	109.4	104.3	111.6	110.6	134.3	122.1	87.3	81.6	82.4
P19827	ITIH1	Inter-alpha-trypsin inhibitor heavy chain H1 OS=Homo sapiens OX=9606 GN=ITIH1 PE=1 SV=3	19	14	37	14	911	101.3	6.79	137.14	97.5	197.7	107.4	100	79.7	83.3	87.2	103.1	124.5	143.7	92.6	112.7	83	60.6	127.4	53.4	83.9	62.3
P98095	FBLN2	Fibulin-2 OS=Homo sapiens OX=9606 GN=FBLN2 PE=1 SV=2	20	18	47	18	1184	126.5	4.82	172.66	71.8	72.5	54	99.4	243	56	142.3	144.8	97.7	89.3	74.9	75.2	135.2	60	105.4	46.9	62.7	169
P29966	MARCKS	Myristoylated alanine-rich C-kinase substrate OS=Homo sapiens OX=9606 GN=MARCKS PE=1 SV=4	42	10	55	10	332	31.5	4.45	231.22	83.7	70.3	129.4	118.9	101.3	81.1	99.6	97	94.2	66.7	151.3	136	78.2	77.8	76.1	99.9	116.7	122
P46783	RPS10	40S ribosomal protein S10 OS=Homo sapiens OX=9606 GN=RPS10 PE=1 SV=1	68	15	76	14	165	18.9	10.15	227.66	62.8	52.6	120.5	92.1	105.2	104.9	143.8	130.8	66.9	51.7	86	105.3	68.4	142.4	77.2	143.7	125.7	119.9
Q86SF2	GALNT7	N-acetylgalactosaminyltransferase 7 OS=Homo sapiens OX=9606 GN=GALNT7 PE=1 SV=1	32	19	42	18	657	75.3	7.11	125.87	79.3	54.5	153.7	100.1	72.1	131.6	91.7	99.7	66.1	75.7	126.2	90.1	61.4	121.5	108.8	91	186.3	90.3
Q86TX2	ACOT1	Acyl-coenzyme A thioesterase 1 OS=Homo sapiens OX=9606 GN=ACOT1 PE=1 SV=1	44	15	44	15	421	46.2	7.34	171.87	100.1	100.5	88.3	88	67.1	72.7	67.7	55.6	88.3	116.9	88.4	94.5	348.9	83.7	86.8	95.8	82.5	74.2
Q01484	ANK2	Ankyrin-2 OS=Homo sapiens OX=9606 GN=ANK2 PE=1 SV=4	6	20	41	14	3957	433.4	5.14	135.38	155.1	82.7	87.9	142.1	63.7	59.4	64.3	59.2	197.2	148.8	118.4	142.9	102.2	61.1	108.6	63	63.9	79.5
P15144	ANPEP	Aminopeptidase N OS=Homo sapiens OX=9606 GN=ANPEP PE=1 SV=4	25	22	47	22	967	109.5	5.48	150.06	57.5	152.9	88.5	107.4	177.4	83.8	102.3	138.8	117.9	97.9	66.1	93.2	122.3	85.4	52.5	62.8	84.8	108.6
Q9BT78	COPS4	COP9 signalosome complex subunit 4 OS=Homo sapiens OX=9606 GN=COPS4 PE=1 SV=1	52	19	44	19	406	46.2	5.83	152.35	91.1	95.8	93.9	103.1	96.8	100.3	109.7	131.9	100.8	73.3	96	100.3	97.7	105.2	94.1	105.9	100.4	103.4
P61221	ABCE1	ATP-binding cassette sub-family E member 1 OS=Homo sapiens OX=9606 GN=ABCE1 PE=1 SV=1	35	20	51	20	599	67.3	8.34	171.74	72.1	60.8	96	89.6	97.7	135.3	126.9	116.8	72.1	82.7	97.8	90.2	69.1	121.4	87.7	136.9	122	125
P28799	GRN	Progranulin OS=Homo sapiens OX=9606 GN=GRN PE=1 SV=2	29	13	45	13	593	63.5	6.83	186.88	42.8	115.2	187.8	80.9	325.2	80.2	93.6	85.4	71.4	58.3	138.8	138.3	96.6	50.2	34.6	70.5	72.7	57.5
Q9NUV9	GIMAP4	GTPase IMAP family member 4 OS=Homo sapiens OX=9606 GN=GIMAP4 PE=1 SV=1	48	17	48	17	329	37.5	7.81	161.96	58.7	94.2	115.7	110.5	157.3	75	110.9	95.8	75	119.4	123.7	94.5	95.2	73.3	89.3	153.8	69.8	87.8
Q08J23	NSUN2	RNA cytosine C(5)-methyltransferase NSUN2 OS=Homo sapiens OX=9606 GN=NSUN2 PE=1 SV=2	29	19	42	19	767	86.4	6.77	133.33	63.9	54	108.6	84.1	111.6	130.3	119	133.5	67.1	65.6	108.7	93.2	71	128.4	72.3	136	121.2	131.5
Q8WWA0	ITLN1	Intelectin-1 OS=Homo sapiens OX=9606 GN=ITLN1 PE=1 SV=1	47	12	63	12	313	34.9	6.01	239.48	125	64.7	314	142.1	14.3	100	26.9	18.7	79.4	71.8	190.8	224.8	28	90.2	142.8	33.7	77.2	55.4
P24043	LAMA2	Laminin subunit alpha-2 OS=Homo sapiens OX=9606 GN=LAMA2 PE=1 SV=4	8	23	40	23	3122	343.7	6.4	124.82	117.8	122.4	71.9	159.8	63.3	63.2	78.7	88.7	144.3	120.7	90.9	107.2	137.2	79.7	98.7	62.5	86	107.1
P38117	ETFB	Electron transfer flavoprotein subunit beta OS=Homo sapiens OX=9606 GN=ETFB PE=1 SV=3	56	15	61	15	255	27.8	8.1	233.51	78.1	69.9	143.1	108.9	88.3	76.5	88.5	92.7	75.6	63.8	107.6	114.6	129.9	169.3	68.1	141.9	108.3	74.8
Q27J81	INF2	Inverted formin-2 OS=Homo sapiens OX=9606 GN=INF2 PE=1 SV=2	23	23	39	22	1249	135.5	5.38	129.28	82.1	92.3	122.5	94.2	99.3	109.1	100.3	94.7	84.5	75.9	123	97.5	100.9	97.4	78.4	125.5	119.4	103
P62136	PPP1CA	Serine/threonine-protein phosphatase PP1-alpha catalytic subunit OS=Homo sapiens OX=9606 GN=PPP1CA PE=1 SV=1	49	14	47	3	330	37.5	6.33	167.31	68.4	71.8	123.5	97.2	131.4	114.8	137.6	108.7	77.8	58.6	100.7	102.6	69.7	106.8	80.5	123.5	113.8	112.6
Q99729	HNRNPAB	Heterogeneous nuclear ribonucleoprotein A/B OS=Homo sapiens OX=9606 GN=HNRNPAB PE=1 SV=2	34	14	63	12	332	36.2	8.21	182.94	56	35.9	127.8	93.7	87.4	158.1	138.4	103.3	55.7	60.7	129.9	87.9	40.2	114.9	66.7	180.4	144	118.8
P08311	CTSG	Cathepsin G OS=Homo sapiens OX=9606 GN=CTSG PE=1 SV=2	44	12	91	12	255	28.8	11.19	297.02	53.2	250.3	42.3	141.9	378.7	64.5	101.6	60.5	71.4	101	57	62.3	145.1	53.7	52.5	42.1	53.2	68.7
O76094	SRP72	Signal recognition particle subunit SRP72 OS=Homo sapiens OX=9606 GN=SRP72 PE=1 SV=3	28	18	44	18	671	74.6	9.26	158.2	76.7	51.9	107.1	100	79.8	133.6	128.4	103.1	71.9	88.5	107.2	99.9	63.4	112.5	88	122.3	135.3	130.1
P27694	RPA1	Replication protein A 70 kDa DNA-binding subunit OS=Homo sapiens OX=9606 GN=RPA1 PE=1 SV=2	32	17	32	17	616	68.1	7.21	131.54	65.6	81.4	98.6	94.9	103.3	120.6	120.4	110.4	81	87.7	116.4	108.2	72.5	109.1	74.6	142.6	97.8	115
P0DJD0	RGPD1	RANBP2-like and GRIP domain-containing protein 1 OS=Homo sapiens OX=9606 GN=RGPD1 PE=2 SV=1	14	25	42	1	1748	196.5	6.14	125.7	73.7	97.2	78.6	99.6	131.3	109.1	108.9	100.2	91.2	98.1	127.6	109.2	83.1	105.9	67	106	89.8	123.4
Q99805	TM9SF2	Transmembrane 9 superfamily member 2 OS=Homo sapiens OX=9606 GN=TM9SF2 PE=1 SV=1	26	14	41	14	663	75.7	7.44	143.82	66.2	58.3	175.3	98.7	88.8	145.6	112.4	109.4	52.3	54.6	132.5	100.9	53.6	104.5	65.3	94	182.1	105.6
Q9UJS0	SLC25A13	Calcium-binding mitochondrial carrier protein Aralar2 OS=Homo sapiens OX=9606 GN=SLC25A13 PE=1 SV=2	37	20	38	15	675	74.1	8.62	139.54	70	66.9	123	94.9	81.7	147.4	99.7	91.2	70.6	76.1	107.4	89.4	79.9	167.9	69.8	138.6	107.4	118.1
Q15437	SEC23B	Protein transport protein Sec23B OS=Homo sapiens OX=9606 GN=SEC23B PE=1 SV=2	25	16	43	14	767	86.4	6.89	149.56	67.7	58.9	140.4	98.9	79.1	122.2	130.1	91.4	65.3	66.3	128.7	104.6	60.4	126.8	75.5	96.6	175.4	111.6
Q12907	LMAN2	Vesicular integral-membrane protein VIP36 OS=Homo sapiens OX=9606 GN=LMAN2 PE=1 SV=1	40	13	49	13	356	40.2	6.95	173.22	48.7	76.2	128.7	101.5	86.8	136.1	122.2	123.5	60	73.7	104	103.3	76.4	111.7	62.3	108.4	150.6	126
Q14160	SCRIB	Protein scribble homolog OS=Homo sapiens OX=9606 GN=SCRIB PE=1 SV=4	14	21	40	18	1630	174.8	5.07	126.67	85.4	58.8	117.5	94.4	107	139	97.6	85.4	78.1	77.5	116.4	100.3	67.2	115.9	84.6	139.9	118.9	116
Q9P258	RCC2	Protein RCC2 OS=Homo sapiens OX=9606 GN=RCC2 PE=1 SV=2	40	20	50	20	522	56	8.78	163.81	48.3	49.2	108.6	79.2	133	184	150.7	102.9	57.2	62	99.6	92.9	46.7	124.6	64	150.1	103	144.1
Q9NX63	CHCHD3	MICOS complex subunit MIC19 OS=Homo sapiens OX=9606 GN=CHCHD3 PE=1 SV=1	53	17	56	17	227	26.1	8.28	165.06	77.1	75	127	87.8	71.5	127.7	87.8	107.1	76	93.3	110.5	99.3	99.2	162.9	79.1	115.9	102.8	100
O95571	ETHE1	Persulfide dioxygenase ETHE1, mitochondrial OS=Homo sapiens OX=9606 GN=ETHE1 PE=1 SV=2	58	10	42	10	254	27.9	6.83	176.4	78.7	41	279.5	85.8	69.6	107.7	73.7	53.8	55.9	44.6	210.7	122.4	38.1	102.4	49.7	171.5	152.5	62.3
Q99873	PRMT1	Protein arginine N-methyltransferase 1 OS=Homo sapiens OX=9606 GN=PRMT1 PE=1 SV=3	40	15	48	13	371	42.4	5.35	150.23	70	66.1	94.2	86.3	105.4	152.2	125.2	123.5	76.1	79.2	91.7	88	77	98.3	77.6	132.3	120.6	136.5
Q02978	SLC25A11	Mitochondrial 2-oxoglutarate/malate carrier protein OS=Homo sapiens OX=9606 GN=SLC25A11 PE=1 SV=3	52	15	48	15	314	34	9.91	167.12	92.5	91.1	123.2	106.6	74.8	85.1	87.9	115.8	92.2	84.1	105.3	120	114.8	127.9	83.7	112.8	96.3	86.1
Q96JB5	CDK5RAP3	CDK5 regulatory subunit-associated protein 3 OS=Homo sapiens OX=9606 GN=CDK5RAP3 PE=1 SV=2	32	17	43	17	506	56.9	4.75	132.37	76.2	64.3	114.1	101.4	84.2	123.3	112.4	112.8	78.6	79.2	119.2	101.7	74.6	118.1	76.5	120.5	131	112
P42330	AKR1C3	Aldo-keto reductase family 1 member C3 OS=Homo sapiens OX=9606 GN=AKR1C3 PE=1 SV=4	48	15	46	7	323	36.8	7.94	155.96	53	228.6	124.5	64.9	51.8	99.9	75.6	24.8	79.3	73.2	99.9	87.4	358.3	109.7	53.5	88.6	75.5	51.5
Q0ZGT2	NEXN	Nexilin OS=Homo sapiens OX=9606 GN=NEXN PE=1 SV=1	28	23	55	23	675	80.6	5.33	141.5	166.7	48	52.5	121.6	64.1	57.2	94.1	78	139.4	163.3	78.2	93.1	90.8	69.9	277.6	45.8	67.2	92.4
Q16643	DBN1	Drebrin OS=Homo sapiens OX=9606 GN=DBN1 PE=1 SV=4	28	15	35	15	649	71.4	4.45	129.3	127.6	66.6	63.6	101.2	140.3	75.5	98.1	146.1	120	128.6	76.2	94	83.8	83.1	138.6	50.4	78.7	127.7
P18085	ARF4	ADP-ribosylation factor 4 OS=Homo sapiens OX=9606 GN=ARF4 PE=1 SV=3	66	10	50	6	180	20.5	7.14	175.65	67.5	49.2	156.6	95.6	159.5	82.3	115.5	186.1	65.1	37.5	86.1	116.1	50.6	119.5	100.9	97.7	138.3	76
P25325	MPST	3-mercaptopyruvate sulfurtransferase OS=Homo sapiens OX=9606 GN=MPST PE=1 SV=3	51	13	45	13	297	33.2	6.6	162.06	71.9	84.8	131.5	100	78	144.2	102.7	80.6	78.4	54.5	117.9	99.6	81.1	135.5	53.1	171.1	117.9	97.2
Q7L1Q6	BZW1	Basic leucine zipper and W2 domain-containing protein 1 OS=Homo sapiens OX=9606 GN=BZW1 PE=1 SV=1	41	19	47	17	419	48	5.92	133.03	72	63.5	96.3	85.4	127.7	140.2	126.1	124.2	71.5	75.4	97.6	90.6	77.1	110.9	84.5	109.2	132	116
Q05469	LIPE	Hormone-sensitive lipase OS=Homo sapiens OX=9606 GN=LIPE PE=1 SV=4	22	20	45	20	1076	116.5	6.7	161.06	38.2	560.3	25.1	29.8	81.3	38.7	40.4	39.9	81.4	44.7	40.2	60.6	527.3	39.7	31.6	42.2	36.8	42
Q5JRA6	MIA3	Transport and Golgi organization protein 1 homolog OS=Homo sapiens OX=9606 GN=MIA3 PE=1 SV=1	12	22	32	21	1907	213.6	4.84	89.04	81.1	92.7	116.1	102.7	88	112.1	117.5	96.6	80.5	81.9	105.8	97.9	77.5	109.7	86.3	96.5	146.7	110.3
Q8NE62	CHDH	Choline dehydrogenase, mitochondrial OS=Homo sapiens OX=9606 GN=CHDH PE=1 SV=2	33	16	34	16	594	65.3	8.28	130.99	76.5	54.9	136.5	103.6	78.9	104.5	76.5	60.4	73.8	72	137.1	122.2	50.4	197.8	68.6	170.9	124	91.3
P61201	COPS2	COP9 signalosome complex subunit 2 OS=Homo sapiens OX=9606 GN=COPS2 PE=1 SV=1	37	17	39	17	443	51.6	5.53	128.06	92	94.8	87.4	95.7	88.1	97.2	103.6	120.7	101.2	106.5	105.6	99.4	107.2	100	94.3	104.6	100.6	101.1
Q12874	SF3A3	Splicing factor 3A subunit 3 OS=Homo sapiens OX=9606 GN=SF3A3 PE=1 SV=1	40	20	43	20	501	58.8	5.38	126.94	53.2	60.4	108.5	91.4	85	153.1	132.9	126.9	63.9	71.1	115.2	97.8	74.8	101.1	69.8	136	129.6	129.3
P05387	RPLP2	60S acidic ribosomal protein P2 OS=Homo sapiens OX=9606 GN=RPLP2 PE=1 SV=1	79	9	46	8	115	11.7	4.54	213.99	59	50.9	108.3	93.4	81.9	143.7	132.7	159.5	60.6	59.9	109.2	97.6	65.7	126.2	65.8	113	139.5	133.1
Q9Y3A5	SBDS	Ribosome maturation protein SBDS OS=Homo sapiens OX=9606 GN=SBDS PE=1 SV=4	62	18	55	18	250	28.7	8.75	170.67	118.3	62.6	85.7	105.5	74.4	101.7	112.6	79.6	112	106.3	92.6	98.5	83.2	113.2	145	102.2	109.1	97.6
Q9UKM9	RALY	RNA-binding protein Raly OS=Homo sapiens OX=9606 GN=RALY PE=1 SV=1	50	16	53	16	306	32.4	9.17	180.24	61.2	42.5	105.2	83.5	77	190	143.3	131.2	56.3	69.7	118.5	93.9	48	104.1	71.4	184.1	110.2	110.2
O95479	H6PD	GDH/6PGL endoplasmic bifunctional protein OS=Homo sapiens OX=9606 GN=H6PD PE=1 SV=2	27	20	39	20	791	88.8	7.3	136.33	77.2	140.7	95	109.1	117.1	102.2	106.4	99.4	79.7	95.9	95.9	91.5	117.6	88.3	90.8	85.5	96.6	111.1
P25789	PSMA4	Proteasome subunit alpha type-4 OS=Homo sapiens OX=9606 GN=PSMA4 PE=1 SV=1	52	12	50	12	261	29.5	7.72	160.59	69.3	72.7	117.6	91.8	106.4	122.5	122.3	81.2	77.9	76.8	106.3	96.6	92.2	125.7	75.3	128.7	118.8	118
P55010	EIF5	Eukaryotic translation initiation factor 5 OS=Homo sapiens OX=9606 GN=EIF5 PE=1 SV=2	35	16	42	16	431	49.2	5.58	124.79	85.8	66.5	116.2	94.2	97.6	139	112.2	112.3	79.6	74.6	107.8	102.4	78.5	104.1	79.8	113.4	130.2	105.8
O60879	DIAPH2	Protein diaphanous homolog 2 OS=Homo sapiens OX=9606 GN=DIAPH2 PE=1 SV=1	20	21	37	20	1101	125.5	6.58	119.66	68	79.8	98.1	111.1	90.8	143.3	120.8	84.5	75.8	100.2	101.1	91.8	90.8	113.9	80.3	138.2	105.1	106.3
Q13492	PICALM	Phosphatidylinositol-binding clathrin assembly protein OS=Homo sapiens OX=9606 GN=PICALM PE=1 SV=2	25	15	38	14	652	70.7	7.9	124.08	90.4	88.2	103.5	113.1	121.8	94.8	106.6	96	93	98.2	107.8	100	86	87.8	120.6	88.3	97.5	106.3
O43396	TXNL1	Thioredoxin-like protein 1 OS=Homo sapiens OX=9606 GN=TXNL1 PE=1 SV=3	70	13	33	13	289	32.2	4.96	141.6	89.8	83	104	97.3	86.9	109.3	111.8	115.1	94.7	98.8	109.6	95.7	71.3	123.5	91.1	97.9	111.8	108.5
Q9UNM6	PSMD13	26S proteasome non-ATPase regulatory subunit 13 OS=Homo sapiens OX=9606 GN=PSMD13 PE=1 SV=2	47	18	46	18	376	42.9	5.81	150.59	71.5	90.1	109.9	93.6	113.3	117.1	120.7	160.3	80.4	44.8	79.3	94.7	97.9	119.4	76.6	115.4	107.2	107.8
Q8TEM1	NUP210	Nuclear pore membrane glycoprotein 210 OS=Homo sapiens OX=9606 GN=NUP210 PE=1 SV=3	14	22	29	22	1887	205	6.81	92.6	65.2	77.8	84.7	85	118.6	116.6	104.6	199.3	77.1	81.2	91.2	93.7	71.2	112.6	74	111.6	98.3	137.5
Q7Z2W4	ZC3HAV1	Zinc finger CCCH-type antiviral protein 1 OS=Homo sapiens OX=9606 GN=ZC3HAV1 PE=1 SV=3	23	19	43	19	902	101.4	8.4	123	77.1	58.1	111.7	90.6	102.8	116.6	125.9	93	73.9	79.1	107.9	92.7	72	113.9	86.7	136	127.1	134.9
P25311	AZGP1	Zinc-alpha-2-glycoprotein OS=Homo sapiens OX=9606 GN=AZGP1 PE=1 SV=2	51	15	48	15	298	34.2	6.05	159.57	120.6	243.1	89.9	121.9	84	69.3	74.1	97.4	133.6	116.8	75.2	89.4	134.3	84.6	85.1	51.1	64.9	64.7
O75489	NDUFS3	NADH dehydrogenase [ubiquinone] iron-sulfur protein 3, mitochondrial OS=Homo sapiens OX=9606 GN=NDUFS3 PE=1 SV=1	59	14	51	14	264	30.2	7.5	168.01	90.3	71.2	174.9	112	78.7	80.4	107.4	91	96.2	38.9	94.5	138.6	98.5	124.2	92.1	124.3	100.6	86
Q03518	TAP1	Antigen peptide transporter 1 OS=Homo sapiens OX=9606 GN=TAP1 PE=1 SV=2	27	14	40	14	808	87.2	8.02	172.62	61	76.7	116.2	89.4	98.7	143.8	122.7	136.6	71.4	83.7	87.6	81.4	66.4	109.2	82.1	133.6	103.8	135.6
P08621	SNRNP70	U1 small nuclear ribonucleoprotein 70 kDa OS=Homo sapiens OX=9606 GN=SNRNP70 PE=1 SV=2	33	17	47	17	437	51.5	9.94	151.45	51.8	57.9	103.3	88.8	88.8	159.3	132.1	137.7	63.5	71.1	107.8	93.7	68.4	98	67.9	157	119.2	133.7
O94925	GLS	Glutaminase kidney isoform, mitochondrial OS=Homo sapiens OX=9606 GN=GLS PE=1 SV=1	31	17	42	17	669	73.4	7.77	155.13	63.7	60.4	106.8	85.3	88.1	137.4	121.9	89.2	76.2	77.8	101.6	82.2	79.9	210.8	78	121	88.9	130.5
P67775	PPP2CA	Serine/threonine-protein phosphatase 2A catalytic subunit alpha isoform OS=Homo sapiens OX=9606 GN=PPP2CA PE=1 SV=1	57	15	53	2	309	35.6	5.54	182.96	87.8	84.9	111.8	95.2	105.6	114	111.4	99.2	90.6	64.9	95.8	100.4	97	105.9	94.3	128.7	107.9	104.6
O00160	MYO1F	Unconventional myosin-If OS=Homo sapiens OX=9606 GN=MYO1F PE=1 SV=3	18	20	41	17	1098	124.8	9.11	118.12	52.7	157.7	93.7	85.8	245.7	97.5	112.1	98	68.2	91.3	86.7	82.3	70	98	77.5	101.6	89.3	92
Q16134	ETFDH	Electron transfer flavoprotein-ubiquinone oxidoreductase, mitochondrial OS=Homo sapiens OX=9606 GN=ETFDH PE=1 SV=2	31	18	41	18	617	68.5	7.55	144.43	91	132.5	119.6	99.9	64.1	78.1	64.2	76.5	91.6	105.6	120.1	96.7	206.6	107.9	86.9	112.1	79.5	67
Q02543	RPL18A	60S ribosomal protein L18a OS=Homo sapiens OX=9606 GN=RPL18A PE=1 SV=2	52	11	60	11	176	20.7	10.71	193.31	56	54.2	122	88.8	101.3	146.7	127.8	122.2	60.8	64	102.2	94.2	68.1	124.7	66.2	120.1	141.5	139.2
P80303	NUCB2	Nucleobindin-2 OS=Homo sapiens OX=9606 GN=NUCB2 PE=1 SV=3	40	18	39	18	420	50.2	5.12	132.98	50.8	58.6	146.4	111.1	70.4	142	134.7	92.3	57.9	70.7	127.2	99	58.5	129.9	75.9	81	188.4	105.1
Q9BTV4	TMEM43	Transmembrane protein 43 OS=Homo sapiens OX=9606 GN=TMEM43 PE=1 SV=1	30	15	51	15	400	44.8	8.13	184.21	122.3	117.4	65.9	104.6	115.1	73.1	83.5	116.6	122.6	146.3	98.5	98.4	103	76.5	116.5	71.1	72.5	96.2
A0AVT1	UBA6	Ubiquitin-like modifier-activating enzyme 6 OS=Homo sapiens OX=9606 GN=UBA6 PE=1 SV=1	20	19	38	19	1052	117.9	6.14	128.07	85.8	75.4	96.3	112.6	112.4	95.1	109.3	127.9	91	108.4	96.3	99.8	78.1	98.6	116.3	100.2	97.7	98.8
Q9Y224	RTRAF	RNA transcription, translation and transport factor protein OS=Homo sapiens OX=9606 GN=RTRAF PE=1 SV=1	64	16	44	16	244	28.1	6.65	143.28	76.3	69.3	113	108.2	93	101.8	129.7	132.2	84.4	55.4	78.3	112.3	85.4	127.9	100.3	128.2	99.2	105.1
P62263	RPS14	40S ribosomal protein S14 OS=Homo sapiens OX=9606 GN=RPS14 PE=1 SV=3	39	7	48	7	151	16.3	10.05	217.82	68.9	51.2	107	98.4	100.2	132.9	129.2	116.8	71.2	69.4	106	102.2	57.5	131.1	75.4	131.8	124.3	126.6
Q9NTJ5	SACM1L	Phosphatidylinositol-3-phosphatase SAC1 OS=Homo sapiens OX=9606 GN=SACM1L PE=1 SV=2	30	17	43	17	587	66.9	7.12	130.67	74	124.3	119.6	96.1	106.4	97.2	100.4	99.8	84.4	94.2	112.5	98.2	100.1	100.5	72.3	103.6	108.9	107.4
P55145	MANF	Mesencephalic astrocyte-derived neurotrophic factor OS=Homo sapiens OX=9606 GN=MANF PE=1 SV=3	52	15	43	15	182	20.7	8.69	128.06	45.2	51	145.1	106.8	102.2	123.8	183.8	82.1	61.5	42.4	78.3	116.5	56	137	54.8	117	157.1	139.1
Q13724	MOGS	Mannosyl-oligosaccharide glucosidase OS=Homo sapiens OX=9606 GN=MOGS PE=1 SV=5	31	20	48	20	837	91.9	8.9	132.94	67.6	78.7	110.5	96	100.2	130.7	111.2	117.8	78.4	80.8	105	98.7	75.5	113.9	82.1	102.4	127.4	123
Q7L2H7	EIF3M	Eukaryotic translation initiation factor 3 subunit M OS=Homo sapiens OX=9606 GN=EIF3M PE=1 SV=1	36	12	36	12	374	42.5	5.63	140.54	77.1	76	112	96.8	103.2	132.3	113.5	118.8	80.5	82	106.1	97.6	105.5	100.1	77.6	95.6	118.1	107.2
Q96HE7	ERO1A	ERO1-like protein alpha OS=Homo sapiens OX=9606 GN=ERO1A PE=1 SV=2	40	16	46	15	468	54.4	5.68	166.93	48.1	60.1	87.4	76.4	222.3	147.3	109.8	165	52.6	61.1	84.8	72.3	62.4	110.7	54.1	165.7	114	106
Q9NZU5	LMCD1	LIM and cysteine-rich domains protein 1 OS=Homo sapiens OX=9606 GN=LMCD1 PE=1 SV=1	42	14	42	14	365	40.8	7.93	130.7	54.8	83.4	61.1	90	175.1	73.8	133.2	140.3	67.4	120.8	70.6	68.5	140.3	101.9	141.3	74.8	82.7	120.1
Q9Y3F4	STRAP	Serine-threonine kinase receptor-associated protein OS=Homo sapiens OX=9606 GN=STRAP PE=1 SV=1	48	14	37	14	350	38.4	5.12	138.62	98.8	52.4	94.1	86.8	98.9	124.6	116.2	131.4	91	99.4	92.8	88.4	76.7	100.2	102.6	103.1	120.2	122.4
P08779	KRT16	Keratin, type I cytoskeletal 16 OS=Homo sapiens OX=9606 GN=KRT16 PE=1 SV=4	33	18	52	5	473	51.2	5.05	163.46	176.9	175.5	104	107.8	169.8	77.3	54.3	62.5	84	86.6	76.3	112.9	125.1	76.6	80.6	63.5	88.6	77.9
Q9UKV8	AGO2	Protein argonaute-2 OS=Homo sapiens OX=9606 GN=AGO2 PE=1 SV=3	24	19	39	13	859	97.1	9.19	127.05	104.2	108.6	79.8	95.5	99.3	110.1	103.3	64.7	118.2	116.7	96	95.9	85.3	95.4	116.6	105	97.6	107.8
Q14914	PTGR1	Prostaglandin reductase 1 OS=Homo sapiens OX=9606 GN=PTGR1 PE=1 SV=2	51	14	38	14	329	35.8	8.29	119.54	121.6	56.6	100.6	121	88.2	56.9	83.5	68.4	119.7	144.6	117.8	124.1	130.2	69.9	129.3	89.3	102.2	76.4
P00568	AK1	Adenylate kinase isoenzyme 1 OS=Homo sapiens OX=9606 GN=AK1 PE=1 SV=3	67	14	47	14	194	21.6	8.63	172.34	150.7	135.7	68.1	88.9	53.9	61.9	87.5	69.7	186.6	134.7	81.7	96.3	166.4	74.2	112.3	51.3	85.3	94.9
Q29RF7	PDS5A	Sister chromatid cohesion protein PDS5 homolog A OS=Homo sapiens OX=9606 GN=PDS5A PE=1 SV=1	19	24	38	21	1337	150.7	7.91	114.95	75.9	67.1	105.4	97.2	92.3	127	123.5	117.8	77.8	82.8	109.7	101.9	68.4	98.6	78	142.4	113.9	120.3
P00736	C1R	Complement C1r subcomponent OS=Homo sapiens OX=9606 GN=C1R PE=1 SV=2	29	18	48	16	705	80.1	6.21	147.23	72.5	237.8	77.6	133.5	113.7	68.4	95.5	199.3	107.1	108	58	79.8	90.9	69.5	92.9	41.1	82.1	72.2
Q92597	NDRG1	Protein NDRG1 OS=Homo sapiens OX=9606 GN=NDRG1 PE=1 SV=1	52	11	30	11	394	42.8	5.82	137.68	80.2	72	117.2	112.2	139.8	101.2	88.4	124	108.7	84.2	143.2	99.5	88	91.6	64.6	117.4	99.4	68.3
Q03135	CAV1	Caveolin-1 OS=Homo sapiens OX=9606 GN=CAV1 PE=1 SV=4	51	10	85	10	178	20.5	6.02	263.56	254	272.9	34.4	82.8	44	27.7	38.6	28.2	252.4	43.2	50.5	135.3	233	47.2	123.1	38.9	40.2	53.6
Q9H7Z7	PTGES2	Prostaglandin E synthase 2 OS=Homo sapiens OX=9606 GN=PTGES2 PE=1 SV=1	50	15	41	15	377	41.9	9.16	161.78	79.4	78.5	120.3	102.2	74.3	140.5	93.2	127.5	85.9	78.9	114.4	97.4	87.6	127.7	76.8	103.8	106.6	105
Q6NVY1	HIBCH	3-hydroxyisobutyryl-CoA hydrolase, mitochondrial OS=Homo sapiens OX=9606 GN=HIBCH PE=1 SV=2	37	15	45	15	386	43.5	8.19	134.46	88	47.2	137.8	149.2	70.2	59	76.4	75.4	64.9	65.4	121.1	101	187.7	181.4	56.8	103	100.2	115.2
P31942	HNRNPH3	Heterogeneous nuclear ribonucleoprotein H3 OS=Homo sapiens OX=9606 GN=HNRNPH3 PE=1 SV=2	35	10	60	9	346	36.9	6.87	190.1	66	57.4	105.2	98.7	80.7	134.5	127.9	149.8	69.1	73.9	108.8	99.6	71.6	95.7	80.9	143.4	112.2	124.5
P53597	SUCLG1	Succinate--CoA ligase [ADP/GDP-forming] subunit alpha, mitochondrial OS=Homo sapiens OX=9606 GN=SUCLG1 PE=1 SV=4	34	9	46	9	346	36.2	8.79	160.88	82.4	63.7	172	107.4	60.3	115.5	73.4	61.7	71.9	85.1	140.7	119.7	106.6	167.8	68.3	115.7	105.7	82.1
O14776	TCERG1	Transcription elongation regulator 1 OS=Homo sapiens OX=9606 GN=TCERG1 PE=1 SV=2	19	21	45	21	1098	123.8	8.65	142.15	58.2	58.1	101.3	90.7	97.3	136.1	140	109	70.1	71.4	111.5	94.9	68.1	114.3	74.8	150.6	119.1	134.5
Q05655	PRKCD	Protein kinase C delta type OS=Homo sapiens OX=9606 GN=PRKCD PE=1 SV=2	31	20	35	19	676	77.5	7.75	102.44	65.8	119.7	124.4	88	179.3	103.5	106.5	96	69.3	70.1	115.4	87.7	94.4	97.4	62.7	124.8	100.2	94.9
Q96A33	CCDC47	PAT complex subunit CCDC47 OS=Homo sapiens OX=9606 GN=CCDC47 PE=1 SV=1	37	17	35	17	483	55.8	4.87	117.89	73.7	52.3	129.5	93.1	90.9	153.6	119.8	122	75.1	73	119.8	102.3	57.5	103.1	76.3	100.5	146.5	111.1
Q14677	CLINT1	Clathrin interactor 1 OS=Homo sapiens OX=9606 GN=CLINT1 PE=1 SV=1	26	16	38	16	625	68.2	6.42	133.76	72.7	48.1	149	96.6	89.7	148.3	105.2	86.6	63.9	66.9	133.7	98.5	52.5	121.8	74.6	138.9	148.1	105
O75363	BCAS1	Breast carcinoma-amplified sequence 1 OS=Homo sapiens OX=9606 GN=BCAS1 PE=1 SV=2	39	18	48	18	584	61.7	5.1	147.2	78.1	45	260.8	129.4	41.5	114	71	36	55.3	43.8	212.1	143.8	35.7	113	57.9	77.2	232.1	53.1
P07858	CTSB	Cathepsin B OS=Homo sapiens OX=9606 GN=CTSB PE=1 SV=3	37	9	44	9	339	37.8	6.3	160.26	40.8	60.3	136.7	67.6	387	111.4	88.1	190.7	46	40.4	89.6	67.8	69.8	72.5	64.6	105	77.9	83.8
Q13547	HDAC1	Histone deacetylase 1 OS=Homo sapiens OX=9606 GN=HDAC1 PE=1 SV=1	36	18	43	13	482	55.1	5.48	118.12	57.4	73.2	118.4	93.5	91.2	129.2	123.1	129.2	68.2	71.8	128.8	105.9	75.6	99.4	63	136.1	117.3	118.8
Q15435	PPP1R7	Protein phosphatase 1 regulatory subunit 7 OS=Homo sapiens OX=9606 GN=PPP1R7 PE=1 SV=1	34	11	37	11	360	41.5	4.91	119.96	106.2	67.3	106.7	102.2	91.7	105.5	102.7	78.3	98.4	104.8	122.8	101.8	76.7	121.6	105.2	108.9	110	89.2
P68400	CSNK2A1	Casein kinase II subunit alpha OS=Homo sapiens OX=9606 GN=CSNK2A1 PE=1 SV=1	49	14	37	13	391	45.1	7.74	142.83	89.1	80.7	98	93.6	94	99.4	109.3	149.4	93.5	90	97.9	94.3	80.6	107.7	95.5	106.7	104.9	115.2
P04181	OAT	Ornithine aminotransferase, mitochondrial OS=Homo sapiens OX=9606 GN=OAT PE=1 SV=1	43	17	39	17	439	48.5	7.03	160.28	45.5	51.5	99.9	89.9	56.5	196.3	97.7	116.1	54.2	135.8	81.3	75	72.1	211.5	60.3	64.3	117.1	175.1
P48163	ME1	NADP-dependent malic enzyme OS=Homo sapiens OX=9606 GN=ME1 PE=1 SV=1	30	16	38	15	572	64.1	6.13	120.32	57.1	102.4	60.4	62.4	71.2	62.6	55.8	44.1	60.1	59	69.4	62.4	750.1	50.2	52.2	55.6	68.1	56.8
O14936	CASK	Peripheral plasma membrane protein CASK OS=Homo sapiens OX=9606 GN=CASK PE=1 SV=3	23	19	33	19	926	105.1	6.43	110.15	68.2	54.7	113.7	98.9	80.8	164.8	106.1	80.4	69.6	73.2	117.6	101.2	61.3	150.9	73.7	157.6	112.8	114.5
Q9H845	ACAD9	Complex I assembly factor ACAD9, mitochondrial OS=Homo sapiens OX=9606 GN=ACAD9 PE=1 SV=1	28	18	43	18	621	68.7	7.96	139.33	75.7	115.4	101.4	103.1	93.2	116.1	93	96.5	87.7	96.7	103.2	99.8	128	116.1	74.3	98.6	96.3	105
Q16762	TST	Thiosulfate sulfurtransferase OS=Homo sapiens OX=9606 GN=TST PE=1 SV=4	47	14	46	14	297	33.4	7.25	167.29	61.1	38.6	232.6	89.2	51.1	114	82.4	94.3	54.3	43	147.7	97.5	125.2	180	34.5	116.5	143.8	94.2
Q32MZ4	LRRFIP1	Leucine-rich repeat flightless-interacting protein 1 OS=Homo sapiens OX=9606 GN=LRRFIP1 PE=1 SV=2	20	15	32	14	808	89.2	4.65	120.44	85	93.5	111.5	85.4	128.7	126.4	121.4	99.1	69.5	85.7	117.5	89.6	67.1	111.4	80.6	109	124.4	94.1
Q92608	DOCK2	Dedicator of cytokinesis protein 2 OS=Homo sapiens OX=9606 GN=DOCK2 PE=1 SV=2	13	22	38	21	1830	211.8	6.87	110.44	79.6	102.9	105	98.2	147.7	89.2	109.3	89.4	89.6	92.5	116.9	109.2	81.8	90.4	85.2	125.5	90.6	97.1
Q969V3	NCLN	Nicalin OS=Homo sapiens OX=9606 GN=NCLN PE=1 SV=2	28	15	40	15	563	62.9	6.89	163.23	65.8	98.5	93.9	93.4	107.2	121.3	119.5	160	80.4	81.6	96.8	90.3	85.9	101.3	75.5	92.4	121.9	114.3
Q9ULA0	DNPEP	Aspartyl aminopeptidase OS=Homo sapiens OX=9606 GN=DNPEP PE=1 SV=2	37	16	40	16	485	53.4	7.58	142.54	93.5	73.1	109.5	107.7	76.6	100	103.9	74.4	97.2	95.8	125.9	118.8	96.5	125.2	90.4	121.4	96	94.1
P53999	SUB1	Activated RNA polymerase II transcriptional coactivator p15 OS=Homo sapiens OX=9606 GN=SUB1 PE=1 SV=3	46	9	65	9	127	14.4	9.6	197.49	52.7	44.6	107	86.8	83.5	136.5	145.6	74.1	60.1	62.2	131.1	108.1	66.3	131.9	55.4	195	127	132.1
O75694	NUP155	Nuclear pore complex protein Nup155 OS=Homo sapiens OX=9606 GN=NUP155 PE=1 SV=1	16	19	34	19	1391	155.1	6.16	116.64	67	75.3	96.1	93.3	103.4	149.1	115.9	98.6	76.3	78.9	99.6	93.5	73	118.2	79.9	145.3	106.6	130.2
O15195	VILL	Villin-like protein OS=Homo sapiens OX=9606 GN=VILL PE=1 SV=3	27	22	40	22	856	95.8	7.02	122.59	91.1	61.1	209.1	84.7	119.6	91	87.1	92	78.3	64.6	171.8	90.9	55.5	100.5	64.2	145.2	122.1	71.2
O95865	DDAH2	N(G),N(G)-dimethylarginine dimethylaminohydrolase 2 OS=Homo sapiens OX=9606 GN=DDAH2 PE=1 SV=1	68	14	42	13	285	29.6	6.01	164.05	96.5	114.1	105.3	125.1	103.6	56.1	112.2	68.5	157.8	45.8	76.7	143.7	138.3	90.2	121.6	108	73.4	62.9
Q14566	MCM6	DNA replication licensing factor MCM6 OS=Homo sapiens OX=9606 GN=MCM6 PE=1 SV=1	27	23	37	23	821	92.8	5.41	111.21	52.2	58	99.4	73.6	90.9	172.9	143.5	139.2	63.9	64.7	94.4	86.7	68.8	94.6	76.8	149.6	128.8	142.2
P84098	RPL19	60S ribosomal protein L19 OS=Homo sapiens OX=9606 GN=RPL19 PE=1 SV=1	46	13	70	13	196	23.5	11.47	181.24	49.5	28.2	111.3	86.8	99.4	158.6	128.1	77.1	59.9	63.2	118.1	98.4	44.9	152.5	62.9	149.4	136.4	175.1
O94776	MTA2	Metastasis-associated protein MTA2 OS=Homo sapiens OX=9606 GN=MTA2 PE=1 SV=1	30	20	47	18	668	75	9.66	143.3	65.9	66.3	105.7	90.1	101.1	126.9	133.1	117.6	72.5	79.1	105.3	94.6	65.1	99.5	76.2	149.7	118.2	133.4
P51610	HCFC1	Host cell factor 1 OS=Homo sapiens OX=9606 GN=HCFC1 PE=1 SV=2	12	21	34	21	2035	208.6	7.46	101.3	69.9	70.5	97.4	95.8	87.3	123.3	125.9	100.3	79.6	86.3	113.2	104.6	71.3	103.4	79.8	151.7	113.4	126
P63092	GNAS	Guanine nucleotide-binding protein G(s) subunit alpha isoforms short OS=Homo sapiens OX=9606 GN=GNAS PE=1 SV=1	39	15	43	14	394	45.6	5.82	156.79	90.4	144.8	82.4	101.6	94.9	85.8	84.9	102.3	123.5	119.8	111.1	113.2	132.2	71.5	82.1	106.9	71.7	80.8
Q92747	ARPC1A	Actin-related protein 2/3 complex subunit 1A OS=Homo sapiens OX=9606 GN=ARPC1A PE=1 SV=2	49	15	41	14	370	41.5	8.18	119.66	126.9	60.8	132.2	110.4	73.1	90.4	79.2	74	121.9	135.6	123.9	115.9	88.5	87.1	113.6	82.9	95.5	88.3
A0A0B4J2D5	GATD3B	Putative glutamine amidotransferase-like class 1 domain-containing protein 3B, mitochondrial OS=Homo sapiens OX=9606 GN=GATD3B PE=5 SV=1	55	10	32	10	268	28.1	8.27	154.15	88	66.8	154.6	113.5	74.3	50.5	83.6	83.7	89.1	55.7	112.7	136	132.6	163.5	73.7	146.5	105.5	69.8
P30520	ADSS2	Adenylosuccinate synthetase isozyme 2 OS=Homo sapiens OX=9606 GN=ADSS2 PE=1 SV=3	38	15	43	14	456	50.1	6.55	168.06	75.5	81	98.7	86.7	163.2	116.9	117.9	103.4	76.6	82.6	96.8	84.9	70.5	130.8	84.9	108.6	119.8	101.2
Q9Y512	SAMM50	Sorting and assembly machinery component 50 homolog OS=Homo sapiens OX=9606 GN=SAMM50 PE=1 SV=3	38	15	40	15	469	51.9	6.9	143.79	78.5	89.4	125.5	92	87	120.5	91.3	113.1	84.8	96.5	106.9	102.4	101.6	124.2	76.3	101.2	106.8	102
P10253	GAA	Lysosomal alpha-glucosidase OS=Homo sapiens OX=9606 GN=GAA PE=1 SV=4	24	16	41	16	952	105.3	6	158.87	70.1	61.8	170.3	102.7	203.7	76.7	87.5	167.9	50.5	76.8	130.5	117.2	68.5	48.5	107.7	84.5	88.3	86.7
Q92538	GBF1	Golgi-specific brefeldin A-resistance guanine nucleotide exchange factor 1 OS=Homo sapiens OX=9606 GN=GBF1 PE=1 SV=2	11	18	28	18	1859	206.3	5.73	95.94	78.4	78.7	125.7	102.3	104.2	115.5	110.7	92.2	79	78.7	112.9	96.3	73.3	106.5	83.9	98.8	136	126.9
P26373	RPL13	60S ribosomal protein L13 OS=Homo sapiens OX=9606 GN=RPL13 PE=1 SV=4	49	13	71	12	211	24.2	11.65	234.97	51.6	36.8	117.6	84.3	104.1	163.1	130.7	96.4	62.3	60.2	111.9	91.8	59.2	139.4	63.6	148.5	129.7	148.8
P04004	VTN	Vitronectin OS=Homo sapiens OX=9606 GN=VTN PE=1 SV=1	28	13	55	13	478	54.3	5.8	176.31	80.5	263.6	60.3	79.6	53.6	64.9	116	321.5	107.7	98.9	78.8	93.8	103	45.2	78.3	36.5	63.3	54.3
Q92973	TNPO1	Transportin-1 OS=Homo sapiens OX=9606 GN=TNPO1 PE=1 SV=2	18	16	43	10	898	102.3	4.98	118.96	81	79.5	90.5	91.3	108.8	119.4	120.8	115.8	89	97.1	96.5	92.6	80.4	95.7	93.5	115.9	106.3	125.9
Q9UL18	AGO1	Protein argonaute-1 OS=Homo sapiens OX=9606 GN=AGO1 PE=1 SV=3	26	18	26	9	857	97.2	9.16	98.43	104.5	76.4	93.7	118.8	95.5	88.2	105.6	102.6	107.3	111.8	107.7	108.9	87.3	100.6	102.7	98.3	91.9	98.4
Q12768	WASHC5	WASH complex subunit 5 OS=Homo sapiens OX=9606 GN=WASHC5 PE=1 SV=1	19	20	33	20	1159	134.2	6.98	110.42	90.6	90	104	103	111.5	108.9	98.8	99.8	95.5	96.7	103.9	95.4	92.4	100.3	99.2	107.1	96.4	106.5
P10768	ESD	S-formylglutathione hydrolase OS=Homo sapiens OX=9606 GN=ESD PE=1 SV=2	50	11	46	11	282	31.4	7.02	171.8	148.9	52.5	92.1	97.2	90.3	64.4	85.3	69.6	121.8	127.3	123.8	129.2	72.1	101	122.9	120.3	111.8	69.5
P19784	CSNK2A2	Casein kinase II subunit alpha' OS=Homo sapiens OX=9606 GN=CSNK2A2 PE=1 SV=1	59	17	34	16	350	41.2	8.56	121.88	92.3	92.6	93.2	95.6	90.6	121.7	101.7	132.3	95.9	98.8	100.5	95.9	89.3	97.6	86	108.5	99.7	107.6
O75477	ERLIN1	Erlin-1 OS=Homo sapiens OX=9606 GN=ERLIN1 PE=1 SV=2	47	16	49	11	348	39.1	7.87	158.74	68.7	100.6	117.5	106.9	86.6	103.4	71.9	175.7	72.4	87.1	114	102.2	91.5	96.8	98.4	100	112.5	93.7
O14841	OPLAH	5-oxoprolinase OS=Homo sapiens OX=9606 GN=OPLAH PE=1 SV=3	19	21	35	21	1288	137.4	6.58	123.89	88.9	85.7	132.9	89.9	111.5	82.4	88.8	110.9	94	83.9	127.7	103.1	125.8	116.8	76.3	96.4	99.3	85.7
Q8IZ83	ALDH16A1	Aldehyde dehydrogenase family 16 member A1 OS=Homo sapiens OX=9606 GN=ALDH16A1 PE=1 SV=2	21	15	40	15	802	85.1	6.79	143.81	75.9	109.6	116.1	99.1	104.7	102.9	108.6	85.4	89.4	93.9	106	96.4	103.3	102.8	76	115	113.8	101.2
P62081	RPS7	40S ribosomal protein S7 OS=Homo sapiens OX=9606 GN=RPS7 PE=1 SV=1	65	12	51	12	194	22.1	10.1	164.25	61.9	52.7	105.6	88.1	100.1	136.6	127.1	145.4	63.8	64.1	99.2	90.8	64.1	128.2	68.5	125.7	139.3	139.1
P17931	LGALS3	Galectin-3 OS=Homo sapiens OX=9606 GN=LGALS3 PE=1 SV=5	42	13	85	13	250	26.1	8.56	265.93	80.7	45.8	182.1	76.4	242.5	54.7	105.6	73.1	77.6	22.8	81.2	163.7	41.5	147.2	60	197.9	90.9	56.3
P36873	PPP1CC	Serine/threonine-protein phosphatase PP1-gamma catalytic subunit OS=Homo sapiens OX=9606 GN=PPP1CC PE=1 SV=1	46	13	45	2	323	37	6.54	163.96	206.1	44.1	65.2	96.8	68.9	63.1	68.3	60.6	190.6	180.4	96.1	107.7	60.1	72.1	165.3	79.1	67.1	108.4
Q8IUX7	AEBP1	Adipocyte enhancer-binding protein 1 OS=Homo sapiens OX=9606 GN=AEBP1 PE=1 SV=1	21	23	44	22	1158	130.8	5.11	128.19	60.3	67.4	48.6	82.9	165.5	73.5	96.4	420.3	47.3	61.2	55.7	70.6	77.3	90.4	105.8	55.2	97.2	124.4
P0DOX7		Immunoglobulin kappa light chain OS=Homo sapiens OX=9606 PE=1 SV=1	49	7	315	2	214	23.4	7.17	1066.33	74.7	165.3	80.5	180.9	55.5	60.5	68.2	129.2	123.2	108.9	97.6	86.7	179.1	77.5	67.5	79.4	78.6	86.6
P62249	RPS16	40S ribosomal protein S16 OS=Homo sapiens OX=9606 GN=RPS16 PE=1 SV=2	60	13	65	13	146	16.4	10.21	203.74	59.4	70	111.6	92.4	99.3	138.6	124.4	136.1	59.6	65.2	103.5	95	67.6	126.5	67.3	119.1	133.2	131.3
Q14498	RBM39	RNA-binding protein 39 OS=Homo sapiens OX=9606 GN=RBM39 PE=1 SV=2	30	13	29	13	530	59.3	10.1	89.84	66.9	68.3	105.9	99.8	81.8	132.7	129.3	128.5	68.9	72.2	109.1	97.1	62.5	106.9	73.2	149.1	118.8	129
Q96E39	RBMXL1	RNA binding motif protein, X-linked-like-1 OS=Homo sapiens OX=9606 GN=RBMXL1 PE=1 SV=1	45	22	70	4	390	42.1	9.89	199.7	78.6	73.7	98.1	97.9	101.3	89.3	130	88.2	84.8	99.2	114.7	110.2	86	103	101.1	119.2	108	116.6
P49321	NASP	Nuclear autoantigenic sperm protein OS=Homo sapiens OX=9606 GN=NASP PE=1 SV=2	22	19	41	19	788	85.2	4.3	131.6	47.5	47.4	110	89.5	99.7	178.5	170.3	89.3	58	63.7	111.6	98.9	49.7	106.1	67.2	150	135.2	127.3
Q6UVK1	CSPG4	Chondroitin sulfate proteoglycan 4 OS=Homo sapiens OX=9606 GN=CSPG4 PE=1 SV=2	11	20	31	20	2322	250.4	5.47	111.93	152.4	93.1	67.4	116	61.3	81.3	73.4	79.8	146.2	111.2	74.8	109.2	123.5	64.9	164.8	61	90.3	129.3
Q9UDT6	CLIP2	CAP-Gly domain-containing linker protein 2 OS=Homo sapiens OX=9606 GN=CLIP2 PE=1 SV=1	20	21	31	18	1046	115.8	6.73	96.66	87.2	75.6	114	109.7	78.7	105.7	113.4	93.2	101	90	105.1	96.1	81.6	108.5	94.3	115	101	130
Q96AY3	FKBP10	Peptidyl-prolyl cis-trans isomerase FKBP10 OS=Homo sapiens OX=9606 GN=FKBP10 PE=1 SV=1	26	17	48	16	582	64.2	5.62	128.29	49.7	72.9	54.2	86.5	166	101	133.8	256.9	56.7	65	50.9	56.8	71.3	72.3	100	50.3	120.4	235.2
P29992	GNA11	Guanine nucleotide-binding protein subunit alpha-11 OS=Homo sapiens OX=9606 GN=GNA11 PE=1 SV=2	49	16	40	9	359	42.1	5.69	131.58	112.3	115.6	109	111.8	73.5	89.8	81.1	76.7	110.9	122.5	121.8	117.1	112	76.7	89.8	97.1	97.8	84.5
P16949	STMN1	Stathmin OS=Homo sapiens OX=9606 GN=STMN1 PE=1 SV=3	67	14	55	14	149	17.3	5.97	155.92	67.1	33.8	100	80.1	133.7	123.4	170.3	85.5	53.9	66.5	94.3	105.8	45	140.7	75.3	169.8	109.4	145.5
Q8WU90	ZC3H15	Zinc finger CCCH domain-containing protein 15 OS=Homo sapiens OX=9606 GN=ZC3H15 PE=1 SV=1	37	18	42	18	426	48.6	5.31	129.16	75.2	47.3	104.6	82.6	101.6	158.3	137.9	104.1	55.1	65.1	115	98.5	49.4	139.5	73.3	140.5	131	120.8
P54289	CACNA2D1	Voltage-dependent calcium channel subunit alpha-2/delta-1 OS=Homo sapiens OX=9606 GN=CACNA2D1 PE=1 SV=3	23	22	33	22	1103	124.5	5.27	103.78	167.1	73.7	70.4	119	64.6	63.9	80.1	75.6	180.5	119.5	81.9	139	102	69.4	154.5	63	77.7	98.2
P30566	ADSL	Adenylosuccinate lyase OS=Homo sapiens OX=9606 GN=ADSL PE=1 SV=2	33	16	41	16	484	54.9	7.11	126.36	92.2	118.8	94.3	93.3	110.5	122.8	97.2	84.7	103.7	100.3	103.6	92	80.2	116.3	86.4	91.7	101.7	110.1
O95373	IPO7	Importin-7 OS=Homo sapiens OX=9606 GN=IPO7 PE=1 SV=1	20	18	37	18	1038	119.4	4.82	140.97	91.1	54.6	93.2	94.5	97	152.8	126.2	85.8	83	102.5	96.4	91.9	66.8	103.2	99.7	104.5	130.7	126.1
Q9Y315	DERA	Deoxyribose-phosphate aldolase OS=Homo sapiens OX=9606 GN=DERA PE=1 SV=2	54	16	37	16	318	35.2	8.94	124.36	79	111	112.6	104.4	106.3	104.1	108.3	91.1	90.6	85.9	106.4	99.9	92	104.1	78.3	109.7	115.1	101.1
P08240	SRPRA	Signal recognition particle receptor subunit alpha OS=Homo sapiens OX=9606 GN=SRPRA PE=1 SV=2	27	18	43	18	638	69.8	8.95	138.45	58	79.6	108.1	85.5	97.2	109.5	146.7	126	60.7	65.2	95.6	84.1	70.9	121.4	81	109.6	152.8	148.1
P04066	FUCA1	Tissue alpha-L-fucosidase OS=Homo sapiens OX=9606 GN=FUCA1 PE=1 SV=4	29	12	44	12	466	53.7	6.84	140.64	83.3	44.2	517.1	63.8	42.9	60.1	42.4	73.6	52.4	64	302.5	150.1	39.3	43	38.7	65.9	68.3	48.5
P43034	PAFAH1B1	Platelet-activating factor acetylhydrolase IB subunit beta OS=Homo sapiens OX=9606 GN=PAFAH1B1 PE=1 SV=2	44	17	38	17	410	46.6	7.37	140.9	96.2	89	107.4	102.5	97.1	95	107.2	88.3	94.7	118	109.4	101.6	99.6	96.8	102.2	94.2	101.1	99.7
P23193	TCEA1	Transcription elongation factor A protein 1 OS=Homo sapiens OX=9606 GN=TCEA1 PE=1 SV=2	56	16	38	15	301	33.9	8.38	125.32	80.7	65.8	96.5	96.9	89.7	119.6	133.6	103.9	76.5	91.5	115.1	102.5	54.2	99.3	93.6	160.7	109.9	110
Q12904	AIMP1	Aminoacyl tRNA synthase complex-interacting multifunctional protein 1 OS=Homo sapiens OX=9606 GN=AIMP1 PE=1 SV=2	43	13	37	13	312	34.3	8.43	134.97	64.4	52.5	121.7	91.1	94.4	128.2	125.8	107.6	61.5	70.7	112.1	91.6	76.8	141.5	77.6	131.6	134.6	116.5
P51692	STAT5B	Signal transducer and activator of transcription 5B OS=Homo sapiens OX=9606 GN=STAT5B PE=1 SV=2	21	15	37	3	787	89.8	6.05	127.87	93.6	103.9	79.9	94.8	115.4	89.6	107.3	76.7	98.7	101.9	92.4	96.5	164.6	79.6	107.4	113.2	89.4	95.3
Q9BZZ5	API5	Apoptosis inhibitor 5 OS=Homo sapiens OX=9606 GN=API5 PE=1 SV=3	31	15	39	15	524	59	7.34	140.16	61.2	54.3	100.6	89.7	94.1	148.5	136.7	163	66.9	72	106.9	96.5	51.4	112.2	76.5	138.7	114.2	116.8
Q92804	TAF15	TATA-binding protein-associated factor 2N OS=Homo sapiens OX=9606 GN=TAF15 PE=1 SV=1	40	17	42	15	592	61.8	8.02	135.85	52.8	55.4	105.6	71.8	97.1	179	137.4	71.8	59.9	75.4	128	100.8	65.5	97.7	66.2	182.2	126.6	127.1
Q14571	ITPR2	Inositol 1,4,5-trisphosphate receptor type 2 OS=Homo sapiens OX=9606 GN=ITPR2 PE=1 SV=2	7	21	41	10	2701	307.9	6.43	124.58	72.6	128.8	104.8	95	90.1	107.1	94	119.7	72.1	75.3	112.6	99.6	103	125.5	71.5	113.2	102.5	112.7
Q16647	PTGIS	Prostacyclin synthase OS=Homo sapiens OX=9606 GN=PTGIS PE=1 SV=1	34	13	37	13	500	57.1	7.31	141.91	242.6	159	53.4	106.6	112.8	50	57.2	117.6	100.9	156.8	72.3	85.8	130.3	55.6	115.5	45.4	64.1	74
P62714	PPP2CB	Serine/threonine-protein phosphatase 2A catalytic subunit beta isoform OS=Homo sapiens OX=9606 GN=PPP2CB PE=1 SV=1	53	14	50	1	309	35.6	5.43	168.37	117.7	80.9	103.8	104.6	73.3	103.2	100.4	91.6	100.6	56.8	93.5	105.9	101.2	111.4	119.2	133.6	102	100.3
P10644	PRKAR1A	cAMP-dependent protein kinase type I-alpha regulatory subunit OS=Homo sapiens OX=9606 GN=PRKAR1A PE=1 SV=1	45	15	44	11	381	43	5.35	166.53	121.6	85.9	98.1	115.9	113.9	75.4	87.9	79.4	121.5	135.2	112.8	109.4	92.7	70.4	130.1	80	81.3	88.6
O75947	ATP5PD	ATP synthase subunit d, mitochondrial OS=Homo sapiens OX=9606 GN=ATP5PD PE=1 SV=3	62	12	47	12	161	18.5	5.3	163.49	84.1	67.3	168.9	104.4	73.3	83.9	86.4	129.9	100	37	82.8	138.1	87.2	186.3	84	117.8	80.5	87.9
Q9P0K7	RAI14	Ankycorbin OS=Homo sapiens OX=9606 GN=RAI14 PE=1 SV=2	20	20	33	19	980	110	6.21	109.13	127.2	66.3	58.3	96.4	123.9	106.4	130.5	116.5	92.7	115.5	70.4	78.5	69.5	83.3	155.6	68.8	94	146.1
Q8NFV4	ABHD11	Protein ABHD11 OS=Homo sapiens OX=9606 GN=ABHD11 PE=1 SV=1	43	12	32	12	315	34.7	9.48	114.47	81.6	51.2	144.4	98.4	84.9	86	100	133.8	74.1	47.7	86.5	112	61.1	237	75.7	165.8	83.2	76.5
Q9NVP1	DDX18	ATP-dependent RNA helicase DDX18 OS=Homo sapiens OX=9606 GN=DDX18 PE=1 SV=2	25	14	37	14	670	75.4	9.5	106.97	77.2	67.5	86.4	91.1	79.4	147	110.9	149.1	82.9	81.6	96	93.9	71.8	110.1	88.8	123.7	115.7	126.9
Q9BR76	CORO1B	Coronin-1B OS=Homo sapiens OX=9606 GN=CORO1B PE=1 SV=1	37	17	54	17	489	54.2	5.88	177.32	94.7	53.8	129.8	100.3	93.3	111.5	109.4	77.8	94.1	94.7	125	106.3	75.4	115.9	109.5	85.3	126.3	96.8
P50453	SERPINB9	Serpin B9 OS=Homo sapiens OX=9606 GN=SERPINB9 PE=1 SV=1	42	17	41	15	376	42.4	5.86	131.01	62.7	69.6	92.6	94.1	149.3	101	138.9	85.6	70.3	88.8	99.8	91.7	81.6	89.5	91.1	177.6	93.5	122.3
Q9Y2J8	PADI2	Protein-arginine deiminase type-2 OS=Homo sapiens OX=9606 GN=PADI2 PE=1 SV=2	29	17	37	17	665	75.5	5.59	133.65	108	87.5	219.2	128	78.1	72.8	55.2	63.3	85.2	67.3	227.9	127	55.9	75.3	103.1	88.7	100	57.4
Q86UE4	MTDH	Protein LYRIC OS=Homo sapiens OX=9606 GN=MTDH PE=1 SV=2	32	16	40	16	582	63.8	9.32	135.24	67.6	50	103.9	83.9	99.6	137.2	140.5	96.8	64.5	71.9	112	107.6	78.7	112.6	85.4	130.3	128.2	129.2
P48047	ATP5PO	ATP synthase subunit O, mitochondrial OS=Homo sapiens OX=9606 GN=ATP5PO PE=1 SV=1	53	10	56	10	213	23.3	9.96	185.88	112.1	64.1	146.1	115.2	70.8	62.1	84.7	146.9	107	60.7	91.7	128.8	78.3	161.3	96.4	116.1	83.9	73.9
O95573	ACSL3	Fatty acid CoA ligase Acsl3 OS=Homo sapiens OX=9606 GN=ACSL3 PE=1 SV=3	30	17	36	15	720	80.4	8.38	120.81	66.6	92.6	109.7	85	105.6	125	133.1	104.6	69.9	73.2	103.3	85.5	106.6	116.1	77.6	99.8	124.6	121.4
P46926	GNPDA1	Glucosamine-6-phosphate isomerase 1 OS=Homo sapiens OX=9606 GN=GNPDA1 PE=1 SV=1	57	12	39	8	289	32.6	6.92	147.72	121.1	92.9	94	105.8	127.1	94.3	94.6	88.8	109.9	84.2	97.8	104.2	92	112.3	101.3	104.2	75.1	100.5
Q9UBS4	DNAJB11	DnaJ homolog subfamily B member 11 OS=Homo sapiens OX=9606 GN=DNAJB11 PE=1 SV=1	35	12	31	12	358	40.5	6.18	119.31	56.5	79.5	107.9	112	90.5	130.5	145.7	114.2	69.9	81.5	105.5	94	59.3	114.1	67.3	95.5	147	129
P04196	HRG	Histidine-rich glycoprotein OS=Homo sapiens OX=9606 GN=HRG PE=1 SV=1	29	15	53	15	525	59.5	7.5	171	110.9	290.9	83.8	143.5	77.6	82.8	112.1	140	68.1	100.7	98	107.5	86.8	38.7	71.3	47.5	83.2	56.6
P22090	RPS4Y1	40S ribosomal protein S4, Y isoform 1 OS=Homo sapiens OX=9606 GN=RPS4Y1 PE=1 SV=2	46	14	60	8	263	29.4	10.24	172.1	66.6	74.1	136.5	112.7	106.9	85.9	112.4	161.8	68.6	76.4	127.9	111.1	66.7	83.4	81.1	84.1	141.2	102.6
Q8NF91	SYNE1	Nesprin-1 OS=Homo sapiens OX=9606 GN=SYNE1 PE=1 SV=4	2	20	34	19	8797	1010.5	5.53	96.05	103.3	92.8	83.1	110.1	114.6	87.6	104.4	82.2	105.1	121.7	95.6	100.9	98.9	93.1	123.4	88.6	88.4	106.3
P41218	MNDA	Myeloid cell nuclear differentiation antigen OS=Homo sapiens OX=9606 GN=MNDA PE=1 SV=1	31	13	44	13	407	45.8	9.76	155.92	39.8	296.5	41.9	61.8	513.7	77.9	118.4	108.7	45.3	59.6	36.5	46.9	59	66.6	49.8	49.9	66.8	60.8
P63096	GNAI1	Guanine nucleotide-binding protein G(i) subunit alpha-1 OS=Homo sapiens OX=9606 GN=GNAI1 PE=1 SV=2	44	14	99	4	354	40.3	5.97	316.07	96.7	353.8	68.8	97.1	41.8	53.4	67.3	41.8	130.1	83.3	76.8	114.4	235.4	70.9	68	58.2	69	73.1
Q9NVD7	PARVA	Alpha-parvin OS=Homo sapiens OX=9606 GN=PARVA PE=1 SV=1	36	16	46	14	372	42.2	5.95	132.3	261.7	56.1	53.6	100.7	51	48.5	72.9	48.3	172	127.1	85.6	121.8	92.4	57.9	239.1	50	59.2	102.2
P31937	HIBADH	3-hydroxyisobutyrate dehydrogenase, mitochondrial OS=Homo sapiens OX=9606 GN=HIBADH PE=1 SV=2	35	9	37	9	336	35.3	8.13	154.63	96.4	98.8	94.1	98	75.6	119.3	88.5	75.2	94.8	90.3	105.9	105	145.7	154.1	81.7	112.6	82.9	81
P99999	CYCS	Cytochrome c OS=Homo sapiens OX=9606 GN=CYCS PE=1 SV=2	62	8	58	8	105	11.7	9.57	198.27	79.7	39.1	123.9	84.6	67.8	144.5	94.8	47	72	83.3	119.2	112.7	85.4	195.2	74	130.1	125.1	121.5
O75146	HIP1R	Huntingtin-interacting protein 1-related protein OS=Homo sapiens OX=9606 GN=HIP1R PE=1 SV=2	19	20	33	19	1068	119.3	6.67	91.95	76.6	62.7	121.6	97.6	83.3	119	99.7	97.7	80.3	83.4	118	101.2	64.8	129.6	87.3	125.6	131.3	120.3
P30050	RPL12	60S ribosomal protein L12 OS=Homo sapiens OX=9606 GN=RPL12 PE=1 SV=1	69	11	53	11	165	17.8	9.42	192.03	59.2	77.4	116.4	96.2	109.1	118	134.7	131.5	73.1	50.4	84.9	100.5	71.7	137.1	66.2	125.8	128.4	119.3
P30519	HMOX2	Heme oxygenase 2 OS=Homo sapiens OX=9606 GN=HMOX2 PE=1 SV=2	47	12	35	12	316	36	5.41	141.51	65.8	75.2	108.5	91.5	114.9	150.1	117.4	124	71.6	73.9	102.4	84.6	73.2	111.4	72	121.1	118.4	124
P04424	ASL	Argininosuccinate lyase OS=Homo sapiens OX=9606 GN=ASL PE=1 SV=4	32	15	36	15	464	51.6	6.48	119.75	81.3	54.4	139.6	105.7	67.6	120.5	105.6	67.2	74.4	62.7	133	92.9	55.8	159.4	65.1	186.9	139.9	88
O95394	PGM3	Phosphoacetylglucosamine mutase OS=Homo sapiens OX=9606 GN=PGM3 PE=1 SV=1	28	16	41	16	542	59.8	6.25	132.44	65.4	91.9	104.6	91.8	110.9	128.9	127.5	125	69.7	72.9	102.9	87.5	101.4	113.9	82.3	92.9	134.8	95.5
Q9NVJ2	ARL8B	ADP-ribosylation factor-like protein 8B OS=Homo sapiens OX=9606 GN=ARL8B PE=1 SV=1	54	10	34	3	186	21.5	8.43	143.43	68.8	109.3	100.5	85.9	177.4	102.2	115.2	122.7	81	74.6	89.4	86.6	95.6	101.1	91.2	92.1	96.3	109.9
P42229	STAT5A	Signal transducer and activator of transcription 5A OS=Homo sapiens OX=9606 GN=STAT5A PE=1 SV=1	17	14	37	2	794	90.6	6.39	124.8	76	122.5	80.4	90.5	116.2	76.4	105.3	102.1	81.6	87.4	90.5	91	245.1	71.7	83.2	110.9	85.8	83.3
P36507	MAP2K2	Dual specificity mitogen-activated protein kinase kinase 2 OS=Homo sapiens OX=9606 GN=MAP2K2 PE=1 SV=1	31	15	36	8	400	44.4	6.55	112.3	85.5	80.8	118.8	101.4	119.5	106.6	109.9	91.6	84.2	91.6	116.9	98.5	94.3	94	85.2	108	112.5	100.6
Q9BRX8	PRXL2A	Peroxiredoxin-like 2A OS=Homo sapiens OX=9606 GN=PRXL2A PE=1 SV=3	42	10	36	10	229	25.7	8.84	116.32	43.8	428.4	41.2	54.3	55.4	49	44.2	76.7	76.8	48	49.1	72.7	513.1	56.6	32.5	53.7	54.2	50.2
P26196	DDX6	Probable ATP-dependent RNA helicase DDX6 OS=Homo sapiens OX=9606 GN=DDX6 PE=1 SV=2	39	16	42	16	483	54.4	8.66	148.91	81.4	66.9	108.3	92.2	96.9	149.4	127.1	97.7	82	79.1	110	98.8	63.2	109.4	80.4	130.1	116.3	111
Q16795	NDUFA9	NADH dehydrogenase [ubiquinone] 1 alpha subcomplex subunit 9, mitochondrial OS=Homo sapiens OX=9606 GN=NDUFA9 PE=1 SV=2	31	10	41	10	377	42.5	9.8	151.8	84.1	74.7	156.5	105	71.6	90.2	87.1	97.4	89.3	103.6	135.1	118.1	105.7	84.8	84.8	101.8	110.4	99.7
Q14166	TTLL12	Tubulin--tyrosine ligase-like protein 12 OS=Homo sapiens OX=9606 GN=TTLL12 PE=1 SV=2	27	14	30	14	644	74.4	5.53	107.15	82.5	81.1	107.3	86	103.4	141.2	110.2	117.5	80.4	73.4	98.5	86.8	76.4	151.1	82.4	107.5	105.6	108.5
Q13618	CUL3	Cullin-3 OS=Homo sapiens OX=9606 GN=CUL3 PE=1 SV=2	27	19	37	18	768	88.9	8.48	118.07	87.2	87.7	99.8	92.4	95.7	107.4	110	88.2	93.1	105.3	104.5	93.6	86	116.9	99.9	118.5	101.9	112
P09467	FBP1	Fructose-1,6-bisphosphatase 1 OS=Homo sapiens OX=9606 GN=FBP1 PE=1 SV=5	32	12	38	10	338	36.8	6.99	137.77	46	44.9	125.2	87.9	320.4	97	112.5	75.8	53.7	88.9	113.3	94.1	51.6	169.8	50.4	92.4	108.8	67.3
Q02338	BDH1	D-beta-hydroxybutyrate dehydrogenase, mitochondrial OS=Homo sapiens OX=9606 GN=BDH1 PE=1 SV=3	43	15	49	15	343	38.1	8.95	153.84	81.9	56.1	198.4	135.6	60.8	83.6	60	82	70.3	66.6	152.1	128	66.8	174.8	50.4	134.4	125.7	72.5
O94804	STK10	Serine/threonine-protein kinase 10 OS=Homo sapiens OX=9606 GN=STK10 PE=1 SV=1	19	21	43	19	968	112.1	6.95	116.98	63.7	108.1	99.5	92.5	158.3	103.2	116	100.6	71.7	83.3	103.5	89.3	76.9	103.1	84.1	118.3	111.5	116.5
O95834	EML2	Echinoderm microtubule-associated protein-like 2 OS=Homo sapiens OX=9606 GN=EML2 PE=1 SV=1	29	17	36	15	649	70.6	6.32	123.64	101.7	61	148.2	115	87.2	93.2	91.1	56.8	97.2	94.3	129.4	114.7	79.6	120.9	98.9	102.1	122.9	85.6
P07148	FABP1	Fatty acid-binding protein, liver OS=Homo sapiens OX=9606 GN=FABP1 PE=1 SV=1	80	8	118	8	127	14.2	7.18	362.29	93.1	30.9	208.7	82.3	164.3	59.8	41.3	53.4	159.2	45.4	133.6	141	24.7	67.4	32.2	316.8	103.5	42.3
P62979	RPS27A	Ubiquitin-40S ribosomal protein S27a OS=Homo sapiens OX=9606 GN=RPS27A PE=1 SV=2	67	12	94	4	156	18	9.64	275.1	73.3	93.1	111.5	98.2	115.1	92.1	117.3	88.1	88.3	83.1	114.2	108.5	95.4	85.3	93	146.5	97	99.9
Q2TAY7	SMU1	WD40 repeat-containing protein SMU1 OS=Homo sapiens OX=9606 GN=SMU1 PE=1 SV=2	33	15	35	15	513	57.5	7.18	116.15	70.1	57.6	102.8	91.1	80.1	134.4	129.1	120	81	88.4	106.7	102.9	70.2	94.3	85.4	138.1	116.2	131.6
O00116	AGPS	Alkyldihydroxyacetonephosphate synthase, peroxisomal OS=Homo sapiens OX=9606 GN=AGPS PE=1 SV=1	30	16	33	16	658	72.9	7.34	126.29	74.9	79.1	139.3	84.7	128	145.7	111.1	89.8	74.2	71.7	109.6	83.8	74.2	111.2	81.1	92.4	121.3	127.9
P35914	HMGCL	Hydroxymethylglutaryl-CoA lyase, mitochondrial OS=Homo sapiens OX=9606 GN=HMGCL PE=1 SV=2	46	14	50	14	325	34.3	8.54	180.86	87.8	68	175.7	121.3	85.5	103.9	87.7	91.7	60.1	50.9	124.8	130.9	100.4	92.2	78.9	135.2	122.3	82.7
Q04828	AKR1C1	Aldo-keto reductase family 1 member C1 OS=Homo sapiens OX=9606 GN=AKR1C1 PE=1 SV=1	45	14	41	1	323	36.8	7.88	133.12	36.3	343.6	52.9	39	44.9	29.6	48.9	25.3	72.6	41	53.4	59	780.1	25.5	35.2	36.7	33.4	42.6
P02511	CRYAB	Alpha-crystallin B chain OS=Homo sapiens OX=9606 GN=CRYAB PE=1 SV=2	70	12	54	12	175	20.1	7.33	167.01	198.4	237.2	42.2	122.9	69.1	24	43.4	37.4	195.8	61.9	49.9	126.5	221.6	32	234.5	26.4	26.5	50.5
Q9Y5X1	SNX9	Sorting nexin-9 OS=Homo sapiens OX=9606 GN=SNX9 PE=1 SV=1	31	15	36	15	595	66.6	5.58	118.1	91.8	98.6	94.7	99	131.9	102.8	120	90.3	96.7	105.8	101.3	92.7	97.4	85.9	101.3	93.5	101	95.3
P62826	RAN	GTP-binding nuclear protein Ran OS=Homo sapiens OX=9606 GN=RAN PE=1 SV=3	56	12	53	12	216	24.4	7.49	178.2	57.8	59.4	95.9	76.7	112.2	105	116.4	214.2	70.6	49.3	80.5	87.2	70.7	144.6	71.7	147.8	117.7	122.3
Q6XQN6	NAPRT	Nicotinate phosphoribosyltransferase OS=Homo sapiens OX=9606 GN=NAPRT PE=1 SV=2	36	15	43	15	538	57.5	5.68	157.94	77.8	79	162.1	101.9	159.2	84.2	108.9	75.5	84.8	75.6	81.3	107.7	90.8	142.8	77.8	79	142.1	69.6
Q9UIA9	XPO7	Exportin-7 OS=Homo sapiens OX=9606 GN=XPO7 PE=1 SV=3	17	17	30	17	1087	123.8	6.32	93.97	77.1	100.5	109	95	91.5	128	108.3	94.9	90.5	88.2	110.2	99.8	81.2	103.7	77.7	130	108.8	105.8
O14979	HNRNPDL	Heterogeneous nuclear ribonucleoprotein D-like OS=Homo sapiens OX=9606 GN=HNRNPDL PE=1 SV=3	28	13	47	11	420	46.4	9.57	125.2	66.2	48.8	87.9	87.9	94.8	145.6	137.5	101.7	72	75.7	109.7	100.7	65.6	119.4	78.1	137	128.1	143.3
A0MZ66	SHTN1	Shootin-1 OS=Homo sapiens OX=9606 GN=SHTN1 PE=1 SV=4	32	19	31	19	631	71.6	5.33	116.77	57.2	67.1	155.5	105.8	106.5	121.6	107	149.2	61.2	64.7	128.1	103.5	59	121.1	64.4	91.5	139.4	97
O95861	BPNT1	3'(2'),5'-bisphosphate nucleotidase 1 OS=Homo sapiens OX=9606 GN=BPNT1 PE=1 SV=1	45	11	39	11	308	33.4	5.69	151.21	76.9	61.5	122.7	93.3	106.5	97.8	101.6	63	84.5	74.2	120.8	95.2	75.8	196.3	63.9	145.9	107.7	112.5
Q15005	SPCS2	Signal peptidase complex subunit 2 OS=Homo sapiens OX=9606 GN=SPCS2 PE=1 SV=3	56	13	48	12	226	25	8.47	179.17	54.4	60.4	120.4	109.6	74.1	121.5	161.5	85.9	74.8	73.2	113.4	117.3	57.2	134.1	55.5	106.8	148.6	131.5
Q9Y6D6	ARFGEF1	Brefeldin A-inhibited guanine nucleotide-exchange protein 1 OS=Homo sapiens OX=9606 GN=ARFGEF1 PE=1 SV=2	12	23	37	13	1849	208.6	5.85	107.69	65.6	63.8	143.9	94.3	121.7	155.3	103.7	81.7	69.5	65.8	132.3	100.8	62.5	113.3	60.9	141.3	130.2	93.4
P20042	EIF2S2	Eukaryotic translation initiation factor 2 subunit 2 OS=Homo sapiens OX=9606 GN=EIF2S2 PE=1 SV=2	37	12	39	12	333	38.4	5.8	139.85	68.9	59.3	103.1	82	101.2	167.2	135.7	108.6	65.3	73.5	100.9	89	71.6	121.9	75.3	129.3	122.8	124.5
Q96AQ6	PBXIP1	Pre-B-cell leukemia transcription factor-interacting protein 1 OS=Homo sapiens OX=9606 GN=PBXIP1 PE=1 SV=1	25	14	30	14	731	80.6	5.33	94.08	130	97	85.5	104.2	94.3	87.2	86.9	86	123.3	136.6	101.8	97.7	85.3	93.3	124	75	91	100.8
P30044	PRDX5	Peroxiredoxin-5, mitochondrial OS=Homo sapiens OX=9606 GN=PRDX5 PE=1 SV=4	49	10	44	10	214	22.1	8.7	157.03	75.8	27.8	100.5	61.7	93.4	73.2	76	199.2	76	22	78.5	174.9	29.7	310.5	45.1	244	59.3	52.4
Q96CM8	ACSF2	Medium-chain acyl-CoA ligase ACSF2, mitochondrial OS=Homo sapiens OX=9606 GN=ACSF2 PE=1 SV=2	32	13	30	13	615	68.1	7.55	111.84	70.2	113.7	174	90.2	79.9	114.7	65.1	74.1	74.8	59.9	135.6	104.6	240.9	85.5	47.8	119.1	75.2	74.6
Q00059	TFAM	Transcription factor A, mitochondrial OS=Homo sapiens OX=9606 GN=TFAM PE=1 SV=1	46	15	56	15	246	29.1	9.72	166.63	72.3	63.2	118.1	104.1	84.6	157.5	101.6	60.8	69.2	76.2	131.7	116.6	82.3	177.3	55.1	124	103.7	101.8
P63000	RAC1	Ras-related C3 botulinum toxin substrate 1 OS=Homo sapiens OX=9606 GN=RAC1 PE=1 SV=1	44	10	49	5	192	21.4	8.5	186.34	88.3	97.4	104.6	97.8	133.2	97.8	106.5	92.9	96.8	93.9	107.5	96.7	101	89.5	93.8	105	98.9	98.5
Q9NUQ9	CYRIB	CYFIP-related Rac1 interactor B OS=Homo sapiens OX=9606 GN=CYRIB PE=1 SV=1	41	13	37	11	324	36.7	6.06	139.83	62.6	105.6	93.1	88.4	208.8	126	127	101.3	68.6	54.4	80.8	88	84.2	103.8	85	148.1	86.2	88
P51648	ALDH3A2	Aldehyde dehydrogenase family 3 member A2 OS=Homo sapiens OX=9606 GN=ALDH3A2 PE=1 SV=1	31	13	38	13	485	54.8	7.88	136.54	80.6	152.5	123.8	91.2	84.1	109.6	89.3	104.1	88.3	88.3	108.3	92.3	143.3	88.4	70.9	108.3	89.5	87.3
Q99439	CNN2	Calponin-2 OS=Homo sapiens OX=9606 GN=CNN2 PE=1 SV=4	41	13	52	10	309	33.7	7.33	149.61	65.1	47.8	63.8	72.6	212.7	62.1	142.2	192.5	56.2	59.5	67.6	72.8	43.6	103.8	113.3	140.1	112.5	171.9
Q9UBG0	MRC2	C-type mannose receptor 2 OS=Homo sapiens OX=9606 GN=MRC2 PE=1 SV=2	14	18	36	18	1479	166.6	5.83	134.95	59	117.9	68.3	119.8	155.3	75	111.3	178	94.4	105.6	79.8	90.4	105.6	72.5	99	54.6	84.4	129
P12830	CDH1	Cadherin-1 OS=Homo sapiens OX=9606 GN=CDH1 PE=1 SV=3	18	16	40	16	882	97.4	4.73	122.88	64.9	36.2	188.8	97.3	74.2	169.5	105.4	65.8	55.4	48.7	169.7	122.8	30.8	140.5	36.2	141.6	159.6	92.6
P13693	TPT1	Translationally-controlled tumor protein OS=Homo sapiens OX=9606 GN=TPT1 PE=1 SV=1	49	10	60	10	172	19.6	4.93	189.93	70.9	61.4	100.9	80.8	125.9	151.2	147.1	122.5	65.7	68.5	84	78.7	84.3	115.4	76.2	125.6	131.6	109.3
P05106	ITGB3	Integrin beta-3 OS=Homo sapiens OX=9606 GN=ITGB3 PE=1 SV=2	22	17	37	17	788	87	5.24	114.96	109.8	148.1	60.1	104.8	53.5	90.5	124.6	56.1	146.3	158	69	79	83.6	82.3	182	46.6	94.3	111.2
Q16630	CPSF6	Cleavage and polyadenylation specificity factor subunit 6 OS=Homo sapiens OX=9606 GN=CPSF6 PE=1 SV=2	28	15	46	15	551	59.2	7.15	137.96	60.9	68.8	109.6	91.2	93.8	142.4	134.8	105.8	68.1	74.2	112.4	96.3	65.4	97.7	78.5	147.2	122.3	130.6
P09871	C1S	Complement C1s subcomponent OS=Homo sapiens OX=9606 GN=C1S PE=1 SV=1	29	15	35	15	688	76.6	4.96	130.18	96	178.7	76.4	131	107.7	67.1	95.6	165.4	112.1	119.5	71.7	87.6	83.1	72.9	120.7	52.7	80	82
Q9NSK0	KLC4	Kinesin light chain 4 OS=Homo sapiens OX=9606 GN=KLC4 PE=1 SV=3	27	16	32	13	619	68.6	6.18	118.61	92.6	53.4	155.3	108.4	72.6	108.7	105.9	79.4	83.3	77	144.8	111.8	68.5	114.8	83.9	104.3	138.5	96.8
O15143	ARPC1B	Actin-related protein 2/3 complex subunit 1B OS=Homo sapiens OX=9606 GN=ARPC1B PE=1 SV=3	53	16	48	15	372	40.9	8.35	167.83	49.9	83.7	97.8	82.3	185.5	119.2	133.5	110.2	62.5	80.5	95.7	82.7	63.8	125.4	88.4	121.1	109.1	108.4
Q9BZL4	PPP1R12C	Protein phosphatase 1 regulatory subunit 12C OS=Homo sapiens OX=9606 GN=PPP1R12C PE=1 SV=1	24	17	35	17	782	84.8	5.57	114.19	180.4	59.9	68.7	118.7	70.7	61.5	69.6	61.4	157	192	98.1	101.8	86.4	66.2	179.1	69.4	67.5	91.6
Q02750	MAP2K1	Dual specificity mitogen-activated protein kinase kinase 1 OS=Homo sapiens OX=9606 GN=MAP2K1 PE=1 SV=2	33	13	34	6	393	43.4	6.62	111.05	80.4	82.7	102.6	90.1	147.7	99.7	107.8	110.3	78.6	85.4	103.6	91.1	100.3	98.3	90	100.6	120.3	110.5
Q5T5P2	KIAA1217	Sickle tail protein homolog OS=Homo sapiens OX=9606 GN=KIAA1217 PE=1 SV=2	12	23	43	22	1943	214	7.06	129.81	71.4	76.7	119.4	88.3	126.4	113	123.1	95.7	69.3	68.6	126.7	102.2	83.4	111.3	66.7	120.5	124.6	112.7
P51649	ALDH5A1	Succinate-semialdehyde dehydrogenase, mitochondrial OS=Homo sapiens OX=9606 GN=ALDH5A1 PE=1 SV=2	33	14	35	14	535	57.2	8.28	117.56	75.7	80.9	122	111.6	56	128.1	95.4	124.2	72.2	74	122.1	110.1	103.7	124.5	67.2	164.2	87.2	80.9
Q9UBQ7	GRHPR	Glyoxylate reductase/hydroxypyruvate reductase OS=Homo sapiens OX=9606 GN=GRHPR PE=1 SV=1	49	13	37	13	328	35.6	7.39	133.73	115.2	81.2	98	106.3	73.7	85.3	90.9	81.3	127.7	112.4	104.8	108.8	108.3	109.1	120.2	89.4	98.9	88.5
P84095	RHOG	Rho-related GTP-binding protein RhoG OS=Homo sapiens OX=9606 GN=RHOG PE=1 SV=1	65	11	35	10	191	21.3	8.12	151.25	74	123.4	106.5	95.4	173	96.4	108.8	90.9	89.7	92.8	96.6	95.9	98	86.9	84.7	94.8	96	96.2
P42566	EPS15	Epidermal growth factor receptor substrate 15 OS=Homo sapiens OX=9606 GN=EPS15 PE=1 SV=2	24	20	33	20	896	98.6	4.64	107.65	85.1	115	100.3	114.6	115	93.7	100.2	85.6	103.2	92.9	115.4	103.5	91.2	95.3	90.1	100.5	99.7	98.7
P20591	MX1	Interferon-induced GTP-binding protein Mx1 OS=Homo sapiens OX=9606 GN=MX1 PE=1 SV=4	33	18	39	15	662	75.5	5.83	146.18	66.2	85.5	56.4	101.6	243.6	63.5	96.9	261	89.9	92.8	61	73.9	95.1	72.4	134.6	58.3	65.3	82.3
P48729	CSNK1A1	Casein kinase I isoform alpha OS=Homo sapiens OX=9606 GN=CSNK1A1 PE=1 SV=2	48	15	35	14	337	38.9	9.57	113.72	86.4	72.5	128.7	102.4	86.3	131.7	101.5	92.3	83.4	80.1	120.4	97.4	63	111	88.3	126.5	125.1	103.1
O43237	DYNC1LI2	Cytoplasmic dynein 1 light intermediate chain 2 OS=Homo sapiens OX=9606 GN=DYNC1LI2 PE=1 SV=1	34	15	34	15	492	54.1	6.38	128.06	111.6	96.1	107.4	104	77.1	97	98.2	85.7	97.1	109.2	110.5	99.3	105.8	97.8	125.8	87.5	96.9	93
P26232	CTNNA2	Catenin alpha-2 OS=Homo sapiens OX=9606 GN=CTNNA2 PE=1 SV=5	19	15	43	3	953	105.2	5.71	145.98	74.2	64.1	133.8	88.1	83.3	155.2	120.2	111.3	79.5	65.8	107.3	89.8	89.7	116.2	73.7	115.6	116.9	115.3
P17480	UBTF	Nucleolar transcription factor 1 OS=Homo sapiens OX=9606 GN=UBTF PE=1 SV=1	26	23	38	23	764	89.4	5.81	113.43	56.3	63.3	76.1	87	99	193.8	123.6	147.3	76.1	67.7	82	90.5	72.3	99.4	62.5	175.9	113.3	114
Q8NBX0	SCCPDH	Saccharopine dehydrogenase-like oxidoreductase OS=Homo sapiens OX=9606 GN=SCCPDH PE=1 SV=1	40	12	34	12	429	47.1	9.14	129.27	89.3	128.9	101.3	97	96.5	104.6	88.8	92	89.2	94.1	98.8	101	118.4	123.1	88.1	107.6	89.4	91.9
P11182	DBT	Lipoamide acyltransferase component of branched-chain alpha-keto acid dehydrogenase complex, mitochondrial OS=Homo sapiens OX=9606 GN=DBT PE=1 SV=3	35	18	44	18	482	53.5	8.51	120.27	89.6	84	111.5	102.9	80.2	96.7	75.7	102.7	91.2	103.7	110.5	102	146.8	122.2	89.4	106.9	95.7	88.2
Q6P1M3	LLGL2	LLGL scribble cell polarity complex component 2 OS=Homo sapiens OX=9606 GN=LLGL2 PE=1 SV=2	20	17	35	17	1020	113.4	7.52	122.17	71.3	45.6	201.7	99.1	67.2	133.3	84.5	88.1	67.4	56.1	160.3	117.4	45.1	114.9	60.7	146.9	142.8	97.6
Q15833	STXBP2	Syntaxin-binding protein 2 OS=Homo sapiens OX=9606 GN=STXBP2 PE=1 SV=2	28	15	32	15	593	66.4	6.55	102.18	66.9	90.6	120	92.8	158.5	123.9	136.7	123	67.8	76.7	108.2	89.7	61.5	97.5	70.3	103.8	114.9	97.2
Q7Z3D6	DGLUCY	D-glutamate cyclase, mitochondrial OS=Homo sapiens OX=9606 GN=DGLUCY PE=1 SV=2	34	16	33	16	616	66.4	6.79	111.63	78.7	83.1	149.3	92.5	55.2	91.9	79.2	60.2	120.4	116.2	131.1	127.4	113.1	118	101.1	108.7	91.4	82.4
Q13151	HNRNPA0	Heterogeneous nuclear ribonucleoprotein A0 OS=Homo sapiens OX=9606 GN=HNRNPA0 PE=1 SV=1	39	11	38	9	305	30.8	9.29	125.19	61.9	40.4	122.6	78.1	97.7	77.6	124.5	131.6	53	64.5	138.9	101.2	56.2	110.2	71.4	205.1	128.8	136.4
P46778	RPL21	60S ribosomal protein L21 OS=Homo sapiens OX=9606 GN=RPL21 PE=1 SV=2	40	10	58	10	160	18.6	10.49	170.47	54.2	43.9	114.4	88.8	104.4	146.2	128.1	137	58.3	64.8	101.8	90.3	60.6	130.6	70.7	131.1	135.4	139.6
O00515	LAD1	Ladinin-1 OS=Homo sapiens OX=9606 GN=LAD1 PE=1 SV=2	40	20	49	20	517	57.1	9.67	132.41	41.7	32.1	126.9	57.8	113.4	131.3	128.8	50.2	29.7	35.9	105.4	70.6	36.7	227.9	40.9	198.7	177	195.1
P22033	MMUT	Methylmalonyl-CoA mutase, mitochondrial OS=Homo sapiens OX=9606 GN=MMUT PE=1 SV=4	27	20	40	20	750	83.1	6.93	118.45	68.1	84.9	135	100.9	71.6	122.9	92.4	86.5	71	76.7	123.2	104.8	124.1	130.9	59.7	133.3	122.5	91.5
Q99747	NAPG	Gamma-soluble NSF attachment protein OS=Homo sapiens OX=9606 GN=NAPG PE=1 SV=1	45	14	40	14	312	34.7	5.41	128.28	90.3	76	127.4	96.7	79.2	117.6	100	140.1	91	65.4	95.9	97.8	82.3	128	85.4	83.2	123.9	119.4
Q15691	MAPRE1	Microtubule-associated protein RP/EB family member 1 OS=Homo sapiens OX=9606 GN=MAPRE1 PE=1 SV=3	36	10	43	10	268	30	5.14	167.13	107.8	59.7	79.6	84.7	100.4	122.1	136.1	100.6	97.5	105.7	84.9	91.7	55.3	109.9	131.5	124.2	103.1	105.1
Q9UBE0	SAE1	SUMO-activating enzyme subunit 1 OS=Homo sapiens OX=9606 GN=SAE1 PE=1 SV=1	49	15	36	15	346	38.4	5.3	120.71	59.8	63.2	94.3	95.3	114.5	157.4	140.7	97.8	68.7	72.1	100.5	91.2	81.4	108.9	66.6	159.8	114.8	112.8
Q14192	FHL2	Four and a half LIM domains protein 2 OS=Homo sapiens OX=9606 GN=FHL2 PE=1 SV=3	61	16	44	16	279	32.2	7.55	138.41	59	92	81.1	112.6	101.4	111.1	167.9	107.4	67.1	84.2	73.9	74.2	83.6	141.3	137.7	71	129.4	105.2
Q00577	PURA	Transcriptional activator protein Pur-alpha OS=Homo sapiens OX=9606 GN=PURA PE=1 SV=2	42	11	34	10	322	34.9	6.44	122.7	116.7	88	94.9	115.7	74.4	73.9	102.9	61.4	127.8	118.4	123.8	123.5	105.2	97.3	107.6	91.5	87.8	89.2
Q9UBT2	UBA2	SUMO-activating enzyme subunit 2 OS=Homo sapiens OX=9606 GN=UBA2 PE=1 SV=2	30	19	36	19	640	71.2	5.29	124.26	82.9	51.7	91.2	89.8	107.8	144.5	140.5	86.8	80.7	88	101.2	95	78.6	107	80.2	155.2	108.2	110.5
P13674	P4HA1	Prolyl 4-hydroxylase subunit alpha-1 OS=Homo sapiens OX=9606 GN=P4HA1 PE=1 SV=2	31	17	38	17	534	61	6.01	130.3	43.3	89.4	57.3	87.5	201.4	104.2	111.8	377.4	46.3	61	61.3	60.9	80.8	68.1	68.9	58.6	89.1	132.5
Q8N766	EMC1	ER membrane protein complex subunit 1 OS=Homo sapiens OX=9606 GN=EMC1 PE=1 SV=1	17	16	30	16	993	111.7	7.66	117.11	75.5	93.7	112.5	96	99.6	129.9	112.3	99.1	77.9	85	105.3	95.8	86.5	105.5	82.6	107.5	120.2	115.2
P02461	COL3A1	Collagen alpha-1(III) chain OS=Homo sapiens OX=9606 GN=COL3A1 PE=1 SV=4	10	14	44	14	1466	138.5	6.61	131.82	43.4	208.4	63.6	149	145.7	34.6	58	171	88	99.6	75.6	129.6	227.6	40.7	77.4	40	68.1	79.5
Q9Y446	PKP3	Plakophilin-3 OS=Homo sapiens OX=9606 GN=PKP3 PE=1 SV=1	23	19	36	19	797	87	9.32	116.07	61.1	35.7	131.8	76.5	90.9	179.4	118.6	109.4	55.9	41.7	114.7	87.7	33.2	149.3	57.4	154.9	162.4	139.4
P62241	RPS8	40S ribosomal protein S8 OS=Homo sapiens OX=9606 GN=RPS8 PE=1 SV=2	52	11	40	11	208	24.2	10.32	147.12	51.4	37.6	122	84.4	104.7	151.3	135.9	125.3	58	57.2	105	94.2	53.3	134.3	64.6	136.5	141.4	143.1
P19801	AOC1	Amiloride-sensitive amine oxidase [copper-containing] OS=Homo sapiens OX=9606 GN=AOC1 PE=1 SV=4	22	17	38	17	751	85.3	7.09	124.57	60.9	47.8	162.7	106.5	51.9	91.8	69.6	46.1	77.8	85.4	192.4	157.7	42.4	136.5	68.6	118.6	202.2	81
P09110	ACAA1	3-ketoacyl-CoA thiolase, peroxisomal OS=Homo sapiens OX=9606 GN=ACAA1 PE=1 SV=2	40	12	30	12	424	44.3	8.44	134.14	68.9	89.2	177.6	73.8	131.4	118.3	87.8	83.2	55.1	62.7	154.6	86	122.3	90.3	59.6	107.1	130.1	102
P34913	EPHX2	Bifunctional epoxide hydrolase 2 OS=Homo sapiens OX=9606 GN=EPHX2 PE=1 SV=2	33	15	33	15	555	62.6	6.28	114.91	137.1	42.9	182.5	109	37	71.7	49.9	73.1	98.4	109.2	170.8	139.3	87.3	82.6	71.9	128.1	108.6	100.5
P62244	RPS15A	40S ribosomal protein S15a OS=Homo sapiens OX=9606 GN=RPS15A PE=1 SV=2	82	12	62	12	130	14.8	10.13	181.86	68.1	55.3	108	101	101.4	113.6	129.6	156.6	71.9	68.2	96.3	111.1	54.3	129.5	72.2	126.7	130.5	105.6
P62495	ETF1	Eukaryotic peptide chain release factor subunit 1 OS=Homo sapiens OX=9606 GN=ETF1 PE=1 SV=3	33	13	33	13	437	49	5.71	112.14	75.3	72.9	111.6	92.7	101.8	124	118.5	121	84.1	82.6	109.8	95.4	81.6	106.7	80.5	106	127.2	108.2
P67809	YBX1	Y-box-binding protein 1 OS=Homo sapiens OX=9606 GN=YBX1 PE=1 SV=3	36	7	38	5	324	35.9	9.88	168.34	50.9	48.7	118.8	68	110.1	169.8	162	96.9	43.9	52.8	107.6	89.8	56.4	125.3	64.5	135	149.3	150.3
P52565	ARHGDIA	Rho GDP-dissociation inhibitor 1 OS=Homo sapiens OX=9606 GN=ARHGDIA PE=1 SV=3	46	11	56	11	204	23.2	5.11	182.89	82.9	73.4	111	94.1	114.6	116.6	111.9	93.3	84.8	88.6	118.1	96.4	94	112.5	97.9	111.5	105.3	93.3
Q8TCT9	HM13	Minor histocompatibility antigen H13 OS=Homo sapiens OX=9606 GN=HM13 PE=1 SV=1	24	8	36	8	377	41.5	6.43	133.7	56.4	80.1	103.4	89.4	100.3	133.6	162.1	164	63.9	47	84	92.6	64.2	112.3	64.4	115.1	140.3	127.1
O15484	CAPN5	Calpain-5 OS=Homo sapiens OX=9606 GN=CAPN5 PE=1 SV=2	24	14	30	14	640	73.1	7.64	102.23	95.8	68	173.9	133.9	64.6	125.7	74.3	54.6	86.1	72.9	163.1	126	74.7	104.7	67.7	110.5	118.8	84.8
Q8TCS8	PNPT1	Polyribonucleotide nucleotidyltransferase 1, mitochondrial OS=Homo sapiens OX=9606 GN=PNPT1 PE=1 SV=2	25	18	35	18	783	85.9	7.77	110.15	64.1	61.2	104.3	82.3	96.1	156.7	94.6	136.2	65.4	66.2	110.8	90.2	74.2	197	67.2	115.5	106.6	111.6
O43175	PHGDH	D-3-phosphoglycerate dehydrogenase OS=Homo sapiens OX=9606 GN=PHGDH PE=1 SV=4	32	13	33	13	533	56.6	6.71	121.9	123.6	78.3	64.5	98	58.9	62.6	79.9	64.9	154.4	118	98.9	125.3	167.9	77.3	78.6	56	105.5	187.5
Q6PKG0	LARP1	La-related protein 1 OS=Homo sapiens OX=9606 GN=LARP1 PE=1 SV=2	17	19	42	17	1096	123.4	8.82	115.36	77.7	66.6	96.6	90	95.4	123.9	127.4	126.7	75.4	78.8	99.7	94.8	76.8	110.2	84.7	123.6	126.9	125.1
O00461	GOLIM4	Golgi integral membrane protein 4 OS=Homo sapiens OX=9606 GN=GOLIM4 PE=1 SV=1	22	17	43	17	696	81.8	4.77	123.15	56.5	58.4	86.3	84.1	91.6	190.7	97	253.7	53.4	60	74.6	92.2	51.8	121.4	60.6	117.6	149.1	100.8
Q9Y285	FARSA	Phenylalanine--tRNA ligase alpha subunit OS=Homo sapiens OX=9606 GN=FARSA PE=1 SV=3	37	16	43	16	508	57.5	7.8	140.18	72.1	69.8	115.1	97.7	87.7	143	111.8	104.8	77	74	115	106.4	78.4	141.2	66.6	116.7	120	102.6
P01889	HLA-B	HLA class I histocompatibility antigen, B alpha chain OS=Homo sapiens OX=9606 GN=HLA-B PE=1 SV=3	37	10	45	4	362	40.4	5.85	182.51	66.1	102.5	159.7	89.7	162.6	136.1	129.7	106.3	70.1	81	61.1	79.8	113	78	64	71.6	99.3	129.4
Q8IUD2	ERC1	ELKS/Rab6-interacting/CAST family member 1 OS=Homo sapiens OX=9606 GN=ERC1 PE=1 SV=1	18	20	36	19	1116	128	5.97	106.15	132.8	71.5	83.8	106.4	88.1	88.6	103.5	84.7	112.6	125.6	95.5	97.1	100.1	83.3	129.3	74.3	93.6	129.2
P61026	RAB10	Ras-related protein Rab-10 OS=Homo sapiens OX=9606 GN=RAB10 PE=1 SV=1	63	13	46	10	200	22.5	8.38	138.5	86	81.8	127.3	103.7	105.8	96.4	103	124.9	88.3	52.7	90	109.5	82.9	137.9	85	121	111.8	92
P11310	ACADM	Medium-chain specific acyl-CoA dehydrogenase, mitochondrial OS=Homo sapiens OX=9606 GN=ACADM PE=1 SV=1	29	12	34	12	421	46.6	8.37	109.52	63.9	77.1	110	99	62.5	91.3	83.3	63.5	74.2	90.9	129.2	112	188.8	176.8	70.7	102.7	108.9	95.1
P15088	CPA3	Mast cell carboxypeptidase A OS=Homo sapiens OX=9606 GN=CPA3 PE=1 SV=2	25	14	69	14	417	48.6	9	205.62	107.5	234.1	32.4	17.8	47.1	34.4	23	20	183.5	149.7	90.1	283.8	416.3	27.1	37.2	23	27.3	45.5
P43155	CRAT	Carnitine O-acetyltransferase OS=Homo sapiens OX=9606 GN=CRAT PE=1 SV=5	23	15	48	15	626	70.8	8.44	119.48	90.4	95.3	108	89.4	62.1	132.7	85.9	118.6	87.3	101.3	84.7	105.9	155.8	162.3	78.7	53.1	89.8	98.6
Q9Y6Q5	AP1M2	AP-1 complex subunit mu-2 OS=Homo sapiens OX=9606 GN=AP1M2 PE=1 SV=4	43	17	35	13	423	48.1	8.22	102.41	74	68.7	157.6	109.5	85.8	136.3	92.7	94.3	74.9	71.8	135.1	103.8	59.8	124.7	68.5	119.7	132.3	90.4
P52948	NUP98	Nuclear pore complex protein Nup98-Nup96 OS=Homo sapiens OX=9606 GN=NUP98 PE=1 SV=4	11	20	36	20	1817	197.5	6.4	102.98	109.8	80.5	84.1	108.1	88.9	113	98.1	93.5	98.1	105.6	100.2	96.3	92.1	94.5	118.2	108.7	95.5	114.7
O14579	COPE	Coatomer subunit epsilon OS=Homo sapiens OX=9606 GN=COPE PE=1 SV=3	47	12	37	12	308	34.5	5.12	139.18	63.5	62	130.6	109	112.8	122.7	128.6	120.1	66.1	52.2	105.1	100	64.5	123.2	85.8	105.2	134.8	113.8
P23946	CMA1	Chymase OS=Homo sapiens OX=9606 GN=CMA1 PE=1 SV=1	43	8	48	8	247	27.3	9.29	155.05	99.1	217.9	39.4	31.3	60.6	44	30.8	34.3	172.7	143.1	92.7	260.8	365.5	39.5	46.3	33.1	37.6	51
P53007	SLC25A1	Tricarboxylate transport protein, mitochondrial OS=Homo sapiens OX=9606 GN=SLC25A1 PE=1 SV=2	39	11	42	11	311	34	9.89	139.07	59.5	112.6	103.9	75.7	69.1	98.8	74.8	96.4	63.6	56.7	82.5	80.8	394.2	104.4	56.3	87.7	96.2	86.7
Q7Z4I7	LIMS2	LIM and senescent cell antigen-like-containing domain protein 2 OS=Homo sapiens OX=9606 GN=LIMS2 PE=1 SV=1	36	13	39	7	341	38.9	8.05	131.24	222	44.5	83.5	108.5	68.7	71.7	67.2	77.8	155.1	141	112.9	120.5	68.1	71.2	137	64.7	85.9	99.6
O14976	GAK	Cyclin-G-associated kinase OS=Homo sapiens OX=9606 GN=GAK PE=1 SV=2	15	17	33	17	1311	143.1	5.73	107.93	62.8	97.5	128.4	90.2	86.7	126.3	107.9	90.8	81.6	68.9	107.5	94.4	73.1	124.3	67.6	136.9	137.6	117.5
O60504	SORBS3	Vinexin OS=Homo sapiens OX=9606 GN=SORBS3 PE=1 SV=2	22	15	41	15	671	75.3	9.45	131.16	110.5	79.3	76.8	112	84.2	70	97.4	80.7	131.5	102.5	106.3	108.4	173.4	87.2	118.3	78.1	74.9	108.3
P18621	RPL17	60S ribosomal protein L17 OS=Homo sapiens OX=9606 GN=RPL17 PE=1 SV=3	58	12	61	10	184	21.4	10.17	192.76	64.9	58.6	116	95.4	97.6	136.7	126	116.5	67.9	69.8	111.5	99.4	64.9	125.6	72.1	123.1	126.9	127.1
Q92522	H1-10	Histone H1.10 OS=Homo sapiens OX=9606 GN=H1-10 PE=1 SV=1	51	17	48	17	213	22.5	10.76	142.46	56.6	40.9	111.9	79.7	110.6	98.2	145.4	66.8	65.3	89.6	138.6	149.1	54.2	95	82.7	191	102.8	121.8
O43399	TPD52L2	Tumor protein D54 OS=Homo sapiens OX=9606 GN=TPD52L2 PE=1 SV=2	51	12	42	12	206	22.2	5.36	152.03	82.6	75.3	96.6	101.1	130.3	107.8	139.1	104.2	79.7	58.6	84.5	100.8	81.7	143	104.7	119.3	85	105.7
O75153	CLUH	Clustered mitochondria protein homolog OS=Homo sapiens OX=9606 GN=CLUH PE=1 SV=2	16	22	36	22	1309	146.6	6.13	98.66	73	68.1	127.7	82.9	84.8	152	128.2	118	73.7	61.6	98.9	91	88.1	111.6	66.3	126.5	124.6	122.8
P25398	RPS12	40S ribosomal protein S12 OS=Homo sapiens OX=9606 GN=RPS12 PE=1 SV=3	54	7	40	7	132	14.5	7.21	160.13	50.7	60.9	141.9	84	108.2	137	143.7	122.6	62.7	54.2	91.6	97.4	87.2	127.7	58.6	113.6	150.7	107.3
O15067	PFAS	Phosphoribosylformylglycinamidine synthase OS=Homo sapiens OX=9606 GN=PFAS PE=1 SV=4	14	18	27	18	1338	144.6	5.76	90.15	73	91.6	94.7	102.6	95.5	107.6	126.8	88.3	85.9	89.6	107.3	94.9	88.1	113.5	84.5	135.4	110.4	110.3
Q9BRF8	CPPED1	Serine/threonine-protein phosphatase CPPED1 OS=Homo sapiens OX=9606 GN=CPPED1 PE=1 SV=3	35	10	30	10	314	35.5	6.2	105.57	95.3	83.2	108.3	94.6	124.8	90.7	115.6	72.6	121.6	111.4	100.6	118	85.9	88.7	98.6	94.7	102.4	92.9
P61604	HSPE1	10 kDa heat shock protein, mitochondrial OS=Homo sapiens OX=9606 GN=HSPE1 PE=1 SV=2	77	10	66	10	102	10.9	8.92	207.13	48.7	32.7	111.3	87.6	94.6	115.3	112.3	71	57.2	39.3	76.1	93.7	59.1	289.9	60.1	250	112.7	88.4
Q9UMX0	UBQLN1	Ubiquilin-1 OS=Homo sapiens OX=9606 GN=UBQLN1 PE=1 SV=2	32	11	25	6	589	62.5	5.11	103.2	83.8	82.1	104.4	108.6	86.3	103	125.9	101.9	85.9	84.2	101.3	100.6	87	113.5	86.6	119.6	112.9	112.3
O60884	DNAJA2	DnaJ homolog subfamily A member 2 OS=Homo sapiens OX=9606 GN=DNAJA2 PE=1 SV=1	31	14	36	14	412	45.7	6.48	117.35	90.4	81.5	103.4	88.8	88.9	119.6	107.8	137.8	88.1	94.9	99.9	90.7	81.1	106.5	94.3	110	105.5	110.8
P11908	PRPS2	Ribose-phosphate pyrophosphokinase 2 OS=Homo sapiens OX=9606 GN=PRPS2 PE=1 SV=2	36	11	34	6	318	34.7	6.61	116.31	74.2	87.8	115.5	100.5	82.8	143.7	102.2	104.3	83.6	78	111.3	105.8	70.2	120.9	75.1	122.1	110.8	111.1
P21589	NT5E	5'-nucleotidase OS=Homo sapiens OX=9606 GN=NT5E PE=1 SV=1	25	13	31	13	574	63.3	7.03	119.45	100.8	143.5	55.3	153.8	67.2	43.4	73.4	101.2	136.6	124.8	83.2	118.7	214.2	47.8	153.6	52.8	54.5	75.1
Q13098	GPS1	COP9 signalosome complex subunit 1 OS=Homo sapiens OX=9606 GN=GPS1 PE=1 SV=4	36	17	41	17	491	55.5	6.74	139.17	100.1	90	94.1	100.4	95.3	101.1	111.2	105.7	105.4	106.2	98.6	101.4	94.6	93.6	98.5	101.4	99.3	103
P13716	ALAD	Delta-aminolevulinic acid dehydratase OS=Homo sapiens OX=9606 GN=ALAD PE=1 SV=1	44	12	34	12	330	36.3	6.79	127.07	91.3	239.1	93.4	86.1	71.8	66.3	93.6	71.5	139.5	62.7	92.1	92.3	159.8	90.8	79.1	77.5	104.3	88.8
P11215	ITGAM	Integrin alpha-M OS=Homo sapiens OX=9606 GN=ITGAM PE=1 SV=2	16	17	28	16	1152	127.1	7.23	95.94	59.4	147.1	66.7	101.3	333.5	108.5	116.1	141.6	65.4	86	57.6	68.3	65.6	80.4	61.9	65.8	90.1	84.7
P26368	U2AF2	Splicing factor U2AF 65 kDa subunit OS=Homo sapiens OX=9606 GN=U2AF2 PE=1 SV=4	26	10	41	10	475	53.5	9.09	132.46	52.8	48.5	110.8	87.4	93.6	165.4	138	116	60	67.3	110.9	99	57	100.6	70.2	164.1	124.4	134
Q13976	PRKG1	cGMP-dependent protein kinase 1 OS=Homo sapiens OX=9606 GN=PRKG1 PE=1 SV=3	23	16	35	16	671	76.3	6.04	108.39	161.4	70.4	71.6	117.1	61.4	58.4	80.6	63.5	140.7	157	95.2	105.4	150	64.3	180.6	58	66.4	98
Q9H0W9	C11orf54	Ester hydrolase C11orf54 OS=Homo sapiens OX=9606 GN=C11orf54 PE=1 SV=1	42	13	36	13	315	35.1	6.7	121.31	107.2	62.5	136.6	156.5	86.1	92.8	102.4	61.1	91	87.8	117.7	130	78.1	116.2	81.9	99.9	121	71.2
O60826	CCDC22	Coiled-coil domain-containing protein 22 OS=Homo sapiens OX=9606 GN=CCDC22 PE=1 SV=1	30	17	33	17	627	70.7	6.74	111.56	86.1	93.4	109.6	102.2	111.5	106.2	102.4	94.6	93.9	95.2	110	98.1	88.1	112.2	89.4	101.2	101.6	104.2
Q15020	SART3	Squamous cell carcinoma antigen recognized by T-cells 3 OS=Homo sapiens OX=9606 GN=SART3 PE=1 SV=1	20	19	38	19	963	109.9	5.57	116.94	65.3	55.3	105.1	90.6	88.5	120.6	119.3	121.6	66.7	77.9	114.4	103.9	68.4	111.4	78.8	165.8	115.9	130.5
Q9HCB6	SPON1	Spondin-1 OS=Homo sapiens OX=9606 GN=SPON1 PE=1 SV=2	22	16	33	16	807	90.9	6.11	108.47	97.8	99.7	116.6	128.7	85.3	60	58.6	68.9	81.9	119.8	160.7	148.2	133.7	54.4	155.5	45.5	126.2	58.5
Q9Y6D5	ARFGEF2	Brefeldin A-inhibited guanine nucleotide-exchange protein 2 OS=Homo sapiens OX=9606 GN=ARFGEF2 PE=1 SV=3	12	21	35	11	1785	201.9	6.33	97.69	72.1	67.6	122.4	98	96.9	143.6	118.7	100.3	69.6	69.4	121.2	100.9	70.1	115.7	68.6	139.4	123.2	102.2
Q03001	DST	Dystonin OS=Homo sapiens OX=9606 GN=DST PE=1 SV=4	3	23	29	21	7570	860.1	5.25	72.34	107.6	101.2	99	111.5	99.8	104.8	94.2	86.3	104.6	100.1	102.4	97.6	110.8	84.9	114.5	86.5	97.6	96.6
P35611	ADD1	Alpha-adducin OS=Homo sapiens OX=9606 GN=ADD1 PE=1 SV=2	21	12	30	11	737	80.9	5.83	124.06	94.2	122.1	115.9	127.9	77.1	101	81.8	63.2	116.7	115.2	128.4	124.6	104	77.9	75.2	96	95.6	83.3
Q00796	SORD	Sorbitol dehydrogenase OS=Homo sapiens OX=9606 GN=SORD PE=1 SV=4	44	16	41	16	357	38.3	7.97	130.75	62.3	50.4	85.5	72.9	100.2	142.7	126.9	90.8	70.9	65.8	93.1	85.1	50.4	259.7	58.7	165.7	112.2	106.7
P30626	SRI	Sorcin OS=Homo sapiens OX=9606 GN=SRI PE=1 SV=1	56	10	48	10	198	21.7	5.59	155.32	78.4	60.4	193.1	158.4	83.4	60.9	86.5	96.5	99.6	44.1	76.8	140.3	45.8	158.5	62.7	229.8	73.5	51.2
O75356	ENTPD5	Ectonucleoside triphosphate diphosphohydrolase 5 OS=Homo sapiens OX=9606 GN=ENTPD5 PE=1 SV=1	44	15	31	15	428	47.5	6.33	117.14	76.4	50.3	257.3	104.7	54.3	83.2	54.2	126.8	61.6	43.1	204.6	125	44.1	113.7	38.7	133.9	154.8	73.4
P01893	HLA-H	Putative HLA class I histocompatibility antigen, alpha chain H OS=Homo sapiens OX=9606 GN=HLA-H PE=5 SV=3	31	8	33	2	362	40.9	6.3	155.03	86	91.3	88	87.2	214.1	124.5	76.5	123.1	69.3	132.7	80.6	65.6	83.6	87.1	123.7	83.6	75.9	107.2
O95816	BAG2	BAG family molecular chaperone regulator 2 OS=Homo sapiens OX=9606 GN=BAG2 PE=1 SV=1	59	13	38	13	211	23.8	6.7	130.63	212.8	50.9	39.2	135.6	48.6	54.4	62	86.8	209.3	203.1	68	102.4	50	50.4	269	35.8	48.4	73.1
Q8WXF1	PSPC1	Paraspeckle component 1 OS=Homo sapiens OX=9606 GN=PSPC1 PE=1 SV=1	28	16	38	14	523	58.7	6.67	107.8	64.3	101.1	106.1	98.3	85.4	134	119.8	129.2	73.8	81.2	108	97.4	69	99.3	70.8	128.8	114.6	118.9
O00499	BIN1	Myc box-dependent-interacting protein 1 OS=Homo sapiens OX=9606 GN=BIN1 PE=1 SV=1	30	14	30	12	593	64.7	5.06	112.18	82.1	100.6	101	105.1	121.4	81.7	101.2	68.5	118.3	86.7	103.8	113.6	144.1	104.7	73.2	91.4	99.5	103.1
Q9UNZ2	NSFL1C	NSFL1 cofactor p47 OS=Homo sapiens OX=9606 GN=NSFL1C PE=1 SV=2	44	16	47	16	370	40.5	5.1	144.96	93.4	97.4	102.5	99.3	92.3	72.5	128	80.4	96.6	96.6	108.7	99.5	92.4	123	92.8	111.3	105.1	108.1
Q96BQ1	FAM3D	Protein FAM3D OS=Homo sapiens OX=9606 GN=FAM3D PE=1 SV=1	47	8	30	8	224	24.9	9.33	106.16	81.2	29.2	296.5	102.1	48.5	90	69.3	42.3	41.8	31	228.3	153.3	26.5	128.5	60.3	99.2	214.7	57.1
O15027	SEC16A	Protein transport protein Sec16A OS=Homo sapiens OX=9606 GN=SEC16A PE=1 SV=4	9	19	31	19	2357	251.7	5.8	72.99	79.9	82.4	106.4	113.3	96.3	105.4	114.8	107.3	84	84.5	110.3	106	80.1	100.2	95.6	104.2	121.7	107.7
Q9Y295	DRG1	Developmentally-regulated GTP-binding protein 1 OS=Homo sapiens OX=9606 GN=DRG1 PE=1 SV=1	47	15	34	14	367	40.5	8.9	108.15	82.4	64.6	100.2	98.3	107.2	141.2	112.1	114.5	82.8	80.9	99.3	101	62.9	127	81.9	112.8	118.3	112.5
Q13573	SNW1	SNW domain-containing protein 1 OS=Homo sapiens OX=9606 GN=SNW1 PE=1 SV=1	38	17	32	17	536	61.5	9.52	97.34	70.2	66.7	106.9	90.4	83	126.1	134.5	93.7	72.3	77.9	117	104.1	65.2	100.4	81.5	156.7	122.6	130.8
Q52LJ0	FAM98B	Protein FAM98B OS=Homo sapiens OX=9606 GN=FAM98B PE=1 SV=2	31	14	35	10	433	45.5	8.69	107.43	78.8	64.9	104.6	114.1	86.9	109.3	115.3	97.2	90.7	96	111.6	113.5	70.4	109.4	92.2	125.6	107.6	111.8
Q16706	MAN2A1	Alpha-mannosidase 2 OS=Homo sapiens OX=9606 GN=MAN2A1 PE=1 SV=2	17	19	33	19	1144	131.1	7.58	97.16	63.6	57.9	161.8	99.2	78.9	143.3	106.1	132.4	62.4	58.5	130.3	105.8	56.7	113.1	57.7	91.9	179	101.6
Q12929	EPS8	Epidermal growth factor receptor kinase substrate 8 OS=Homo sapiens OX=9606 GN=EPS8 PE=1 SV=1	22	14	25	14	822	91.8	7.5	95.92	97.2	76.6	96.3	96	119.6	117.1	106.3	118.1	82.3	84.2	115.7	87.3	81.8	105	96.8	104.5	100.3	114.9
P18031	PTPN1	Tyrosine-protein phosphatase non-receptor type 1 OS=Homo sapiens OX=9606 GN=PTPN1 PE=1 SV=1	40	15	31	15	435	49.9	6.27	112.3	70.3	71.5	100.2	83.5	112.2	150.3	136.5	120	69.5	76.3	98.5	82.2	74.6	107.9	78.1	129.1	114.9	124.4
P46379	BAG6	Large proline-rich protein BAG6 OS=Homo sapiens OX=9606 GN=BAG6 PE=1 SV=2	15	14	30	14	1132	119.3	5.6	107.78	77.7	81.1	108.8	89.7	104.8	116	122	122.8	75.2	73.4	100.4	94.6	101.5	105.2	82.6	118.4	110.6	115.1
P82933	MRPS9	28S ribosomal protein S9, mitochondrial OS=Homo sapiens OX=9606 GN=MRPS9 PE=1 SV=2	47	15	32	15	396	45.8	9.51	103.46	58.4	63.4	137.6	86.1	82.6	176.2	105.8	93.5	63.5	55.9	112.6	87.9	88.9	152.7	54.4	140.1	116.7	123.5
Q14257	RCN2	Reticulocalbin-2 OS=Homo sapiens OX=9606 GN=RCN2 PE=1 SV=1	45	13	30	13	317	36.9	4.4	119.22	58.4	70.8	96.3	90.1	104.2	124.9	116	169.8	64.7	78.6	94.9	82.9	81.1	114.2	103.5	97.6	125.6	126.6
O95817	BAG3	BAG family molecular chaperone regulator 3 OS=Homo sapiens OX=9606 GN=BAG3 PE=1 SV=3	41	17	40	17	575	61.6	6.95	136.68	244.8	65.1	57.6	104.4	61.1	51.1	80.1	69.2	143.5	168.6	75.6	100.1	85.7	59.1	217.8	49.6	65.1	101.6
P16278	GLB1	Beta-galactosidase OS=Homo sapiens OX=9606 GN=GLB1 PE=1 SV=2	16	9	35	9	677	76	6.57	114.69	61.9	85.8	146.2	87.6	121	115.8	102	117.4	71.3	72.8	154.8	118.7	69.3	93.7	73.5	99.1	102.7	106.3
Q99459	CDC5L	Cell division cycle 5-like protein OS=Homo sapiens OX=9606 GN=CDC5L PE=1 SV=2	26	17	34	17	802	92.2	8.18	97.42	67.8	63.6	100.1	89.4	81.5	130.9	133.5	104.2	66.9	81.4	110.2	101.3	86	93.3	90.5	148.1	122.4	129.1
Q13451	FKBP5	Peptidyl-prolyl cis-trans isomerase FKBP5 OS=Homo sapiens OX=9606 GN=FKBP5 PE=1 SV=2	37	18	32	18	457	51.2	5.9	88.33	69.9	79.5	104.8	113	106.2	111.8	119.7	121.5	76.3	84.5	111.8	92.9	135.2	78.6	69.4	107.7	104.6	112.5
Q9UBF2	COPG2	Coatomer subunit gamma-2 OS=Homo sapiens OX=9606 GN=COPG2 PE=1 SV=1	23	18	35	16	871	97.6	5.81	97.26	78.9	78.2	97.3	104.3	117.2	138.4	97.1	91	80.1	86.4	106	87.2	82	106.6	94	130.8	100.2	124.1
P61020	RAB5B	Ras-related protein Rab-5B OS=Homo sapiens OX=9606 GN=RAB5B PE=1 SV=1	62	11	29	6	215	23.7	8.13	115.15	110.3	94.9	103.1	105.8	110.7	82.2	89.8	123.3	102	74.8	96.7	111.9	96.1	99	105.7	96.5	102	95.2
P62888	RPL30	60S ribosomal protein L30 OS=Homo sapiens OX=9606 GN=RPL30 PE=1 SV=2	67	8	42	8	115	12.8	9.63	144.77	59	52	123.7	91.8	102.8	133.6	133.1	127.6	62.6	60.5	99.4	101.8	66.6	128.9	67.3	120.4	144.8	124.1
P49755	TMED10	Transmembrane emp24 domain-containing protein 10 OS=Homo sapiens OX=9606 GN=TMED10 PE=1 SV=2	47	10	45	10	219	25	7.44	167.54	47.6	62.2	123.2	89.4	104.8	139.4	117.2	169.4	51.6	58.4	102.8	86.2	68.1	126.1	68.4	108.2	148.1	129
Q92599	SEPTIN8	Septin-8 OS=Homo sapiens OX=9606 GN=SEPTIN8 PE=1 SV=4	28	14	48	9	483	55.7	6.28	161.32	73.9	94.6	90.2	118.2	115.2	101.7	109.4	82.3	98.7	97.7	102.2	100.5	130.7	92.5	96.5	93	95.1	107.7
P01834	IGKC	Immunoglobulin kappa constant OS=Homo sapiens OX=9606 GN=IGKC PE=1 SV=2	79	6	364	1	107	11.8	6.52	1208.08	80.2	164.2	82.6	211.7	54	54.9	71	142.1	135.7	115.2	101.4	89.2	133.8	72	67.9	77.9	67.4	78.7
P49736	MCM2	DNA replication licensing factor MCM2 OS=Homo sapiens OX=9606 GN=MCM2 PE=1 SV=4	16	16	32	16	904	101.8	5.52	101.65	57.9	60	104.6	74.1	87.1	179.2	137.3	148.6	70.6	67.5	89.5	87.3	56.1	92.8	77.8	145.5	129.9	134.3
P61916	NPC2	NPC intracellular cholesterol transporter 2 OS=Homo sapiens OX=9606 GN=NPC2 PE=1 SV=1	49	7	34	7	151	16.6	7.65	129.73	51.5	60.5	179	79.7	289.2	73.5	112.3	119.7	56.3	44.6	117.6	117.6	63.1	83.5	62.9	131.2	92.8	65
P17252	PRKCA	Protein kinase C alpha type OS=Homo sapiens OX=9606 GN=PRKCA PE=1 SV=4	30	20	41	15	672	76.7	7.05	119.72	204.1	56.5	91.2	109.1	57.4	77.6	77.1	50.8	171.4	141.7	97.4	115.6	66.4	77.6	147.5	71.4	86.8	100.5
Q16222	UAP1	UDP-N-acetylhexosamine pyrophosphorylase OS=Homo sapiens OX=9606 GN=UAP1 PE=1 SV=3	36	17	35	16	522	58.7	6.33	112.1	86.4	67.7	142.1	108.1	85.4	104.6	99	79.6	86.2	75.7	146.8	113.3	95.6	108.1	80.7	99.6	137.4	83.7
Q14165	MLEC	Malectin OS=Homo sapiens OX=9606 GN=MLEC PE=1 SV=1	44	13	37	13	292	32.2	5.41	128.78	51.8	79.6	121.5	95.8	81.7	132.7	86.9	199.9	60.2	62	92.9	84.5	84.2	117.9	69.5	119.6	124.1	135.1
O15269	SPTLC1	Serine palmitoyltransferase 1 OS=Homo sapiens OX=9606 GN=SPTLC1 PE=1 SV=1	27	13	32	13	473	52.7	6.01	91.23	80.4	74	112.7	96.2	102	149	115.4	108.7	80.3	83.5	100.4	95.1	75.2	101.6	86	105.7	115.9	118
Q6PCB0	VWA1	von Willebrand factor A domain-containing protein 1 OS=Homo sapiens OX=9606 GN=VWA1 PE=1 SV=1	37	11	35	11	445	46.8	7.68	123.92	184.5	62.5	55.6	83.3	55.8	80.1	88.1	99	149.8	161.6	99.6	108.9	78.1	90	144.3	65.2	85.2	108.5
O95747	OXSR1	Serine/threonine-protein kinase OSR1 OS=Homo sapiens OX=9606 GN=OXSR1 PE=1 SV=1	30	14	32	9	527	58	6.43	115.44	89.2	118.7	103	100.4	114.5	91	93.9	97.4	102.6	99.2	113	100.9	94.3	109.1	89.6	97.4	100.9	85
P07602	PSAP	Prosaposin OS=Homo sapiens OX=9606 GN=PSAP PE=1 SV=2	23	13	38	13	524	58.1	5.17	121.49	46.7	107.5	96.8	67.2	436.7	72.1	102.6	189.3	72	39	59.2	101.1	80.5	69.4	56.4	88.4	53.8	61.3
P20340	RAB6A	Ras-related protein Rab-6A OS=Homo sapiens OX=9606 GN=RAB6A PE=1 SV=3	69	14	39	9	208	23.6	5.54	122.51	86.1	83.4	117.5	103.5	110.3	100.6	105.2	164.2	90.8	56.3	84	104.6	91.5	107.8	95.7	91.8	104.3	102.3
Q9H361	PABPC3	Polyadenylate-binding protein 3 OS=Homo sapiens OX=9606 GN=PABPC3 PE=1 SV=2	26	16	45	1	631	70	9.67	161.61	48	40.8	110.5	73.2	122.6	177.3	149.8	145.5	52.8	55.2	86	72.7	62.2	111.8	68.7	145.4	141.5	135.9
P17066	HSPA6	Heat shock 70 kDa protein 6 OS=Homo sapiens OX=9606 GN=HSPA6 PE=1 SV=2	20	12	60	1	643	71	6.14	191.01	121.6	144.9	119.9	69.8	86	104.2	82	102	105.5	111.3	83.5	112.1	126.4	77.9	75	80.3	90.2	107.5
Q00688	FKBP3	Peptidyl-prolyl cis-trans isomerase FKBP3 OS=Homo sapiens OX=9606 GN=FKBP3 PE=1 SV=1	52	12	47	12	224	25.2	9.28	180.77	68.8	38.5	109.8	88	97.4	170.3	123.8	87.9	61.4	69	110.3	95.9	58.6	134.1	88.8	157.2	119.9	120.3
P42345	MTOR	Serine/threonine-protein kinase mTOR OS=Homo sapiens OX=9606 GN=MTOR PE=1 SV=1	8	19	28	19	2549	288.7	7.17	96.26	100.9	96.2	99.6	105.2	93.3	104.4	99.3	86.5	96.5	104.2	108.6	99.4	102.6	103.9	95.3	98.2	98.2	107.7
Q96D15	RCN3	Reticulocalbin-3 OS=Homo sapiens OX=9606 GN=RCN3 PE=1 SV=1	48	11	30	11	328	37.5	4.89	123.62	35.4	98.9	42.4	97.7	213.4	73.1	129.6	386.5	40.3	62.7	43.7	45.1	67.4	59.5	100.5	37.8	67.8	198.2
Q96A65	EXOC4	Exocyst complex component 4 OS=Homo sapiens OX=9606 GN=EXOC4 PE=1 SV=1	20	19	31	19	974	110.4	6.49	101.54	83.8	95.1	106.1	113.9	100.7	103.3	95.5	94.9	90.7	106.6	108	92.4	97.6	110.4	92.7	109.5	93.3	105.5
Q9H3S7	PTPN23	Tyrosine-protein phosphatase non-receptor type 23 OS=Homo sapiens OX=9606 GN=PTPN23 PE=1 SV=1	12	18	35	18	1636	178.9	6.92	105.09	83.8	86.4	109.2	105.5	108.7	95.6	102.7	100.5	92.3	89.5	116.6	107.5	90.1	106.9	92.1	105.1	105.7	101.9
Q9H0D6	XRN2	5'-3' exoribonuclease 2 OS=Homo sapiens OX=9606 GN=XRN2 PE=1 SV=1	21	18	31	18	950	108.5	7.47	98.89	52.6	52.9	98.6	80.4	106.1	136.6	170.1	102.6	60.2	67.6	97.1	87.5	62.7	127.5	70.2	159.3	124.4	143.7
P61758	VBP1	Prefoldin subunit 3 OS=Homo sapiens OX=9606 GN=VBP1 PE=1 SV=4	59	11	48	11	197	22.6	7.11	141.05	83	68.1	89.6	86	116.2	128.5	135.4	89.7	83.2	82.1	92.4	90.9	88.1	140.5	76.9	122	104.7	122.8
Q96RQ3	MCCC1	Methylcrotonoyl-CoA carboxylase subunit alpha, mitochondrial OS=Homo sapiens OX=9606 GN=MCCC1 PE=1 SV=3	25	13	27	13	725	80.4	7.78	119.39	77.3	102	109.6	114.7	56.2	102.7	66.8	89.9	93.3	89.8	132.5	102.4	151.2	153.5	67.4	128.2	84.3	78
Q13425	SNTB2	Beta-2-syntrophin OS=Homo sapiens OX=9606 GN=SNTB2 PE=1 SV=1	30	15	44	14	540	57.9	8.82	140.47	127.7	94.6	84.5	115.4	61.1	71.3	88.4	67.9	128.6	130.2	106.1	115.4	129.5	90.2	132.1	69.4	83.7	104
Q14019	COTL1	Coactosin-like protein OS=Homo sapiens OX=9606 GN=COTL1 PE=1 SV=3	75	11	52	11	142	15.9	5.67	151.64	81.3	66.8	106	86.7	159.3	103.8	126.8	83.5	75.2	106	115.3	98	50.4	86.9	99	170.2	89.5	95.1
A2RRP1	NBAS	Neuroblastoma-amplified sequence OS=Homo sapiens OX=9606 GN=NBAS PE=1 SV=2	8	19	31	19	2371	268.4	5.96	90.64	84.3	110.7	104.6	113.2	89.7	112.9	105	100.7	90.5	96.5	96.3	96.2	94.6	101.9	88.3	91	113.6	109.9
P25205	MCM3	DNA replication licensing factor MCM3 OS=Homo sapiens OX=9606 GN=MCM3 PE=1 SV=3	26	18	34	18	808	90.9	5.77	111.77	49.2	51.8	103.1	70.4	78.2	188.1	138	148.6	63.4	63.6	97	88.3	52.5	100.8	72	161.8	130.4	142.6
P57721	PCBP3	Poly(rC)-binding protein 3 OS=Homo sapiens OX=9606 GN=PCBP3 PE=1 SV=2	23	8	46	1	371	39.4	8.07	161.39	90.1	91.3	80.2	122.8	70	54.2	142.7	96.8	86.9	130.7	83.4	116	71.2	89.1	193.4	80	112.9	88.2
O43432	EIF4G3	Eukaryotic translation initiation factor 4 gamma 3 OS=Homo sapiens OX=9606 GN=EIF4G3 PE=1 SV=2	11	18	31	12	1585	176.5	5.38	84.92	80.6	96.1	106.2	100.8	106.3	118.2	112.9	94.9	85.6	84.5	103.5	91.6	92.1	103.7	92	102.8	110.6	117.6
P36269	GGT5	Glutathione hydrolase 5 proenzyme OS=Homo sapiens OX=9606 GN=GGT5 PE=1 SV=2	25	12	33	12	586	62.2	7.55	133.21	59.1	129	71.8	176.9	106.7	73.2	119.5	91.1	109.6	90.6	85	110.1	140.1	96.5	98.4	80.1	79.8	82.6
P59998	ARPC4	Actin-related protein 2/3 complex subunit 4 OS=Homo sapiens OX=9606 GN=ARPC4 PE=1 SV=3	57	9	51	9	168	19.7	8.43	193.36	86.4	68.1	105.7	92.7	176	94.7	114.4	116.9	99.7	60.1	67.3	103.4	63.8	129.6	115.3	121.5	85.8	98.5
P52790	HK3	Hexokinase-3 OS=Homo sapiens OX=9606 GN=HK3 PE=1 SV=2	20	15	31	12	923	99	5.4	115.7	51.2	150.7	81.3	77.7	438.6	103	116.4	118.6	56.7	71	51.9	57.1	64.6	77.1	67.5	63.8	78.7	74.3
Q8N3D4	EHBP1L1	EH domain-binding protein 1-like protein 1 OS=Homo sapiens OX=9606 GN=EHBP1L1 PE=1 SV=2	14	17	26	15	1523	161.8	4.83	85.76	119	95.4	90.9	102.3	86.7	89.4	93.3	104.9	107.6	119.3	103.1	97.7	99.9	82.2	124.2	83.2	96.8	104
Q9UH65	SWAP70	Switch-associated protein 70 OS=Homo sapiens OX=9606 GN=SWAP70 PE=1 SV=1	30	20	31	19	585	69	5.87	89.57	67.1	84.1	103.5	104.2	131.4	103.4	122.2	89.2	75.3	79.8	113.6	88.9	94.7	101.5	91.6	142.3	100.5	106.8
P14735	IDE	Insulin-degrading enzyme OS=Homo sapiens OX=9606 GN=IDE PE=1 SV=4	19	18	29	18	1019	117.9	6.61	84.97	74.1	75.6	108.2	87.3	109.6	139.6	125.2	112.9	72	75.4	105.4	83.3	65.1	123.4	87.4	107	134.7	113.9
P26583	HMGB2	High mobility group protein B2 OS=Homo sapiens OX=9606 GN=HMGB2 PE=1 SV=2	54	15	44	11	209	24	7.81	83.41	66.9	41.1	66.7	57.2	162.4	203.2	121.1	75.3	57.5	37	74.5	89.9	36.1	128.2	50.7	298.9	149.2	84.2
Q9H2D6	TRIOBP	TRIO and F-actin-binding protein OS=Homo sapiens OX=9606 GN=TRIOBP PE=1 SV=3	8	18	26	18	2365	261.2	8.48	79.51	145.9	99	83.3	102.7	73	83.5	89.2	78.3	119	132.1	103.3	102.7	94.8	81.2	133.8	78.9	91.4	108
Q9BWD1	ACAT2	Acetyl-CoA acetyltransferase, cytosolic OS=Homo sapiens OX=9606 GN=ACAT2 PE=1 SV=2	46	13	36	12	397	41.3	6.92	143.46	74.3	77.7	121.2	78.8	107.4	119	118.8	82.6	71.6	71.5	100.3	81.9	147.4	110.6	60.5	101	137.9	137.4
O60841	EIF5B	Eukaryotic translation initiation factor 5B OS=Homo sapiens OX=9606 GN=EIF5B PE=1 SV=4	13	16	28	15	1220	138.7	5.49	94.16	70	52.7	91	88.4	101.8	183.8	125.6	106.2	66.7	61.3	84.1	85.4	57.6	147.9	77.9	137.9	138.7	122.9
Q07021	C1QBP	Complement component 1 Q subcomponent-binding protein, mitochondrial OS=Homo sapiens OX=9606 GN=C1QBP PE=1 SV=1	43	8	81	8	282	31.3	4.84	208.13	52.3	44.9	111.1	79.7	55.4	170.9	105	133	52.5	60.8	114.5	85.5	74	190.8	55.1	168.5	121.5	124.6
P34896	SHMT1	Serine hydroxymethyltransferase, cytosolic OS=Homo sapiens OX=9606 GN=SHMT1 PE=1 SV=1	37	14	36	12	483	53	7.71	115.35	94.6	110.3	101.6	99.7	80	87.2	89.3	78.9	98.4	79.6	95.7	97.2	241.9	113.2	71.3	88.1	88.9	84.1
P62277	RPS13	40S ribosomal protein S13 OS=Homo sapiens OX=9606 GN=RPS13 PE=1 SV=2	64	12	108	12	151	17.2	10.54	220.62	57.1	55.7	112.7	88.4	101.7	145	132	113.3	62.4	63.3	105.2	92.7	73.4	131	66.3	129.6	134.6	135.5
Q86XP3	DDX42	ATP-dependent RNA helicase DDX42 OS=Homo sapiens OX=9606 GN=DDX42 PE=1 SV=1	20	17	30	17	938	102.9	7.02	103.75	64.8	76.8	113.3	95.7	90.6	140.1	117.7	100.1	74.7	80.6	106.3	100.7	77.4	101.7	73.1	125.1	131.6	129.8
P47813	EIF1AX	Eukaryotic translation initiation factor 1A, X-chromosomal OS=Homo sapiens OX=9606 GN=EIF1AX PE=1 SV=2	55	11	39	1	144	16.5	5.24	130.01	65.2	57.2	100.6	75.2	75.5	208.3	129	115.5	65	72.3	93.3	92.5	81.2	140	54.6	120	123.9	130.4
P55327	TPD52	Tumor protein D52 OS=Homo sapiens OX=9606 GN=TPD52 PE=1 SV=2	69	12	30	12	224	24.3	4.83	120.08	60.5	39	183.7	112.3	90.7	116.3	143.9	45.7	45.7	33.1	127	114.3	31.9	169.4	58.3	186.9	149	92.2
Q96B97	SH3KBP1	SH3 domain-containing kinase-binding protein 1 OS=Homo sapiens OX=9606 GN=SH3KBP1 PE=1 SV=2	25	15	33	15	665	73.1	6.62	120.59	66.9	108.7	117.5	119.3	90.5	113.6	104.8	86.6	77.4	71.5	107.1	96.1	97.7	136.8	69.8	135.4	113.3	87
Q8WUD1	RAB2B	Ras-related protein Rab-2B OS=Homo sapiens OX=9606 GN=RAB2B PE=1 SV=1	47	9	31	2	216	24.2	7.83	120.99	92.3	113.6	99.8	99.4	95.4	93.7	88	90	101.9	101.2	100.8	96.5	133.5	91.9	101.3	90.9	97.9	111.9
P16885	PLCG2	1-phosphatidylinositol 4,5-bisphosphate phosphodiesterase gamma-2 OS=Homo sapiens OX=9606 GN=PLCG2 PE=1 SV=4	17	19	28	18	1265	147.8	6.64	71.6	61	96.4	108	97.7	122.8	93.7	142.9	66	79.3	86.7	132.3	104.1	79	97.3	63.1	157.8	105.1	107
P07305	H1-0	Histone H1.0 OS=Homo sapiens OX=9606 GN=H1-0 PE=1 SV=3	52	13	53	13	194	20.9	10.84	153.51	76.3	28.6	123.3	103.1	65.6	100.1	118.6	29.8	119.1	90.6	131.4	145.3	57.9	152.6	94.5	141.2	101.7	120.1
Q15907	RAB11B	Ras-related protein Rab-11B OS=Homo sapiens OX=9606 GN=RAB11B PE=1 SV=4	63	13	46	12	218	24.5	5.94	135.41	79	90.8	131.7	98.2	125.7	95.6	105.9	139.1	81.6	49.5	91.3	96.2	101.5	111.1	88.2	107.6	116.7	90.2
Q15349	RPS6KA2	Ribosomal protein S6 kinase alpha-2 OS=Homo sapiens OX=9606 GN=RPS6KA2 PE=1 SV=2	15	11	38	1	733	83.2	8.68	119.7	124	88.2	93.1	116.2	85.7	97.9	92.8	90.6	124.7	131.2	106.8	105.1	48.2	84.3	126.5	98.7	88	98
P46781	RPS9	40S ribosomal protein S9 OS=Homo sapiens OX=9606 GN=RPS9 PE=1 SV=3	45	13	53	13	194	22.6	10.65	140.97	54.9	48.1	112.8	87.2	101	151.4	134.7	143.3	59.2	63.9	107.5	92.7	61.4	129.2	61.8	129.7	129.8	131.4
Q9NTX5	ECHDC1	Ethylmalonyl-CoA decarboxylase OS=Homo sapiens OX=9606 GN=ECHDC1 PE=1 SV=2	40	11	36	11	307	33.7	8.21	115.17	70.7	132.1	87.1	78.6	57.8	76.1	65.2	61.2	76.1	60.9	93.6	78.1	463.3	84.1	59.5	93.5	82.7	79.5
Q9UN37	VPS4A	Vacuolar protein sorting-associated protein 4A OS=Homo sapiens OX=9606 GN=VPS4A PE=1 SV=1	38	17	35	11	437	48.9	7.8	116.76	97.5	77.1	112.9	93.4	82.4	119.1	101.6	102	94.8	93	107	100.9	83.4	114.6	102	106.3	106.1	106.1
P33993	MCM7	DNA replication licensing factor MCM7 OS=Homo sapiens OX=9606 GN=MCM7 PE=1 SV=4	32	20	27	20	719	81.3	6.46	82.23	64.3	53.6	99	84	82.7	159.9	133.8	134.1	71.1	72.8	101.3	94.2	63.7	93.5	84.1	151.2	123.6	133
Q9Y376	CAB39	Calcium-binding protein 39 OS=Homo sapiens OX=9606 GN=CAB39 PE=1 SV=1	40	16	48	13	341	39.8	6.89	142.19	113	74.9	105.4	100.8	111.5	112.2	102	69.4	110.3	98.2	111.1	104.6	71	102.6	109.7	104.7	105.6	93.1
Q9BVG4	PBDC1	Protein PBDC1 OS=Homo sapiens OX=9606 GN=PBDC1 PE=1 SV=1	56	14	28	14	233	26	4.79	94.36	80.8	54	90.4	93.6	120.3	138.2	114.8	101.2	80.7	84.6	94.5	88.7	69.3	122	90.9	144.3	110.2	121.5
Q9H3P7	ACBD3	Golgi resident protein GCP60 OS=Homo sapiens OX=9606 GN=ACBD3 PE=1 SV=4	33	12	31	12	528	60.6	5.06	117.69	61.2	55.7	130.6	104.3	95.7	120.9	118.8	115.1	63.4	69.9	118.8	82.7	65.5	137.2	84.5	108.9	128.4	138.4
P47895	ALDH1A3	Aldehyde dehydrogenase family 1 member A3 OS=Homo sapiens OX=9606 GN=ALDH1A3 PE=1 SV=2	30	15	31	12	512	56.1	7.25	103.19	77.8	89.5	85.4	104	98.8	77.4	135.4	125.3	96.5	133.8	82.4	93.9	80.4	105.7	136.6	80.3	123.5	73.5
P10301	RRAS	Ras-related protein R-Ras OS=Homo sapiens OX=9606 GN=RRAS PE=1 SV=1	56	11	37	9	218	23.5	6.93	134.8	218.8	114.9	61.9	106	61	53.5	64.4	58.9	178.7	126.6	92.3	117.5	129.5	54	155	60.9	60	86.2
Q9Y305	ACOT9	Acyl-coenzyme A thioesterase 9, mitochondrial OS=Homo sapiens OX=9606 GN=ACOT9 PE=1 SV=2	33	14	31	14	439	49.9	8.6	107.72	85.6	81	92	103.9	90.3	135.4	109.2	78	88.2	74.3	85.4	88.5	83.9	171	126.5	99.5	95.9	111.5
P27216	ANXA13	Annexin A13 OS=Homo sapiens OX=9606 GN=ANXA13 PE=1 SV=3	47	15	38	14	316	35.4	5.6	121.67	82.5	42.3	172.2	168	33.5	81.4	71.3	39.1	69.9	77.5	167.6	104.3	34.1	107	127.6	147	161.2	113.4
Q9HA64	FN3KRP	Ketosamine-3-kinase OS=Homo sapiens OX=9606 GN=FN3KRP PE=1 SV=2	43	14	30	14	309	34.4	7.33	97.45	161	74.7	89.6	118.6	85.5	74.4	74.7	78.3	131.9	100.2	108.2	111	124.6	92.2	90.5	98.3	85.7	100.5
Q8TDZ2	MICAL1	[F-actin]-monooxygenase MICAL1 OS=Homo sapiens OX=9606 GN=MICAL1 PE=1 SV=2	16	17	28	17	1067	117.8	6.4	79.99	58.5	63	118.5	98.5	134.4	108.3	127.9	93	75	81.1	127.1	106	83.3	108.1	70.9	122	116.9	107.7
O60218	AKR1B10	Aldo-keto reductase family 1 member B10 OS=Homo sapiens OX=9606 GN=AKR1B10 PE=1 SV=2	39	12	33	12	316	36	7.84	114.14	63.1	48.4	266.9	101.7	40	85.7	128.3	31.1	126.1	112.6	134.5	80.7	34.2	104.5	32.2	242.1	128.1	39.8
Q9H4G0	EPB41L1	Band 4.1-like protein 1 OS=Homo sapiens OX=9606 GN=EPB41L1 PE=1 SV=2	16	14	35	12	881	98.4	5.62	114.43	76.9	91	99.5	108.7	106.3	125.5	80.2	84.6	87	74.1	110.1	105.5	117.5	136.2	62.4	156.1	84.8	93.6
Q96P70	IPO9	Importin-9 OS=Homo sapiens OX=9606 GN=IPO9 PE=1 SV=3	16	13	29	13	1041	115.9	4.81	105.09	82.2	84.9	91.5	93.4	123	104.3	119.5	102.5	87.1	90.5	92.8	89.6	80.6	132.6	87.9	103.5	103.6	130.7
Q96SI9	STRBP	Spermatid perinuclear RNA-binding protein OS=Homo sapiens OX=9606 GN=STRBP PE=1 SV=1	23	14	30	9	672	73.6	8.72	85.29	70.4	54.4	113.3	92.1	67	163.4	113.3	123.3	71.6	76.7	115.7	98.4	53.6	113.9	74.8	153.7	119.9	124.5
P0DOX8		Immunoglobulin lambda-1 light chain OS=Homo sapiens OX=9606 PE=1 SV=1	45	9	127	4	216	22.8	6.76	397.85	67.6	140.2	87.6	166.1	58.5	59	80.9	119.9	110.7	121.1	91.4	77.3	211.9	84.3	73.7	76.4	72.5	100.9
Q96BM9	ARL8A	ADP-ribosylation factor-like protein 8A OS=Homo sapiens OX=9606 GN=ARL8A PE=1 SV=1	60	11	37	3	186	21.4	7.77	142.99	86.3	114.9	105.2	99.2	136.7	94	104.6	110.4	92.2	84.6	87.7	95.9	116	102	88.1	88.7	94.8	98.7
P49959	MRE11	Double-strand break repair protein MRE11 OS=Homo sapiens OX=9606 GN=MRE11 PE=1 SV=3	29	17	28	17	708	80.5	5.9	91.45	61.3	115	89.1	96.6	93.3	155.3	140.4	84.6	79	93.9	99.6	92	68.2	104.8	77.4	128.3	107.7	113.5
Q99996	AKAP9	A-kinase anchor protein 9 OS=Homo sapiens OX=9606 GN=AKAP9 PE=1 SV=4	5	21	25	21	3907	452.7	4.98	79.55	76.6	73.3	129.9	106.7	81.9	118.9	102.8	102	72.7	70.3	136.1	102.4	73	109.5	76.6	136	123.8	107.6
P04839	CYBB	Cytochrome b-245 heavy chain OS=Homo sapiens OX=9606 GN=CYBB PE=1 SV=2	21	12	39	12	570	65.3	8.63	105.85	41.6	137.4	91.2	92.8	285.2	115.7	117.2	103.2	63.8	90.9	64.8	81.1	75.2	89.2	61.9	92.8	99.2	96.9
Q9UIQ6	LNPEP	Leucyl-cystinyl aminopeptidase OS=Homo sapiens OX=9606 GN=LNPEP PE=1 SV=3	15	16	28	16	1025	117.3	5.73	81.99	100.1	113.7	80.2	91.8	92.6	100.4	87.3	114.5	104.1	126	81.9	101.2	109.7	93.2	99.1	92.6	109.8	101.6
P62829	RPL23	60S ribosomal protein L23 OS=Homo sapiens OX=9606 GN=RPL23 PE=1 SV=1	68	9	90	9	140	14.9	10.51	241.19	70.7	68.1	109.3	94.4	98.7	131.8	121	118.6	74.2	74.2	107.8	95.5	74.8	121.4	78.5	114	120.5	126.5
P53634	CTSC	Dipeptidyl peptidase 1 OS=Homo sapiens OX=9606 GN=CTSC PE=1 SV=2	28	12	35	12	463	51.8	6.99	120.91	50.7	106.2	185.4	103.1	154.1	70.9	94.2	114.2	85.2	76.9	131.8	112.5	93.1	87.7	51.8	73.4	106.2	102.4
Q13620	CUL4B	Cullin-4B OS=Homo sapiens OX=9606 GN=CUL4B PE=1 SV=4	20	19	32	11	913	103.9	7.37	96.54	84.4	80.4	88.4	96.5	95.1	136.3	115.4	103	89.2	92.6	101.1	93.4	76.2	117.2	84	126.8	102.9	117
Q9BQS8	FYCO1	FYVE and coiled-coil domain-containing protein 1 OS=Homo sapiens OX=9606 GN=FYCO1 PE=1 SV=3	13	16	26	16	1478	166.9	4.92	87.02	145.6	72.5	93.3	110.8	91.9	77.8	85	71.5	116.5	114.9	113.5	108.7	102.6	81.7	140.7	84.3	94	94.7
P33992	MCM5	DNA replication licensing factor MCM5 OS=Homo sapiens OX=9606 GN=MCM5 PE=1 SV=5	24	16	26	16	734	82.2	8.37	87.87	73.4	67.7	101	83.3	85.7	148.6	121.1	127.5	80.5	81.9	102.3	91.2	65.3	95.7	86.1	135.8	121.6	131.2
P04179	SOD2	Superoxide dismutase [Mn], mitochondrial OS=Homo sapiens OX=9606 GN=SOD2 PE=1 SV=3	43	11	51	11	222	24.7	8.25	186.01	63	54	84.4	81.5	179.3	57.4	290.3	100.6	53.2	32.9	64.3	83.8	73.4	163.6	90.8	152.2	100	75.3
P17812	CTPS1	CTP synthase 1 OS=Homo sapiens OX=9606 GN=CTPS1 PE=1 SV=2	25	15	36	12	591	66.6	6.46	118.18	146.9	52.9	71.8	84.8	90.9	97.4	110.8	102.5	105.7	139.3	77.8	80.9	60.5	116	137.7	89.9	104.7	129.6
Q9Y6E0	STK24	Serine/threonine-protein kinase 24 OS=Homo sapiens OX=9606 GN=STK24 PE=1 SV=1	37	14	31	7	443	49.3	5.69	109.3	88.9	58.7	117.8	94.2	97.4	120.3	117.1	98.3	90.2	93.9	120.7	100.1	62.7	110	87.2	120.5	118.5	103.4
P06865	HEXA	Beta-hexosaminidase subunit alpha OS=Homo sapiens OX=9606 GN=HEXA PE=1 SV=2	26	13	41	12	529	60.7	5.16	124.15	59.1	80.6	159.4	98.6	165.7	89.5	82.1	113.4	63.6	67.9	173	113.2	78.6	85.2	81.2	99.7	104.4	85.1
O60568	PLOD3	Multifunctional procollagen lysine hydroxylase and glycosyltransferase LH3 OS=Homo sapiens OX=9606 GN=PLOD3 PE=1 SV=1	25	18	34	18	738	84.7	6.05	108.3	66.3	80	82.4	82.8	142.1	113.2	120.7	133.1	66.3	73.2	73.4	70.1	87.3	144.7	82.7	113.4	105.5	162.8
Q9BUQ8	DDX23	Probable ATP-dependent RNA helicase DDX23 OS=Homo sapiens OX=9606 GN=DDX23 PE=1 SV=3	23	18	26	18	820	95.5	9.55	73.18	63.2	72.7	99.4	92.8	80.7	129.7	121.1	124.5	74.2	81.3	106.6	93.8	77.1	95.7	77.3	149.9	120.9	139.1
Q92888	ARHGEF1	Rho guanine nucleotide exchange factor 1 OS=Homo sapiens OX=9606 GN=ARHGEF1 PE=1 SV=2	19	17	30	17	912	102.4	5.66	92.43	64.3	75.1	102.4	79.7	149	99.7	136.6	83.9	67.2	76.1	110.4	95.2	67.2	119.6	86.5	164.3	107.9	114.9
Q460N5	PARP14	Protein mono-ADP-ribosyltransferase PARP14 OS=Homo sapiens OX=9606 GN=PARP14 PE=1 SV=3	11	19	29	19	1801	202.7	7.18	75.42	61.5	72.6	101.7	92.6	155.4	112.8	127.8	140.2	72.6	88.4	82	81.1	70.5	95.6	85.6	102.5	111	146
Q15477	SKIV2L	Helicase SKI2W OS=Homo sapiens OX=9606 GN=SKIV2L PE=1 SV=3	15	17	29	15	1246	137.7	6.06	102.46	80.4	125.3	108.2	99.6	104.2	106.9	107.6	93.5	89.1	95.7	98.8	94.3	95.5	108.4	78.6	96.1	110.2	107.5
Q01814	ATP2B2	Plasma membrane calcium-transporting ATPase 2 OS=Homo sapiens OX=9606 GN=ATP2B2 PE=1 SV=2	11	14	35	1	1243	136.8	5.91	125.08	87.1	63	132.1	111.8	77.1	111.2	111	105.7	94.6	86.3	128.1	109.6	55.6	101.1	98.8	95	112.1	119.8
Q9GZZ9	UBA5	Ubiquitin-like modifier-activating enzyme 5 OS=Homo sapiens OX=9606 GN=UBA5 PE=1 SV=1	33	11	34	11	404	44.8	4.84	112.24	72	68.7	113.4	97.1	96.9	109.1	122.8	93.7	76.6	88.8	113.5	96.1	82.2	117.4	85.6	117.9	129.7	118.6
Q12955	ANK3	Ankyrin-3 OS=Homo sapiens OX=9606 GN=ANK3 PE=1 SV=3	4	17	38	11	4377	480.1	6.49	107.07	96.5	68.5	121.9	118.2	69.3	110.7	84.8	92.3	128.1	96.8	133.7	123.8	66.3	120.9	77.9	103.6	87.7	99.1
P13671	C6	Complement component C6 OS=Homo sapiens OX=9606 GN=C6 PE=1 SV=3	16	16	30	16	934	104.7	6.76	77.95	76.3	218.2	89.3	107.6	86.3	80.9	100.7	211.2	100.5	104.2	83.9	89.9	87.2	68.7	82	64.1	77.6	71.5
O43837	IDH3B	Isocitrate dehydrogenase [NAD] subunit beta, mitochondrial OS=Homo sapiens OX=9606 GN=IDH3B PE=1 SV=2	36	13	35	12	385	42.2	8.46	111	81.5	74.4	121	95.4	68.7	112.9	101.7	93.9	76	91.6	123.1	102.9	109.3	143	74	118.5	112.1	100.2
Q9Y5Z4	HEBP2	Heme-binding protein 2 OS=Homo sapiens OX=9606 GN=HEBP2 PE=1 SV=1	50	9	41	9	205	22.9	4.63	157.82	107.5	109.8	98	94.6	96.6	106	118	61.5	106.1	75	86.7	86.8	167.5	121	105.8	102.8	81.1	75.2
P10606	COX5B	Cytochrome c oxidase subunit 5B, mitochondrial OS=Homo sapiens OX=9606 GN=COX5B PE=1 SV=2	71	11	37	11	129	13.7	8.81	108.37	76.1	40.9	178.3	95.3	87.6	68.7	70.9	84.2	79.3	34.8	94.6	149.9	47.9	226.7	82.1	219.1	102.3	61.3
P40123	CAP2	Adenylyl cyclase-associated protein 2 OS=Homo sapiens OX=9606 GN=CAP2 PE=1 SV=1	35	15	37	13	477	52.8	6.37	120.38	222.7	51.3	52.7	106.8	51.3	46.9	55.6	52.8	170.7	254.4	91.1	100.9	114.9	49	187.3	54.2	53.4	84
P41226	UBA7	Ubiquitin-like modifier-activating enzyme 7 OS=Homo sapiens OX=9606 GN=UBA7 PE=1 SV=2	18	17	28	17	1012	111.6	6.04	86.26	66.3	83.8	122.4	95.7	121.1	96.5	119.4	94.6	80.9	96.3	105	88.7	98.4	105.3	89.1	121.6	115.1	99.7
Q9Y223	GNE	Bifunctional UDP-N-acetylglucosamine 2-epimerase/N-acetylmannosamine kinase OS=Homo sapiens OX=9606 GN=GNE PE=1 SV=1	22	14	31	14	722	79.2	6.8	88.42	74.7	66.9	218.1	86.4	62.5	115.8	131.4	56	68.9	52.6	148.3	128.1	56.4	97.6	68.5	62.1	233.9	71.9
O14964	HGS	Hepatocyte growth factor-regulated tyrosine kinase substrate OS=Homo sapiens OX=9606 GN=HGS PE=1 SV=1	19	17	40	16	777	86.1	6.16	116.42	81.2	83.4	113.3	95.9	116.1	114.3	122.7	92.6	86.2	84.7	105.2	100.6	88.4	110.3	90.6	103.3	113.4	97.8
A3KMH1	VWA8	von Willebrand factor A domain-containing protein 8 OS=Homo sapiens OX=9606 GN=VWA8 PE=1 SV=2	8	15	29	15	1905	214.7	7.4	94.66	78.4	85.4	127.5	88.4	86	127.1	99.2	70.6	79.6	82	109.3	96.3	95.7	154.6	75.4	116.9	110.3	117.3
Q96KR1	ZFR	Zinc finger RNA-binding protein OS=Homo sapiens OX=9606 GN=ZFR PE=1 SV=2	18	16	32	16	1074	116.9	9.04	111.15	80.4	69.4	105	97.8	93.8	118.2	118.2	88.8	79.7	85.3	110.7	98.9	80.6	106.9	86.6	136.6	116	126.9
Q16204	CCDC6	Coiled-coil domain-containing protein 6 OS=Homo sapiens OX=9606 GN=CCDC6 PE=1 SV=2	31	15	27	15	474	53.3	7.34	97.89	97.8	59	100.8	111.1	94.8	118	104.6	99.8	95.3	106.1	110.2	99.6	76.2	93.3	125.7	83.9	113.2	110.7
P35270	SPR	Sepiapterin reductase OS=Homo sapiens OX=9606 GN=SPR PE=1 SV=1	57	13	35	13	261	28	8.05	128.41	86.7	54.5	137.2	106.6	71.3	92.9	93.2	111.4	86.5	42.4	97.5	107.3	111.6	213.5	71.3	136.6	102.6	77.1
P28161	GSTM2	Glutathione S-transferase Mu 2 OS=Homo sapiens OX=9606 GN=GSTM2 PE=1 SV=2	60	14	34	7	218	25.7	6.37	110.53	203.6	85.2	68.4	133.9	54.7	35.1	46.4	34.5	222.9	148.1	130.1	179.8	125.8	49.4	103.1	59	55.5	64.5
P00492	HPRT1	Hypoxanthine-guanine phosphoribosyltransferase OS=Homo sapiens OX=9606 GN=HPRT1 PE=1 SV=2	65	10	30	10	218	24.6	6.68	93.61	78.4	120.4	83.6	97.1	119.6	135.5	124.2	77.6	91.7	86.9	81.4	82.8	80.4	134.9	104.7	109.4	95.3	96.3
Q04837	SSBP1	Single-stranded DNA-binding protein, mitochondrial OS=Homo sapiens OX=9606 GN=SSBP1 PE=1 SV=1	52	7	36	7	148	17.2	9.6	132	64.2	57.3	90.1	87.8	93.1	143.3	117.7	80.8	67.2	71.8	90.8	86	76.2	184.3	69.9	207.7	97.5	114.3
P53041	PPP5C	Serine/threonine-protein phosphatase 5 OS=Homo sapiens OX=9606 GN=PPP5C PE=1 SV=1	31	14	31	14	499	56.8	6.28	93.78	89.8	66.2	118.8	96.2	108.4	110.6	105.8	84.5	96.4	90.2	118	102.8	79.5	110.3	85	122.4	108.5	106.6
P14927	UQCRB	Cytochrome b-c1 complex subunit 7 OS=Homo sapiens OX=9606 GN=UQCRB PE=1 SV=2	73	11	32	11	111	13.5	8.78	112.61	88.6	66.6	159.4	102.8	75.2	119.9	86.1	68.1	82	66.4	119.8	123.3	95.6	142	68.3	145.7	106.2	83.9
Q8TD19	NEK9	Serine/threonine-protein kinase Nek9 OS=Homo sapiens OX=9606 GN=NEK9 PE=1 SV=2	16	15	27	15	979	107.1	5.74	93.42	108.2	95.1	93.3	109.4	106	84.3	92.9	81.6	103.6	133.4	103.5	107	98.4	84.4	106.9	111.7	84.5	95.7
P10599	TXN	Thioredoxin OS=Homo sapiens OX=9606 GN=TXN PE=1 SV=3	89	9	120	9	105	11.7	4.92	346.2	83.4	54.8	142.8	87.3	100.6	144.1	125.6	62	80	63.9	134	114.9	53.1	140.3	67.9	131.8	121.4	92.1
P35613	BSG	Basigin OS=Homo sapiens OX=9606 GN=BSG PE=1 SV=2	30	11	38	11	385	42.2	5.66	113.77	124.1	108.2	71.2	83	87.2	101.7	83.5	112.7	116.8	125.5	78.7	93.1	168.4	80.5	108.4	80.9	85.6	90.3
Q9NXV6	CDKN2AIP	CDKN2A-interacting protein OS=Homo sapiens OX=9606 GN=CDKN2AIP PE=1 SV=3	29	15	27	15	580	61.1	9.01	81.62	96.5	76	99.4	98.2	85.3	99.6	119.4	98.9	99.4	93.5	118.4	105	80.5	100.9	83.7	132.2	109.1	104.1
Q13162	PRDX4	Peroxiredoxin-4 OS=Homo sapiens OX=9606 GN=PRDX4 PE=1 SV=1	45	10	42	8	271	30.5	6.29	162.69	71.3	81.4	106.2	135.9	70.1	114.1	126.3	94.3	76.1	70.2	92.8	110.2	78.8	118	74.4	105.2	150.5	124.1
P60228	EIF3E	Eukaryotic translation initiation factor 3 subunit E OS=Homo sapiens OX=9606 GN=EIF3E PE=1 SV=1	33	14	39	14	445	52.2	6.04	99.48	95.9	77.6	109.4	100.1	97.6	125.3	107.7	107.3	93.6	93.3	100.2	102.1	92.1	100	86.6	101.3	109.1	100.7
P14780	MMP9	Matrix metalloproteinase-9 OS=Homo sapiens OX=9606 GN=MMP9 PE=1 SV=3	23	15	38	15	707	78.4	6.06	130.13	32.2	292	38.3	61.9	510.2	122.7	131.1	66.1	38.8	59.6	33.8	42.9	42.5	80.5	30.1	50.8	98.3	68.3
P02462	COL4A1	Collagen alpha-1(IV) chain OS=Homo sapiens OX=9606 GN=COL4A1 PE=1 SV=4	8	9	35	9	1669	160.5	8.28	146.11	55.9	302.6	48.6	68.8	61.8	64.3	91.7	69.3	89.7	73.6	61.3	99.1	288.8	65	87.6	57.5	97.4	117
P01903	HLA-DRA	HLA class II histocompatibility antigen, DR alpha chain OS=Homo sapiens OX=9606 GN=HLA-DRA PE=1 SV=2	37	9	43	8	254	28.6	5	153	48.9	108.7	115.1	105.2	133.4	111.5	103.5	87.2	85.6	91	111.3	121	119	92.5	66.6	121.1	77	101.5
Q14766	LTBP1	Latent-transforming growth factor beta-binding protein 1 OS=Homo sapiens OX=9606 GN=LTBP1 PE=1 SV=4	9	14	28	14	1721	186.7	5.96	72.44	48.8	71.3	44.3	59.3	107.6	89.9	222.8	145	52	72.4	52.7	54.4	73.4	146.5	190.2	88.9	161.3	119.1
P52895	AKR1C2	Aldo-keto reductase family 1 member C2 OS=Homo sapiens OX=9606 GN=AKR1C2 PE=1 SV=3	37	12	36	1	323	36.7	7.49	119.2	39	513.3	35.6	28.3	55	18.3	22.7	6.8	74.1	28.4	50.8	60.3	775.3	13.4	30.1	13.5	17.9	17.3
Q99795	GPA33	Cell surface A33 antigen OS=Homo sapiens OX=9606 GN=GPA33 PE=1 SV=1	44	10	48	10	319	35.6	4.93	175.17	83.3	21	292.9	114.8	26	117.4	58.6	91.5	46.7	37.2	282	131.7	23.8	90.9	29.4	134.1	151.6	67
O94855	SEC24D	Protein transport protein Sec24D OS=Homo sapiens OX=9606 GN=SEC24D PE=1 SV=2	18	17	35	17	1032	112.9	7.25	113.44	53.4	57.3	120	96.9	130.7	121.8	142.7	118.6	52.9	69.4	99.9	86.1	60.8	102.9	86.6	91.5	176.3	132.1
O75368	SH3BGRL	SH3 domain-binding glutamic acid-rich-like protein OS=Homo sapiens OX=9606 GN=SH3BGRL PE=1 SV=1	90	11	36	11	114	12.8	5.25	144.88	159.1	35	75	111.1	127.8	30	81.3	63.3	183.8	90.9	79.5	138.2	87.6	85.9	207	108	57.7	78.8
Q9GZS3	WDR61	WD repeat-containing protein 61 OS=Homo sapiens OX=9606 GN=WDR61 PE=1 SV=1	45	10	21	10	305	33.6	5.47	91.42	81	85.5	103.3	115.8	92.1	107.3	106.8	133.6	81.1	88.7	105.8	97.7	82.8	111.8	82.3	105.7	108.8	109.8
Q14738	PPP2R5D	Serine/threonine-protein phosphatase 2A 56 kDa regulatory subunit delta isoform OS=Homo sapiens OX=9606 GN=PPP2R5D PE=1 SV=1	30	18	31	14	602	69.9	8.13	95.81	97.1	78.2	102.3	96.3	93.4	111.8	112.1	91.1	93.9	111.1	113.5	102.4	85	92.7	106	115.9	98.8	98.6
Q15031	LARS2	Probable leucine--tRNA ligase, mitochondrial OS=Homo sapiens OX=9606 GN=LARS2 PE=1 SV=2	20	20	32	19	903	101.9	8.22	80.03	68.1	65.7	120.4	102.3	93.7	159	92.5	94.7	73.3	70.9	104.4	95.2	73.6	151.5	64.9	135.7	115.2	118.8
P16930	FAH	Fumarylacetoacetase OS=Homo sapiens OX=9606 GN=FAH PE=1 SV=2	31	10	30	10	419	46.3	6.95	90.92	93.9	241.9	76.3	76.7	96.9	59.3	70.8	66.3	94.8	78.6	77.1	96.1	315.5	73.9	71.8	68.6	73.5	68.2
Q8WUM0	NUP133	Nuclear pore complex protein Nup133 OS=Homo sapiens OX=9606 GN=NUP133 PE=1 SV=2	17	17	18	17	1156	128.9	5.1	63.58	92	76.5	92.8	96.8	91.6	121	112.6	94.8	89.7	95.8	101.1	101.6	82.5	105.3	96.5	120.8	102.2	126.3
Q6YHK3	CD109	CD109 antigen OS=Homo sapiens OX=9606 GN=CD109 PE=1 SV=2	12	15	27	15	1445	161.6	5.85	89.04	173.7	61.6	69.1	107.7	74.9	61.6	77.3	82.4	132.6	170.7	82.6	97.5	70.5	63.3	259.2	53.1	79.1	83
Q07666	KHDRBS1	KH domain-containing, RNA-binding, signal transduction-associated protein 1 OS=Homo sapiens OX=9606 GN=KHDRBS1 PE=1 SV=1	32	13	41	10	443	48.2	8.66	113.43	64.9	42.3	113.8	80.1	107	127.4	139.4	97.3	57.7	66.3	115.1	98.7	54.2	123.5	81.5	165.7	123.6	141.5
Q8TBC4	UBA3	NEDD8-activating enzyme E1 catalytic subunit OS=Homo sapiens OX=9606 GN=UBA3 PE=1 SV=2	36	13	22	13	463	51.8	5.45	81.16	90.7	74.6	99.8	88.9	99.9	116.4	119	90.2	90.2	81.5	95.2	95.4	98.3	125.9	91.8	118.3	109.3	114.5
Q9UKY7	CDV3	Protein CDV3 homolog OS=Homo sapiens OX=9606 GN=CDV3 PE=1 SV=1	54	10	29	10	258	27.3	6.4	129.81	68.7	29.2	107.6	78.2	115.5	135.9	165	76.7	53.8	69.1	112.3	77.3	58.9	135.4	93.3	159.5	133	130.6
P47985	UQCRFS1	Cytochrome b-c1 complex subunit Rieske, mitochondrial OS=Homo sapiens OX=9606 GN=UQCRFS1 PE=1 SV=2	46	11	33	11	274	29.6	8.32	122.27	89.6	66.1	163.6	102.3	75.6	105.6	88.3	81.8	84.4	72.9	114.4	118.5	109.6	111.1	82.8	143.5	100.5	89.4
Q96PC5	MIA2	Melanoma inhibitory activity protein 2 OS=Homo sapiens OX=9606 GN=MIA2 PE=1 SV=4	13	17	25	17	1412	159.7	4.69	83.84	64.8	78.9	127.8	99.1	93.6	124.3	119.3	104	71.6	79.3	115	96.9	69.1	114.1	80.4	109.7	138.9	113.3
Q9Y2Z0	SUGT1	Protein SGT1 homolog OS=Homo sapiens OX=9606 GN=SUGT1 PE=1 SV=3	37	14	27	14	365	41	5.16	87.48	85.4	75.2	108.8	94.5	105.4	124.1	124.9	105.6	79.9	78.7	109.6	92.9	79.4	101.8	85.3	124.4	113.8	110.4
Q9Y6E2	BZW2	Basic leucine zipper and W2 domain-containing protein 2 OS=Homo sapiens OX=9606 GN=BZW2 PE=1 SV=1	32	15	38	13	419	48.1	6.68	110.51	80.5	51.8	88.8	84	95.9	153.5	126.6	120.1	68.8	93.5	87.4	92.4	55.9	144.8	87.2	107.6	113.7	147.6
Q14444	CAPRIN1	Caprin-1 OS=Homo sapiens OX=9606 GN=CAPRIN1 PE=1 SV=2	17	12	37	12	709	78.3	5.25	127.14	61.3	61.8	108.9	77.8	119.6	159.7	143.5	125.3	62.8	58.6	94.5	85.9	66.9	117.1	76.6	119.5	133.2	126.9
Q9Y6F6	IRAG1	Inositol 1,4,5-triphosphate receptor associated 1 OS=Homo sapiens OX=9606 GN=IRAG1 PE=1 SV=4	19	18	31	18	904	97.9	5.63	89.06	160.3	62.2	71.4	114.1	57.8	66.7	87.6	52.2	152	174.2	98.4	116.1	90.4	76.5	173.1	63	75.7	108.1
Q9Y6K5	OAS3	2'-5'-oligoadenylate synthase 3 OS=Homo sapiens OX=9606 GN=OAS3 PE=1 SV=3	17	18	28	18	1087	121.1	8.4	85.06	58.2	70.6	85.8	86	172.6	114.2	127.1	131.7	89.5	75.5	87.2	83.4	90.1	98.9	98.1	108.4	100	122.6
P55036	PSMD4	26S proteasome non-ATPase regulatory subunit 4 OS=Homo sapiens OX=9606 GN=PSMD4 PE=1 SV=1	34	12	28	9	377	40.7	4.79	103.15	82.1	75.6	101.2	96.4	98	122.8	120.9	125.7	78.7	80.8	105.1	96.7	85.9	111.5	80.6	110.6	116.2	111.3
Q92544	TM9SF4	Transmembrane 9 superfamily member 4 OS=Homo sapiens OX=9606 GN=TM9SF4 PE=1 SV=2	22	12	33	12	642	74.5	6.54	117.32	62.7	73.4	131.7	97.3	92.6	144.1	114.5	121.4	59.9	58.4	115.3	90.8	65.2	119.8	60.9	136.8	142.2	113
P48449	LSS	Lanosterol synthase OS=Homo sapiens OX=9606 GN=LSS PE=1 SV=1	20	14	31	14	732	83.3	6.61	84.27	76.6	101.8	121.1	89	79.6	92	99.1	110.1	78.4	71.6	99.8	82.6	209.7	94.9	69.6	82.5	117	124.6
Q96I24	FUBP3	Far upstream element-binding protein 3 OS=Homo sapiens OX=9606 GN=FUBP3 PE=1 SV=2	37	19	29	15	572	61.6	8.38	90.53	75.9	69.7	104.1	92.7	87.7	122.7	131.2	117.8	76.6	81.9	104	97.8	75.2	107.3	87.1	124.9	118.7	124.7
Q9NQR4	NIT2	Omega-amidase NIT2 OS=Homo sapiens OX=9606 GN=NIT2 PE=1 SV=1	51	13	33	13	276	30.6	7.21	105.59	89	82.2	97	92	126.4	92.1	105.1	76.1	87.9	68.8	100.4	94.5	119.5	150.5	88.9	130.2	98.1	101.3
P46108	CRK	Adapter molecule crk OS=Homo sapiens OX=9606 GN=CRK PE=1 SV=2	45	12	32	12	304	33.8	5.55	116.32	104.5	75.8	110.2	110	80.5	90.4	112.7	86.2	111.1	86.8	112	107	101.2	105.3	102.2	99.3	108.3	96.7
P60891	PRPS1	Ribose-phosphate pyrophosphokinase 1 OS=Homo sapiens OX=9606 GN=PRPS1 PE=1 SV=2	38	11	33	6	318	34.8	6.98	105.99	108.7	146.6	123.2	94.1	75.4	91.4	82.3	67.5	124.1	108.7	124.6	109.2	92.8	89.6	98.2	81.5	92.5	89.6
O43684	BUB3	Mitotic checkpoint protein BUB3 OS=Homo sapiens OX=9606 GN=BUB3 PE=1 SV=1	45	13	31	13	328	37.1	6.84	103.38	61	56.5	100	91.3	100.3	148.2	126.2	125.6	70.2	76.4	109.3	97.7	59.9	108.6	81.8	144.5	116.1	126.4
Q9HB71	CACYBP	Calcyclin-binding protein OS=Homo sapiens OX=9606 GN=CACYBP PE=1 SV=2	41	9	35	8	228	26.2	8.25	115.9	89.9	52.1	93.6	87.1	107.1	113.8	137	161.1	77.4	84	91.9	86.6	70.6	125.9	77.2	116.3	99.7	128.6
P30876	POLR2B	DNA-directed RNA polymerase II subunit RPB2 OS=Homo sapiens OX=9606 GN=POLR2B PE=1 SV=1	17	17	32	17	1174	133.8	6.87	108.11	70.5	71.8	109.5	96	101.3	114.4	123	95.7	78.6	90.2	107.3	97.9	83.3	102.9	85.7	132.7	113.5	125.6
P61006	RAB8A	Ras-related protein Rab-8A OS=Homo sapiens OX=9606 GN=RAB8A PE=1 SV=1	54	13	41	7	207	23.7	9.07	123.82	79.2	96	115.6	112.6	112	95.3	114.9	100.9	88.7	76.2	103.9	106.2	84.6	103.4	79.7	123.1	104.9	102.9
Q16787	LAMA3	Laminin subunit alpha-3 OS=Homo sapiens OX=9606 GN=LAMA3 PE=1 SV=2	6	19	31	17	3333	366.4	7.24	94.47	49.9	96.5	81.9	69	199.7	87.7	104.9	70	78.4	71.4	86	74.3	124.3	139.9	57.9	97.6	122.1	188.4
Q6P4A8	PLBD1	Phospholipase B-like 1 OS=Homo sapiens OX=9606 GN=PLBD1 PE=1 SV=2	26	14	36	14	553	63.2	9.06	119.36	45.9	97.5	85.4	81	358.4	99.9	70.6	151.4	45.4	46.6	148.7	86.3	41.5	71.1	59.9	107.1	127.7	75.4
Q6PGP7	TTC37	Tetratricopeptide repeat protein 37 OS=Homo sapiens OX=9606 GN=TTC37 PE=1 SV=1	11	18	28	18	1564	175.4	7.53	92.14	79.8	91.9	117.9	103.5	97.2	110.3	107.5	80.4	83.2	89.3	99.6	101.8	99.8	115.5	80.8	100.1	120.6	120.6
P09917	ALOX5	Polyunsaturated fatty acid 5-lipoxygenase OS=Homo sapiens OX=9606 GN=ALOX5 PE=1 SV=2	24	13	23	13	674	77.9	5.77	87.97	65.6	149.2	93.6	100.4	232.1	84.3	116.7	122.5	86.3	101.9	78.1	55.6	67.9	97.3	116.3	85.1	54.4	92.6
Q05193	DNM1	Dynamin-1 OS=Homo sapiens OX=9606 GN=DNM1 PE=1 SV=2	17	15	34	5	864	97.3	7.17	105.58	89.2	97.3	78.5	121.7	147.1	74.4	109.3	98.4	110.4	126.8	101.4	103.6	87	81.4	100	77.8	80.1	115.5
Q92556	ELMO1	Engulfment and cell motility protein 1 OS=Homo sapiens OX=9606 GN=ELMO1 PE=1 SV=2	22	16	28	12	727	83.8	6.28	87.29	66.5	104.4	105.2	109.4	137	93.4	117.3	84.7	85.6	92.6	109.3	105.1	92.8	99.9	76.2	122.3	90.6	107.9
P61313	RPL15	60S ribosomal protein L15 OS=Homo sapiens OX=9606 GN=RPL15 PE=1 SV=2	51	11	39	11	204	24.1	11.62	133.92	45.8	38.8	106	79.8	96.6	152.5	134.3	128.7	63.6	63.5	111.5	89	60.8	139.7	60.4	141.2	129.4	158.3
P55212	CASP6	Caspase-6 OS=Homo sapiens OX=9606 GN=CASP6 PE=1 SV=2	41	13	36	13	293	33.3	6.93	111.6	69.2	43.2	155.2	96.8	63.1	139.5	109.9	78.5	70.8	68.9	132.9	108.8	41.4	150.5	57.5	166.3	139	108.4
Q99598	TSNAX	Translin-associated protein X OS=Homo sapiens OX=9606 GN=TSNAX PE=1 SV=1	36	11	27	11	290	33.1	6.55	80	79.9	71.4	101.9	92.5	110.7	110.7	122.9	73.9	80.5	86.7	109.4	101.9	79.5	166.5	78.3	130.1	102.2	101.2
Q04446	GBE1	1,4-alpha-glucan-branching enzyme OS=Homo sapiens OX=9606 GN=GBE1 PE=1 SV=3	21	13	32	13	702	80.4	6.32	100.56	79.1	147.1	74.1	88.4	131.5	68.4	84.5	84.3	87.7	99.4	88.2	84.1	300.1	77.4	91.7	67.2	77.5	69.4
Q9HAV0	GNB4	Guanine nucleotide-binding protein subunit beta-4 OS=Homo sapiens OX=9606 GN=GNB4 PE=1 SV=3	46	12	43	7	340	37.5	6	138.74	131	111.9	73.8	137.7	100.6	63.5	77.6	96	138.8	167.3	103.9	122.2	86	62.4	126.4	60.2	61.8	78.8
Q16527	CSRP2	Cysteine and glycine-rich protein 2 OS=Homo sapiens OX=9606 GN=CSRP2 PE=1 SV=3	66	10	31	10	193	20.9	8.62	117.12	62.4	34.2	49.4	121.9	86	68.5	185.8	50.7	67.7	114.5	78	74.8	236.6	130	114.6	84.3	100	140.6
Q9BXW7	HDHD5	Haloacid dehalogenase-like hydrolase domain-containing 5 OS=Homo sapiens OX=9606 GN=HDHD5 PE=1 SV=1	39	10	22	10	423	46.3	8.13	95.71	78	65	111.4	101.1	110.7	148.2	81	104.2	78.4	64.6	107.1	88.8	76.2	182.7	69.5	130.4	93.5	109.2
O95433	AHSA1	Activator of 90 kDa heat shock protein ATPase homolog 1 OS=Homo sapiens OX=9606 GN=AHSA1 PE=1 SV=1	36	12	31	12	338	38.3	5.53	116.65	82.8	53.5	101.8	89.1	94.6	158.7	119.1	139.4	77.4	82.6	101.9	90.5	69.3	107.9	78.9	144.1	100.5	107.9
O00764	PDXK	Pyridoxal kinase OS=Homo sapiens OX=9606 GN=PDXK PE=1 SV=1	38	10	33	10	312	35.1	6.13	127.25	63.2	108.1	99.6	83.1	161.7	86.7	108.4	95.6	66.6	59.7	97.6	91.6	178.9	110.1	76.2	111.4	107	94.4
Q8TCJ2	STT3B	Dolichyl-diphosphooligosaccharide--protein glycosyltransferase subunit STT3B OS=Homo sapiens OX=9606 GN=STT3B PE=1 SV=1	14	13	41	11	826	93.6	8.91	131	52.6	74.5	113.2	93.3	112.6	132.6	121.3	152.3	65.5	77.1	97.6	93.8	70.7	113.2	67.7	104.3	136.6	121.2
P55735	SEC13	Protein SEC13 homolog OS=Homo sapiens OX=9606 GN=SEC13 PE=1 SV=3	55	11	29	11	322	35.5	5.48	113.09	79.4	70.3	110.4	96.1	105.1	117.4	121	112.6	80.2	94.9	99.4	93.5	84.1	99.1	105.1	91.8	127.3	112.3
Q9Y5M8	SRPRB	Signal recognition particle receptor subunit beta OS=Homo sapiens OX=9606 GN=SRPRB PE=1 SV=3	48	11	29	11	271	29.7	9.04	103.85	48.8	80.8	115.4	93.3	106.5	122	161.6	142	59.5	48.4	74.8	95.8	80.6	122.9	69.6	96.2	144.5	137.5
P35658	NUP214	Nuclear pore complex protein Nup214 OS=Homo sapiens OX=9606 GN=NUP214 PE=1 SV=2	9	16	22	16	2090	213.5	7.47	74.85	75.8	61.6	96	92	100.9	129.2	122.7	102.7	77.3	84.4	104.6	94.8	69.8	116	88.2	139.5	114	130.6
Q9NZL9	MAT2B	Methionine adenosyltransferase 2 subunit beta OS=Homo sapiens OX=9606 GN=MAT2B PE=1 SV=1	43	12	27	12	334	37.5	7.36	110.9	90.6	53.8	119.1	94.1	97.5	121.2	126.6	85.4	89.6	72.8	104.7	102.7	67.1	117.9	86.1	139.3	121.9	109.4
P40429	RPL13A	60S ribosomal protein L13a OS=Homo sapiens OX=9606 GN=RPL13A PE=1 SV=2	46	12	66	12	203	23.6	10.93	182.44	53.9	44.9	112.4	89.3	104.2	144.8	130	107.9	63.9	60.2	111.9	98.3	63.2	133.3	63.9	131.5	135	151.2
Q96CV9	OPTN	Optineurin OS=Homo sapiens OX=9606 GN=OPTN PE=1 SV=3	24	14	29	14	577	65.9	5.17	90.54	95.2	89.1	110.2	113.2	98.7	83.3	112.7	100.5	92.6	101.3	113.4	102.4	103.3	82.4	109.2	98	97.1	97.5
Q9Y520	PRRC2C	Protein PRRC2C OS=Homo sapiens OX=9606 GN=PRRC2C PE=1 SV=4	6	18	27	17	2896	316.7	9.13	70.85	65.6	56.5	116.3	85.2	113.3	123.4	147.7	86.9	58.5	64	106	94.5	54.5	126.4	82.3	150.2	139.3	129.3
P30419	NMT1	Glycylpeptide N-tetradecanoyltransferase 1 OS=Homo sapiens OX=9606 GN=NMT1 PE=1 SV=2	25	12	27	9	496	56.8	7.8	79.2	83.4	59.8	98.8	88.3	118.6	140.7	126.9	92.4	73.3	80.5	105.7	103.4	76.3	108.5	89.5	124.1	113.4	116.1
Q03519	TAP2	Antigen peptide transporter 2 OS=Homo sapiens OX=9606 GN=TAP2 PE=1 SV=1	24	14	33	13	686	75.6	8.02	104.44	53	74.3	114	87.4	104.5	161.3	123	80.5	68	98.6	90.5	82.5	71.3	114.4	87.7	133.7	113.1	142
P50225	SULT1A1	Sulfotransferase 1A1 OS=Homo sapiens OX=9606 GN=SULT1A1 PE=1 SV=3	46	11	37	5	295	34.1	6.62	122.14	89.5	92.7	258.9	93.7	121.6	63.2	73.9	92.6	79.6	44.4	140.4	116.7	95.5	105.6	39.3	137.9	104.1	50.2
Q9BW92	TARS2	Threonine--tRNA ligase, mitochondrial OS=Homo sapiens OX=9606 GN=TARS2 PE=1 SV=1	21	14	23	14	718	81	7.3	67.2	72.3	82.4	92.1	97.8	87.2	102.2	87.9	81.3	87.1	86.1	97.6	94.4	93	218.8	73.8	149.4	94.2	102.4
P48556	PSMD8	26S proteasome non-ATPase regulatory subunit 8 OS=Homo sapiens OX=9606 GN=PSMD8 PE=1 SV=2	41	14	33	14	350	39.6	9.7	120.15	68.3	82.1	105.3	92	111.6	96.1	122.7	190.3	74.9	44.8	80	93.3	100.9	123.8	79.1	117.9	113.6	103.3
Q03154	ACY1	Aminoacylase-1 OS=Homo sapiens OX=9606 GN=ACY1 PE=1 SV=1	37	13	25	13	408	45.9	6.18	73.92	62.4	83.5	103.9	66.2	154.2	92.7	82.7	69.9	76.2	72.7	101.3	91.2	154.5	198.4	64.8	96.6	118.2	110.5
Q8IXB1	DNAJC10	DnaJ homolog subfamily C member 10 OS=Homo sapiens OX=9606 GN=DNAJC10 PE=1 SV=2	20	13	26	13	793	91	7.18	85.18	60.9	82.8	87.1	94.5	119.5	132.6	120.6	118.2	65.9	77.8	80.1	80.8	79.3	130.1	91.1	91.8	156.6	130.3
P60953	CDC42	Cell division control protein 42 homolog OS=Homo sapiens OX=9606 GN=CDC42 PE=1 SV=2	42	8	42	7	191	21.2	6.55	156.35	77.1	96.2	132.4	95.2	131.7	108.4	103.7	103.2	87.6	84.6	111.3	96.9	99.2	100	77.2	101.9	102.8	90.4
Q6WCQ1	MPRIP	Myosin phosphatase Rho-interacting protein OS=Homo sapiens OX=9606 GN=MPRIP PE=1 SV=3	21	17	32	17	1025	116.5	6.21	108.64	67.4	90.5	80.4	102.6	125.6	102.9	129.3	130.5	77.4	88.2	85.9	85.6	111.1	101	84.6	98.7	105.3	133
O14745	SLC9A3R1	Na(+)/H(+) exchange regulatory cofactor NHE-RF1 OS=Homo sapiens OX=9606 GN=SLC9A3R1 PE=1 SV=4	46	15	31	15	358	38.8	5.77	92.05	65.5	58.8	134.4	78.8	100.2	158.1	128.2	88.6	70.4	72.4	137.3	92.8	62.5	118.8	64.3	137	122.9	109.2
Q9P2R3	ANKFY1	Rabankyrin-5 OS=Homo sapiens OX=9606 GN=ANKFY1 PE=1 SV=2	14	16	29	16	1169	128.3	6.1	87.29	97.4	93.2	123.6	104.7	110.1	91.3	100	77.2	101.5	101.6	113.7	105.6	97.5	95.7	98.2	88	101	99.7
Q8IWJ2	GCC2	GRIP and coiled-coil domain-containing protein 2 OS=Homo sapiens OX=9606 GN=GCC2 PE=1 SV=4	10	16	24	16	1684	195.8	5.14	78.9	80.2	74.5	127.7	101.2	101.9	119	109.6	95.4	72.6	73.2	119.6	100	75.9	109.2	84.7	99.2	146.1	110
Q8IX12	CCAR1	Cell division cycle and apoptosis regulator protein 1 OS=Homo sapiens OX=9606 GN=CCAR1 PE=1 SV=2	18	18	36	17	1150	132.7	5.76	96.55	65.1	93.4	102.1	97.5	86	117.5	132.2	113.9	76.1	83.5	118.3	102.5	61.4	98.1	76.2	143.8	117.9	114.6
P28288	ABCD3	ATP-binding cassette sub-family D member 3 OS=Homo sapiens OX=9606 GN=ABCD3 PE=1 SV=1	22	17	31	17	659	75.4	9.36	86.91	62.8	62	188.2	80.6	106.3	147.4	100.5	79.3	58.2	61.7	139.8	85.1	74.7	112.7	61.4	115	133.5	130.8
Q99829	CPNE1	Copine-1 OS=Homo sapiens OX=9606 GN=CPNE1 PE=1 SV=1	28	13	34	13	537	59	5.83	120.14	85.5	63.1	83.3	97.7	137.2	74.7	161.9	120.2	102.8	105.3	91.5	85.7	51.4	128.7	97.2	143.5	102.1	68.2
P35659	DEK	Protein DEK OS=Homo sapiens OX=9606 GN=DEK PE=1 SV=1	33	17	44	17	375	42.6	8.56	123.96	53.6	48.1	98.7	84.1	97.9	182.4	141.5	119.5	61.4	67.1	102.7	93.9	49.4	121.1	55.7	192	120.8	110
Q93034	CUL5	Cullin-5 OS=Homo sapiens OX=9606 GN=CUL5 PE=1 SV=4	21	17	25	17	780	90.9	7.94	74.78	102.5	89.1	93.4	103.3	114.9	100.2	97.8	92.1	103.2	104.6	105.2	101.7	96.5	103.1	101.2	95.7	97.3	98.1
Q5T1M5	FKBP15	FK506-binding protein 15 OS=Homo sapiens OX=9606 GN=FKBP15 PE=1 SV=2	17	18	25	18	1219	133.5	5.2	78.6	74.6	98.2	108.7	98.9	135.3	100.5	112.5	115	82.7	96.4	107.5	94.4	82.4	97.6	85.8	105.9	103.8	99.9
P16284	PECAM1	Platelet endothelial cell adhesion molecule OS=Homo sapiens OX=9606 GN=PECAM1 PE=1 SV=2	22	14	31	14	738	82.5	6.99	103.78	60.8	100.8	75.4	123.9	86.7	107.8	127.4	93.4	101	99.9	94.2	99.1	96.9	105.3	74.5	87.7	135.5	129.5
Q9BVK6	TMED9	Transmembrane emp24 domain-containing protein 9 OS=Homo sapiens OX=9606 GN=TMED9 PE=1 SV=2	42	9	40	7	235	27.3	8.02	158.38	51.3	66.4	119	97.9	115.2	103.9	125.9	193.3	57.9	53.9	95	92.1	55.9	125.9	71.2	114.3	147.8	113.2
Q9NR99	MXRA5	Matrix-remodeling-associated protein 5 OS=Homo sapiens OX=9606 GN=MXRA5 PE=1 SV=3	7	19	35	19	2828	312	8.32	98.28	39.8	43.2	58.5	55.3	160.8	77	148.4	471.8	31.8	43.4	52.3	55.9	42.2	83.1	81.3	59.8	107.9	187.3
Q14161	GIT2	ARF GTPase-activating protein GIT2 OS=Homo sapiens OX=9606 GN=GIT2 PE=1 SV=2	21	14	30	11	759	84.5	7.23	97.43	91.3	79.7	97.9	103.5	121.1	90.2	111.5	89.5	95.4	101.9	105.3	102.6	92.4	94.9	104.9	109.2	95.4	113.2
Q15717	ELAVL1	ELAV-like protein 1 OS=Homo sapiens OX=9606 GN=ELAVL1 PE=1 SV=2	33	10	32	10	326	36.1	9.17	112.12	66.6	52.4	107.5	91.5	94.3	114.5	146.1	129.5	66.7	70.1	112.7	100.9	54.7	124	78.5	153.2	117.7	119
Q96RU3	FNBP1	Formin-binding protein 1 OS=Homo sapiens OX=9606 GN=FNBP1 PE=1 SV=2	23	16	33	16	617	71.3	5.72	98.38	135.2	80.3	93.6	95.6	96.5	80.3	110.7	75.5	117.4	118.6	118.3	111.1	66.9	83.4	108.1	121.6	85.9	101
Q8IYD1	GSPT2	Eukaryotic peptide chain release factor GTP-binding subunit ERF3B OS=Homo sapiens OX=9606 GN=GSPT2 PE=1 SV=2	22	12	33	1	628	68.8	5.43	105.2	85.5	67.8	93.3	103.7	84.8	139.6	108.6	99.2	85.8	93.1	104.2	93.7	79.4	134.4	89.9	133.3	100.9	102.8
O15020	SPTBN2	Spectrin beta chain, non-erythrocytic 2 OS=Homo sapiens OX=9606 GN=SPTBN2 PE=1 SV=3	6	17	37	4	2390	271.2	6.11	108.68	71.4	97	74.6	90.6	113.5	144	107.9	106.3	72.3	87.2	89.8	91.5	87.9	112.9	95.1	111.5	122	124.5
Q9Y3L3	SH3BP1	SH3 domain-binding protein 1 OS=Homo sapiens OX=9606 GN=SH3BP1 PE=1 SV=3	25	14	24	14	701	75.7	6.77	93.35	74.1	74.1	138.9	100.2	127.3	113.6	110.6	98.6	75.1	73.9	108.5	104.5	61	120.5	68.5	129	111.4	110.1
P62330	ARF6	ADP-ribosylation factor 6 OS=Homo sapiens OX=9606 GN=ARF6 PE=1 SV=2	66	7	27	7	175	20.1	8.95	115.53	76.5	72.3	147.7	110.9	90.9	106.6	96.5	106.3	85	75.8	137.3	119.5	60.6	106.5	70.2	139.3	114.1	84.2
P50479	PDLIM4	PDZ and LIM domain protein 4 OS=Homo sapiens OX=9606 GN=PDLIM4 PE=1 SV=2	45	13	28	13	330	35.4	7.91	101.03	192.5	44	58	120.6	75.6	45.5	95.1	76.2	164.8	121.8	72.9	101.7	68.5	72.1	280.1	55	66.2	89.5
Q14344	GNA13	Guanine nucleotide-binding protein subunit alpha-13 OS=Homo sapiens OX=9606 GN=GNA13 PE=1 SV=2	27	10	31	8	377	44	8	112.38	88.7	117.9	108.3	112.8	77.2	101.7	89.8	78.9	101.5	110.9	121.9	109.4	93.2	93	88.3	112.3	101.7	92.3
Q53H12	AGK	Acylglycerol kinase, mitochondrial OS=Homo sapiens OX=9606 GN=AGK PE=1 SV=2	33	13	31	13	422	47.1	8.09	95.04	75.4	78.5	100.6	90.7	88.3	129.8	99.6	94.9	81.2	83	102.6	95.5	91.7	147.8	65.3	148	99.2	128.1
P31689	DNAJA1	DnaJ homolog subfamily A member 1 OS=Homo sapiens OX=9606 GN=DNAJA1 PE=1 SV=2	34	15	30	15	397	44.8	7.08	94.89	55.9	69.4	106.2	84.4	98.3	149.8	151.9	176.3	64.1	67.8	80.1	78.6	89	98.5	73.2	114.9	113.2	128.5
O75223	GGCT	Gamma-glutamylcyclotransferase OS=Homo sapiens OX=9606 GN=GGCT PE=1 SV=1	56	11	34	11	188	21	5.14	119.69	73.1	75.6	113.4	93.4	116.5	165.4	110.7	56.8	77	71.6	112.3	97.6	80.2	148.3	63.3	125.8	102.4	116.6
P53990	IST1	IST1 homolog OS=Homo sapiens OX=9606 GN=IST1 PE=1 SV=1	32	12	31	12	364	39.7	5.35	92.39	85.6	79.3	116.4	98.9	94.2	114.5	104.6	125.3	95.2	91.6	113.7	104.7	79.3	116.6	79.9	110.6	97.7	91.9
P62910	RPL32	60S ribosomal protein L32 OS=Homo sapiens OX=9606 GN=RPL32 PE=1 SV=2	46	8	37	8	135	15.9	11.33	119.39	51.5	56.6	114.3	84.6	91.2	151.8	132.5	129.2	66.1	66.5	99.7	83.3	60.9	123.5	64.9	134	140.2	149.1
P61088	UBE2N	Ubiquitin-conjugating enzyme E2 N OS=Homo sapiens OX=9606 GN=UBE2N PE=1 SV=1	49	7	38	7	152	17.1	6.57	130.59	111.3	70.7	99.5	107.1	103.4	67.5	110.7	112.1	126.4	58.7	76.8	112.5	75.6	127.9	127.4	132.2	87.3	92.9
P35813	PPM1A	Protein phosphatase 1A OS=Homo sapiens OX=9606 GN=PPM1A PE=1 SV=1	35	12	29	10	382	42.4	5.36	97.6	83.9	87.1	116.3	105.4	99.8	110.7	96.8	79.8	97.5	104.9	119.2	101.3	86.8	103.1	92.9	122	101	91.4
P28062	PSMB8	Proteasome subunit beta type-8 OS=Homo sapiens OX=9606 GN=PSMB8 PE=1 SV=3	53	9	30	9	276	30.3	7.43	115.77	70.7	72.5	120.5	97.9	99.1	128.9	116.1	83.1	78.4	87.8	103.3	94.2	87	120.2	81.2	129.6	114.2	115.3
O75400	PRPF40A	Pre-mRNA-processing factor 40 homolog A OS=Homo sapiens OX=9606 GN=PRPF40A PE=1 SV=2	15	15	26	15	957	108.7	7.56	84.37	57.1	54.2	108.4	87.4	98.6	187.8	135.9	169.6	61.2	51.5	68.2	71.8	43	115.5	68.4	172.3	108.2	141.1
P42226	STAT6	Signal transducer and activator of transcription 6 OS=Homo sapiens OX=9606 GN=STAT6 PE=1 SV=1	21	15	31	14	847	94.1	6.23	82.15	97.3	82.1	100.1	105.1	93.8	98.6	105.7	98.6	99.9	102.3	103.2	103.4	86.1	114.2	92.2	112.7	96.4	108.3
O95466	FMNL1	Formin-like protein 1 OS=Homo sapiens OX=9606 GN=FMNL1 PE=1 SV=3	15	17	30	14	1100	121.8	5.72	85.35	56.1	120.5	92.2	92.3	189.6	100.1	118.6	100.9	79	84.4	88.7	94	86.3	105	75.2	112.3	96.8	108
O14602	EIF1AY	Eukaryotic translation initiation factor 1A, Y-chromosomal OS=Homo sapiens OX=9606 GN=EIF1AY PE=1 SV=4	55	11	35	1	144	16.4	5.24	115.85	58.2	41.9	93.2	72.5	75.5	194.8	126.6	108.5	55.1	63.3	97.9	89	60.6	149.4	61.9	179.2	125.9	146.5
Q9NQC3	RTN4	Reticulon-4 OS=Homo sapiens OX=9606 GN=RTN4 PE=1 SV=2	9	7	114	7	1192	129.9	4.5	452.88	116.8	156.6	71.4	86.9	124.1	72.3	82.1	93	107.7	111.9	85.5	89	139.9	86.5	128.4	69.9	81.4	96.6
O43301	HSPA12A	Heat shock 70 kDa protein 12A OS=Homo sapiens OX=9606 GN=HSPA12A PE=1 SV=2	23	15	28	13	675	74.9	6.77	81.84	81.9	320.9	70.6	87.2	61.5	54.7	57.1	70.1	113.6	91.7	98.2	97.1	297.4	56.7	66.4	54	56.5	64.5
Q9NP72	RAB18	Ras-related protein Rab-18 OS=Homo sapiens OX=9606 GN=RAB18 PE=1 SV=1	68	12	28	12	206	23	5.24	100.89	88.2	105.4	132	89.3	105.9	105	101	108.8	89.8	76.6	104.8	93.6	111.1	91.9	86	80.8	122.8	106.9
P32969	RPL9	60S ribosomal protein L9 OS=Homo sapiens OX=9606 GN=RPL9 PE=1 SV=1	58	8	31	8	192	21.9	9.95	120.31	58.4	60.6	116.9	92.9	96.6	136.2	128.7	134.4	63.3	66.4	112.7	101.3	63.5	124.3	65.6	117.6	131.7	128.7
P08195	SLC3A2	4F2 cell-surface antigen heavy chain OS=Homo sapiens OX=9606 GN=SLC3A2 PE=1 SV=3	21	12	23	12	630	68	5.01	78.92	65.9	116.7	78	87.7	122.8	159.9	110	146.4	79.5	65.5	74.1	87.3	101.4	98.4	65.8	111.6	105.7	123.4
Q99538	LGMN	Legumain OS=Homo sapiens OX=9606 GN=LGMN PE=1 SV=1	17	8	41	8	433	49.4	6.55	166.52	68.5	77.5	183.6	112.5	159.7	97.6	90.1	108.5	67	79.9	151.5	91.6	118	61.5	65.6	116.3	62.7	88
O75821	EIF3G	Eukaryotic translation initiation factor 3 subunit G OS=Homo sapiens OX=9606 GN=EIF3G PE=1 SV=2	38	13	35	13	320	35.6	6.13	117.79	78.6	57	111.3	90.9	100.5	141.1	132.5	105.4	75.8	76.6	110.4	97.4	68.6	116.4	82.3	124.9	120.1	110.1
O60825	PFKFB2	6-phosphofructo-2-kinase/fructose-2,6-bisphosphatase 2 OS=Homo sapiens OX=9606 GN=PFKFB2 PE=1 SV=2	29	14	29	12	505	58.4	8.38	88.49	66.9	57.3	178.6	102.7	123.6	115.2	101.4	88.5	69	63.6	120.5	99.2	57.1	144.3	58.2	106.6	143.7	103.5
P46779	RPL28	60S ribosomal protein L28 OS=Homo sapiens OX=9606 GN=RPL28 PE=1 SV=3	58	10	45	10	137	15.7	12.02	131.14	55.2	44.6	118.4	86	104.4	144.8	136.9	109.7	66.2	68.4	112.7	105.1	62.2	131.5	62	123.6	131.5	136.9
P62993	GRB2	Growth factor receptor-bound protein 2 OS=Homo sapiens OX=9606 GN=GRB2 PE=1 SV=1	57	12	36	12	217	25.2	6.32	119.38	92.3	84.4	103.8	98	146.1	119.2	104.3	94.1	91.3	75.9	97.4	98.9	79	94.7	88.1	118.5	107.1	107
Q92835	INPP5D	Phosphatidylinositol 3,4,5-trisphosphate 5-phosphatase 1 OS=Homo sapiens OX=9606 GN=INPP5D PE=1 SV=2	16	19	25	18	1189	133.2	7.59	62.81	74.1	98.9	95.5	90.2	115.6	118.1	101.9	103.5	74.1	85.9	96	91.8	75.8	145.7	82	153.5	96.7	101
Q92905	COPS5	COP9 signalosome complex subunit 5 OS=Homo sapiens OX=9606 GN=COPS5 PE=1 SV=4	34	12	38	12	334	37.6	6.54	93.35	107.4	100	89.1	110.6	87.7	87.3	96.3	139.8	111.5	89.9	90.7	105.4	113.3	90.5	96.7	96.7	94	93.1
Q9H2M9	RAB3GAP2	Rab3 GTPase-activating protein non-catalytic subunit OS=Homo sapiens OX=9606 GN=RAB3GAP2 PE=1 SV=1	14	18	27	18	1393	155.9	5.62	85.42	75.6	76.4	110	96.3	118	109.5	116.1	97.2	78.5	76.8	99.3	88.7	81.9	126.8	86.5	123.9	116.6	122
P05546	SERPIND1	Heparin cofactor 2 OS=Homo sapiens OX=9606 GN=SERPIND1 PE=1 SV=3	27	13	37	13	499	57	6.9	113.09	83.7	402.9	69.1	75.5	57.5	59.2	73.7	98.9	128.3	168.2	72.5	107.2	119.7	46.9	72.5	35.8	74.1	54.4
Q15286	RAB35	Ras-related protein Rab-35 OS=Homo sapiens OX=9606 GN=RAB35 PE=1 SV=1	49	10	37	8	201	23	8.29	116.81	93.1	85.7	100.8	102.3	102.1	89.9	94.1	132	98	90.2	101.2	104	91	100.6	100	110.8	95.9	108.3
Q10713	PMPCA	Mitochondrial-processing peptidase subunit alpha OS=Homo sapiens OX=9606 GN=PMPCA PE=1 SV=2	26	13	33	13	525	58.2	6.92	97.62	72.7	66.5	98.7	88.5	87.9	165.2	103.3	124.4	70	72.5	94.5	92.3	88.6	133.9	74.8	120.3	123.7	122.6
Q9NR28	DIABLO	Diablo homolog, mitochondrial OS=Homo sapiens OX=9606 GN=DIABLO PE=1 SV=1	50	10	32	10	239	27.1	5.9	121.79	75.6	77.3	104.1	99	84	116.4	97.1	83.8	86.5	75.5	109.2	110.1	87.2	158.4	87	136.8	104.8	107.2
Q7Z3B4	NUP54	Nucleoporin p54 OS=Homo sapiens OX=9606 GN=NUP54 PE=1 SV=2	24	12	23	12	507	55.4	7.02	70.8	67.4	90.9	89.7	87.2	101.5	144.7	134.8	127.4	76.6	81	99	89.9	63.2	110.5	75	135.9	106.6	118.7
Q9BUP3	HTATIP2	Oxidoreductase HTATIP2 OS=Homo sapiens OX=9606 GN=HTATIP2 PE=1 SV=2	41	12	31	12	242	27	8.38	96.99	62.8	49.9	167.4	97.2	78.8	170.6	108.9	105.8	60.1	56.5	136.6	95.8	46	162.4	68.1	109.8	131.5	91.7
O95154	AKR7A3	Aflatoxin B1 aldehyde reductase member 3 OS=Homo sapiens OX=9606 GN=AKR7A3 PE=1 SV=2	40	11	26	10	331	37.2	7.15	91.74	66.5	60.7	180.4	140.7	47	102.7	92.3	151.2	68.7	86.2	129	107.1	53.8	129.3	66.2	110.4	142	65.9
P41227	NAA10	N-alpha-acetyltransferase 10 OS=Homo sapiens OX=9606 GN=NAA10 PE=1 SV=1	42	10	30	10	235	26.4	5.64	99.25	70.1	53.8	95.9	82.6	99.8	146.1	136.7	135.2	68.3	68.4	93.8	86.5	67	115.9	77.8	139.1	126.7	136.4
O75347	TBCA	Tubulin-specific chaperone A OS=Homo sapiens OX=9606 GN=TBCA PE=1 SV=3	59	11	34	11	108	12.8	5.29	108.85	96.1	58.1	97.1	86.8	102	134.8	117.3	70.1	91	89.2	102.1	94.5	98.8	118.2	95	122.2	110.7	115.9
P17213	BPI	Bactericidal permeability-increasing protein OS=Homo sapiens OX=9606 GN=BPI PE=1 SV=4	24	8	24	8	487	53.9	9.38	100.26	36.1	315.2	35.6	52.1	652.1	78.3	105.9	54	42	67.2	36.4	38.7	40.8	51	35.3	43.6	50.7	65
P02765	AHSG	Alpha-2-HS-glycoprotein OS=Homo sapiens OX=9606 GN=AHSG PE=1 SV=2	32	10	61	10	367	39.3	5.72	213.36	102.3	316.3	83.9	115	62.2	60.8	64.3	94.9	164.7	133.2	94	107.8	128.6	47.8	77.5	36.4	63.1	47.1
Q9UFN0	NIPSNAP3A	Protein NipSnap homolog 3A OS=Homo sapiens OX=9606 GN=NIPSNAP3A PE=1 SV=2	53	11	31	8	247	28.4	9.16	104.86	100.8	112.4	129.6	131.5	82.5	74.4	81.2	62.5	88.8	70.1	98.6	127	118.7	126.3	109.2	114.6	103	68.9
O75795	UGT2B17	UDP-glucuronosyltransferase 2B17 OS=Homo sapiens OX=9606 GN=UGT2B17 PE=1 SV=1	20	12	34	10	530	61.1	8.54	94.76	27.3	27.7	682.3	42.7	23.6	30.4	35.3	33	29.3	108.7	347.6	109.6	22.7	29.8	29.3	124.2	65.9	30.7
Q9UI12	ATP6V1H	V-type proton ATPase subunit H OS=Homo sapiens OX=9606 GN=ATP6V1H PE=1 SV=1	36	14	28	14	483	55.8	6.48	92.93	83.6	93.9	105.5	100.8	122.9	94.7	97.9	109.8	87.8	95.2	109.8	98.6	98.3	97.7	93.3	102.8	103.3	104.2
O95870	ABHD16A	Phosphatidylserine lipase ABHD16A OS=Homo sapiens OX=9606 GN=ABHD16A PE=1 SV=3	20	12	29	12	558	63.2	8.13	92.41	75.4	92.3	111.6	96.8	106.3	130.6	107	96.5	82.9	90.3	102.6	94.4	76.7	103.3	89.5	125.9	105.7	112.1
Q13619	CUL4A	Cullin-4A OS=Homo sapiens OX=9606 GN=CUL4A PE=1 SV=3	21	16	27	8	759	87.6	8.13	80.24	72.9	80.9	95.9	82.9	89.5	140	107	124	74.9	78	95	87.2	81.3	124	77.6	138.6	123.8	126.7
Q9H2K8	TAOK3	Serine/threonine-protein kinase TAO3 OS=Homo sapiens OX=9606 GN=TAOK3 PE=1 SV=2	15	13	30	12	898	105.3	7.3	83.88	67.3	83	117.2	94	114.1	120.1	110.3	103.3	78.1	82.1	114.7	98.1	65.7	116.3	79.2	123.8	116.2	116.4
P00403	MT-CO2	Cytochrome c oxidase subunit 2 OS=Homo sapiens OX=9606 GN=MT-CO2 PE=1 SV=1	31	6	49	6	227	25.5	4.82	166.36	82.5	58.8	183.9	108.4	72.3	76.8	81.1	82.2	74.7	62	136.1	114.7	81.2	166.1	74.3	142.3	116.3	86.4
Q9UEY8	ADD3	Gamma-adducin OS=Homo sapiens OX=9606 GN=ADD3 PE=1 SV=1	21	14	27	14	706	79.1	6.32	74.27	79.6	92.9	131.5	127.8	83.5	97.3	86.6	68.9	102.8	106.8	138.9	130.2	109.4	88.6	60.5	106.4	98.1	90
Q9H4G4	GLIPR2	Golgi-associated plant pathogenesis-related protein 1 OS=Homo sapiens OX=9606 GN=GLIPR2 PE=1 SV=3	60	9	33	9	154	17.2	9.41	128.28	144.1	94.9	101.2	129.5	101.5	62.5	72.3	73.2	142	159.8	106.6	120.4	72.1	63.6	131.4	57.8	76.8	90.5
P20339	RAB5A	Ras-related protein Rab-5A OS=Homo sapiens OX=9606 GN=RAB5A PE=1 SV=2	57	10	32	5	215	23.6	8.15	105.34	98	91.9	110.5	109.5	118.1	83	104.7	120.7	101.5	76.2	103.5	114.2	69.5	105.7	99.4	100.2	104.6	88.8
Q9UHV9	PFDN2	Prefoldin subunit 2 OS=Homo sapiens OX=9606 GN=PFDN2 PE=1 SV=1	60	10	29	10	154	16.6	6.58	91.98	78.5	58	93.4	82.9	118.4	118.3	144.4	90.1	76.4	68.3	89.3	87.9	84.2	164.4	78.8	132.8	108.1	125.7
Q8NBJ4	GOLM1	Golgi membrane protein 1 OS=Homo sapiens OX=9606 GN=GOLM1 PE=1 SV=1	29	14	33	14	401	45.3	4.97	113.43	78	49.2	120.3	93.2	103.7	187.5	89	153.1	45.3	47.3	86.1	137.7	46.1	105.8	42.4	98.2	231.4	85.7
P52788	SMS	Spermine synthase OS=Homo sapiens OX=9606 GN=SMS PE=1 SV=2	41	12	27	12	366	41.2	5.02	81.66	112.7	49.5	100.3	85.6	97.5	152.9	92.7	81.7	84.7	96.3	108.6	90.3	65.8	137.7	100.8	140	95.7	107.3
O75027	ABCB7	Iron-sulfur clusters transporter ABCB7, mitochondrial OS=Homo sapiens OX=9606 GN=ABCB7 PE=1 SV=2	21	12	21	12	752	82.6	9.33	74.03	85.2	76.2	101.6	111	91.5	123.8	93.5	117.8	83.1	90.7	103	102.4	80.2	138.5	85.3	109.1	93.4	113.3
P19838	NFKB1	Nuclear factor NF-kappa-B p105 subunit OS=Homo sapiens OX=9606 GN=NFKB1 PE=1 SV=2	19	17	28	17	968	105.3	5.4	79.35	72.8	81.8	106.8	107.5	100.3	101.4	114.6	105.8	84.6	87.5	113.5	106.7	83	113.8	78.3	128.4	110.4	102.8
P01116	KRAS	GTPase KRas OS=Homo sapiens OX=9606 GN=KRAS PE=1 SV=1	50	8	37	4	189	21.6	6.77	111.72	91.9	85.6	116.9	106.9	94	97.7	124.1	98.8	97.4	87.2	118.6	108.3	93.3	92.9	79.5	94.9	110.3	101.7
P09661	SNRPA1	U2 small nuclear ribonucleoprotein A' OS=Homo sapiens OX=9606 GN=SNRPA1 PE=1 SV=2	40	11	25	11	255	28.4	8.62	93.58	62.8	67.4	99.2	95.6	91.6	125.2	133.4	120.9	69.1	77.3	109.2	104.7	73.6	100.9	78.9	147.7	121.2	121.1
P11388	TOP2A	DNA topoisomerase 2-alpha OS=Homo sapiens OX=9606 GN=TOP2A PE=1 SV=3	10	15	32	6	1531	174.3	8.72	91.55	80.4	68.3	76.2	85.4	146	176.8	109.5	122.4	78	86.1	83.2	86.4	71.7	79.1	83.4	125	101.4	140.7
P21283	ATP6V1C1	V-type proton ATPase subunit C 1 OS=Homo sapiens OX=9606 GN=ATP6V1C1 PE=1 SV=4	32	14	27	14	382	43.9	7.46	78.54	68.9	85	113.6	95.2	155.6	122	116.3	119.7	75.9	79.9	101.5	94	74.8	98	85.1	104.3	108.2	101.8
Q32P28	P3H1	Prolyl 3-hydroxylase 1 OS=Homo sapiens OX=9606 GN=P3H1 PE=1 SV=2	20	14	30	14	736	83.3	5.14	90.63	56.6	82.1	56.3	95.5	166.4	109	142.6	214.7	59.5	68.2	54.5	63.4	76.8	81.9	94	62.5	117.1	198.8
P08294	SOD3	Extracellular superoxide dismutase [Cu-Zn] OS=Homo sapiens OX=9606 GN=SOD3 PE=1 SV=2	37	7	26	7	240	25.8	6.61	127.8	123.8	138.2	63.5	125.1	62.3	45.8	63	52.5	131.2	148.7	115.7	107	227.4	67.2	154.8	57.6	56.9	59.2
Q14139	UBE4A	Ubiquitin conjugation factor E4 A OS=Homo sapiens OX=9606 GN=UBE4A PE=1 SV=2	16	16	32	15	1066	122.5	5.24	103.81	89.2	85.1	113.2	111.5	93.4	117.3	102.6	95.3	92	96	112.5	103	88.8	95.2	92.2	94.9	108.1	109.8
P48506	GCLC	Glutamate--cysteine ligase catalytic subunit OS=Homo sapiens OX=9606 GN=GCLC PE=1 SV=2	20	13	33	12	637	72.7	6.09	91.2	103.5	156	108.8	89.7	67.3	106.7	89.9	62.4	116	98.9	116.6	107.8	107.5	89	88.4	108.1	101	82.5
P61353	RPL27	60S ribosomal protein L27 OS=Homo sapiens OX=9606 GN=RPL27 PE=1 SV=2	60	11	34	10	136	15.8	10.56	100.1	67.2	52.7	107.1	100.4	98.2	138	125.1	115.6	64.5	69.4	105.2	98.2	65.7	131.9	74.8	122.2	128	136
Q13867	BLMH	Bleomycin hydrolase OS=Homo sapiens OX=9606 GN=BLMH PE=1 SV=1	31	11	24	11	455	52.5	6.27	76.27	86.1	95.4	97.4	97.1	129.8	123.1	102.7	84.7	98.4	96.8	97.1	93	100.2	101.2	97.9	96.5	92.3	110.3
Q14690	PDCD11	Protein RRP5 homolog OS=Homo sapiens OX=9606 GN=PDCD11 PE=1 SV=3	10	18	24	18	1871	208.6	8.87	63.62	70.8	69.8	87.9	93.9	83.6	125.3	116.5	157	78.5	73.5	95.9	99.2	70.9	99.5	76.6	126.6	126.2	148.2
Q92769	HDAC2	Histone deacetylase 2 OS=Homo sapiens OX=9606 GN=HDAC2 PE=1 SV=2	30	13	32	8	488	55.3	5.91	90.87	55.1	72.6	88.4	87.3	93.8	148.3	132.4	138.3	72.2	78.6	93.5	89.4	80.5	95.1	68.8	150	110.7	144.9
Q14699	RFTN1	Raftlin OS=Homo sapiens OX=9606 GN=RFTN1 PE=1 SV=4	20	13	32	13	578	63.1	5.67	90.36	48.1	138.5	69.4	106.6	86	90.3	140.4	74.6	78.2	94.3	86.3	96.7	134.8	105.2	85.7	120.6	106	138.4
O75112	LDB3	LIM domain-binding protein 3 OS=Homo sapiens OX=9606 GN=LDB3 PE=1 SV=2	20	13	29	13	727	77.1	8.13	93.42	226.8	48	47.2	123.2	33.3	31.7	45.2	36.5	160.8	238.5	104.6	100.9	110.9	35.8	286	46.4	40.3	83.9
P29466	CASP1	Caspase-1 OS=Homo sapiens OX=9606 GN=CASP1 PE=1 SV=1	46	15	36	13	404	45.1	5.91	110.28	64.5	72.6	144.2	101.2	75.2	153.5	108.9	80.8	70.3	86.1	110.3	100.6	65.3	132	76.6	128.7	119.6	109.7
O00339	MATN2	Matrilin-2 OS=Homo sapiens OX=9606 GN=MATN2 PE=1 SV=4	16	14	31	14	956	106.8	6.27	96.29	123.4	89.6	97.3	102.2	60.3	66.4	73	59.8	176.5	116.1	117.7	123.5	137.1	76.6	144.3	74.2	83	79
O00754	MAN2B1	Lysosomal alpha-mannosidase OS=Homo sapiens OX=9606 GN=MAN2B1 PE=1 SV=3	12	11	28	11	1011	113.7	7.28	97.52	53.8	73.8	162.8	94.5	132	113	130.3	101.4	66.3	67.9	153.4	104.7	57.6	94.4	77.4	109.8	105.6	101.3
O00154	ACOT7	Cytosolic acyl coenzyme A thioester hydrolase OS=Homo sapiens OX=9606 GN=ACOT7 PE=1 SV=3	36	10	23	10	380	41.8	8.54	83.84	83.1	54.4	109.8	102.7	91.5	132	118.1	89.3	94	110.3	97.4	89.8	65.2	99	115.3	95.8	117.8	134.6
Q04760	GLO1	Lactoylglutathione lyase OS=Homo sapiens OX=9606 GN=GLO1 PE=1 SV=4	45	10	35	10	184	20.8	5.31	94.93	126.9	53.9	95.3	99.1	164	57	120.6	91	145.8	41.6	72.7	138.7	69.4	130.9	119.2	127.2	71.9	74.8
Q12765	SCRN1	Secernin-1 OS=Homo sapiens OX=9606 GN=SCRN1 PE=1 SV=2	27	12	34	12	414	46.4	4.75	121.57	130.5	62.1	80.9	114.3	86.3	74.6	115.3	91.1	144.9	155.9	106	109.8	89.2	61.6	141.7	77.5	71.5	86.7
P55263	ADK	Adenosine kinase OS=Homo sapiens OX=9606 GN=ADK PE=1 SV=2	44	12	32	12	362	40.5	6.7	105.96	78.9	89.2	106.9	89.4	106.6	115.6	108.8	86.7	99.3	76.6	114.2	103.5	95.3	141.1	68.8	105.1	101.5	112.4
Q9H444	CHMP4B	Charged multivesicular body protein 4b OS=Homo sapiens OX=9606 GN=CHMP4B PE=1 SV=1	37	9	37	9	224	24.9	4.82	127.97	82.2	47.1	108.7	85.4	92.7	180.1	125.8	129.8	64	81.5	109.2	86.1	48.9	127.3	82.3	133.6	107	108.1
Q4KMQ2	ANO6	Anoctamin-6 OS=Homo sapiens OX=9606 GN=ANO6 PE=1 SV=2	15	13	31	13	910	106.1	7.77	104.08	111.7	178.6	64.2	103.3	103.3	76.2	77.7	88.1	125.1	123.2	89.7	104	141.3	74.6	105.9	73.9	65.5	93.6
O43520	ATP8B1	Phospholipid-transporting ATPase IC OS=Homo sapiens OX=9606 GN=ATP8B1 PE=1 SV=3	14	17	27	17	1251	143.6	7.15	66.84	78.5	70.4	171.6	121.3	64.8	111.7	84.5	95.4	72.8	68.2	164	117.3	65.6	110.3	66.4	116.1	138.5	82.6
Q969G5	CAVIN3	Caveolae-associated protein 3 OS=Homo sapiens OX=9606 GN=CAVIN3 PE=1 SV=3	32	9	43	9	261	27.7	6.43	129.13	145.9	164.6	57.3	108.1	57.4	51	71.4	40	161.7	138.6	97.7	110.3	215.8	56.3	135.8	50.6	67	70.6
P31153	MAT2A	S-adenosylmethionine synthase isoform type-2 OS=Homo sapiens OX=9606 GN=MAT2A PE=1 SV=1	29	13	39	13	395	43.6	6.48	123.19	71.2	59	135	86.8	102.1	138.1	148.7	98	75.2	67.8	103.6	96.4	73.1	112.6	75.2	124.4	125.4	107.5
P52888	THOP1	Thimet oligopeptidase OS=Homo sapiens OX=9606 GN=THOP1 PE=1 SV=2	23	16	28	16	689	78.8	6.05	82.42	74.3	85.3	98	89.5	114	151.7	153	84.6	77.8	85.1	95.8	86.5	70.1	104.6	83.3	121.7	111.7	112.8
Q96N67	DOCK7	Dedicator of cytokinesis protein 7 OS=Homo sapiens OX=9606 GN=DOCK7 PE=1 SV=4	7	16	26	13	2140	242.4	6.8	82.95	91.6	68.4	105.3	101.6	103.3	103.1	105.2	111.1	99.1	100.6	101.6	104.3	77.6	107	100.9	95.9	110.3	113
P80365	HSD11B2	Corticosteroid 11-beta-dehydrogenase isozyme 2 OS=Homo sapiens OX=9606 GN=HSD11B2 PE=1 SV=2	43	10	25	10	405	44.1	9.28	99.68	92.2	45.6	306.8	100.5	30	119.6	45.3	38	77.2	60.8	206.7	115.8	41.9	102.6	60	207.1	100.2	49.8
Q9BRK5	SDF4	45 kDa calcium-binding protein OS=Homo sapiens OX=9606 GN=SDF4 PE=1 SV=1	36	12	28	12	362	41.8	4.86	110.62	57.5	53.4	154.8	102.1	74.8	119.1	96.3	208.6	54.5	52.9	143.5	100.1	60.7	94.2	62.2	93	166.4	106.1
Q8WWY3	PRPF31	U4/U6 small nuclear ribonucleoprotein Prp31 OS=Homo sapiens OX=9606 GN=PRPF31 PE=1 SV=2	28	15	27	15	499	55.4	5.78	85.88	64.5	69.2	100.7	91	85.2	120.9	123	123.9	72.5	77.4	115.5	98.7	61.8	101.9	80.4	161.8	124	127.6
Q9Y4F1	FARP1	FERM, ARHGEF and pleckstrin domain-containing protein 1 OS=Homo sapiens OX=9606 GN=FARP1 PE=1 SV=1	15	18	33	17	1045	118.6	8.15	90.38	110.3	71.3	70.5	129.1	91.2	89.5	94.6	68.3	104.2	128.7	76.4	100.9	74.8	98.6	207.6	79.8	96.8	107.3
P62070	RRAS2	Ras-related protein R-Ras2 OS=Homo sapiens OX=9606 GN=RRAS2 PE=1 SV=1	48	9	30	7	204	23.4	6.01	110.94	116.6	157	93.5	105.1	88.8	78.2	79.6	86.9	105.6	109.6	109.6	105.4	120.4	67.5	142.9	85.2	78.7	69.5
Q9UNF1	MAGED2	Melanoma-associated antigen D2 OS=Homo sapiens OX=9606 GN=MAGED2 PE=1 SV=2	29	16	25	15	606	64.9	9.32	79.68	89.3	73.1	72.7	91.1	93.4	126.1	103.1	104.4	80.4	90.3	80.5	82.1	80.5	128.6	113.6	109.5	109.6	171.7
Q9UNE7	STUB1	E3 ubiquitin-protein ligase CHIP OS=Homo sapiens OX=9606 GN=STUB1 PE=1 SV=2	49	14	27	13	303	34.8	5.87	90.18	94.7	96.6	104.7	90.8	97.5	115.4	97.9	105.4	93.4	92.8	104.2	97.2	120.3	90.8	76.6	117.9	104.9	99
P43405	SYK	Tyrosine-protein kinase SYK OS=Homo sapiens OX=9606 GN=SYK PE=1 SV=1	18	14	31	13	635	72	8.25	95.14	64.7	68.7	115.4	92.5	140.4	116.7	128.9	113.8	60.5	78.2	108.5	92	50.4	119.2	72.1	149.2	116.6	112.2
P52943	CRIP2	Cysteine-rich protein 2 OS=Homo sapiens OX=9606 GN=CRIP2 PE=1 SV=1	49	9	29	8	208	22.5	8.72	131.65	90.7	37.4	82.1	177.2	62.5	42.2	88.2	71.2	114.9	150.8	109.7	86.1	185.6	66.2	200.4	74.8	73.1	86.8
O14744	PRMT5	Protein arginine N-methyltransferase 5 OS=Homo sapiens OX=9606 GN=PRMT5 PE=1 SV=4	24	14	34	14	637	72.6	6.29	110.69	71	86.5	107.1	91.8	99.5	131	108	136.4	81.1	77.3	99.8	93.4	85.4	118.4	72.8	129.5	106.8	104.1
Q9P016	THYN1	Thymocyte nuclear protein 1 OS=Homo sapiens OX=9606 GN=THYN1 PE=1 SV=1	49	11	27	11	225	25.7	9.25	83.26	77.5	71.5	105.1	103.5	107	100.6	127.5	90.2	80.9	81.8	115.7	115.9	66.7	127.2	83.1	130.1	107.9	107.8
P33991	MCM4	DNA replication licensing factor MCM4 OS=Homo sapiens OX=9606 GN=MCM4 PE=1 SV=5	19	16	26	16	863	96.5	6.74	80.72	44.8	40.1	96.4	69.9	89.9	194.9	151.4	151.6	55.7	60.8	84.6	82.1	44.5	94.2	76.6	169.9	135.8	156.8
O15173	PGRMC2	Membrane-associated progesterone receptor component 2 OS=Homo sapiens OX=9606 GN=PGRMC2 PE=1 SV=1	53	10	28	8	223	23.8	4.88	108.11	70.8	166.3	110.7	92.2	71.6	105	105.8	97.5	76.6	83.7	107.5	99.7	126.7	94.1	77.2	101.3	115.2	98
Q9Y4E8	USP15	Ubiquitin carboxyl-terminal hydrolase 15 OS=Homo sapiens OX=9606 GN=USP15 PE=1 SV=3	14	15	25	14	981	112.3	5.22	84.65	86.6	104.5	100.2	90.7	115.9	110.6	111.4	111.5	91.1	89.9	99.7	87.6	79.7	101.4	91.8	105.8	112.7	108.7
P13611	VCAN	Versican core protein OS=Homo sapiens OX=9606 GN=VCAN PE=1 SV=3	4	14	31	14	3396	372.6	4.51	97.99	53.6	51.6	58.2	108.5	176.8	76.1	144.7	244.6	79.8	82.5	64.6	95.4	80.9	92.2	128.2	49.7	104.7	107.9
P24928	POLR2A	DNA-directed RNA polymerase II subunit RPB1 OS=Homo sapiens OX=9606 GN=POLR2A PE=1 SV=2	10	17	26	17	1970	217	7.37	67.42	86.3	87.1	103.2	106	87.8	109.9	113.4	114.3	89.7	94.3	106	99.6	88.8	91	87.9	114	105.7	115
Q9NXG2	THUMPD1	THUMP domain-containing protein 1 OS=Homo sapiens OX=9606 GN=THUMPD1 PE=1 SV=2	36	13	26	13	353	39.3	7.88	79.64	72.8	62.3	114.1	94.5	105.2	131.8	127.9	84.6	77.7	81.6	115.4	108.2	66.6	124.2	75.4	137	111.8	108.7
P20674	COX5A	Cytochrome c oxidase subunit 5A, mitochondrial OS=Homo sapiens OX=9606 GN=COX5A PE=1 SV=2	41	8	32	8	150	16.8	6.79	93.06	74.4	48	142	80.4	103.8	75.8	70.3	100.4	92.5	24.6	65.6	154.3	52.8	268.7	66.8	245	59.6	74.9
Q9Y624	F11R	Junctional adhesion molecule A OS=Homo sapiens OX=9606 GN=F11R PE=1 SV=1	36	10	31	10	299	32.6	7.9	107.49	56.2	137.7	150.9	82.3	112.5	115.8	101.1	85.1	61.7	60.6	130.7	96.8	80.1	119.9	50.9	118.1	129.4	110.1
B0I1T2	MYO1G	Unconventional myosin-Ig OS=Homo sapiens OX=9606 GN=MYO1G PE=1 SV=2	17	17	26	16	1018	116.4	8.73	76.8	53	131.4	99.7	114.7	153.7	86.2	100.7	98.1	84.9	84.9	95.4	104.1	108.3	99	63.3	109.4	93	120.1
Q9NX40	OCIAD1	OCIA domain-containing protein 1 OS=Homo sapiens OX=9606 GN=OCIAD1 PE=1 SV=1	41	8	25	8	245	27.6	7.49	87.66	75.6	71.9	136.6	99.7	80.3	120.4	100.3	94.4	76.7	64.9	116.7	109	84.6	147.5	74.6	136.6	115.1	95.1
O75475	PSIP1	PC4 and SFRS1-interacting protein OS=Homo sapiens OX=9606 GN=PSIP1 PE=1 SV=1	23	12	37	11	530	60.1	9.13	104.12	83.5	115.8	89.3	100.4	66.1	107	127.5	87	92.4	110.1	135.3	131.1	69	75	78.8	133.9	93.9	103.9
O15511	ARPC5	Actin-related protein 2/3 complex subunit 5 OS=Homo sapiens OX=9606 GN=ARPC5 PE=1 SV=3	70	9	38	9	151	16.3	5.67	147.51	62	81.8	108.2	90.8	165.3	120.1	123.1	109.9	68.7	86.4	98.8	90.2	74.3	121.6	85	107.2	104.9	101.6
Q13564	NAE1	NEDD8-activating enzyme E1 regulatory subunit OS=Homo sapiens OX=9606 GN=NAE1 PE=1 SV=1	31	14	26	14	534	60.2	5.4	90.6	95.4	90	94.8	102.8	109.7	105	108.6	96.9	101.2	99.9	98.7	96.8	88.9	110.9	95.5	100.2	98.8	105.9
Q9UBX5	FBLN5	Fibulin-5 OS=Homo sapiens OX=9606 GN=FBLN5 PE=1 SV=1	20	8	33	8	448	50.1	4.73	104.54	51.7	68.7	50.8	166.4	42.5	78.8	126.8	39.8	71.9	140.3	52	70	93.6	187.1	243.8	104.3	114.6	96.8
Q14694	USP10	Ubiquitin carboxyl-terminal hydrolase 10 OS=Homo sapiens OX=9606 GN=USP10 PE=1 SV=2	23	16	27	16	798	87.1	5.31	71.52	96.9	75.8	97.1	98.4	82.5	124.1	106.8	106.1	96.3	93.9	98.7	94	109.6	94.4	96.2	122.5	103.9	103
O75439	PMPCB	Mitochondrial-processing peptidase subunit beta OS=Homo sapiens OX=9606 GN=PMPCB PE=1 SV=2	24	11	31	10	489	54.3	6.83	105.2	72	64.9	100.6	92.7	85.7	170.2	105.8	119.5	67.3	74.6	104.5	92.8	80	138.7	71.9	123.5	119.1	116.3
Q9Y570	PPME1	Protein phosphatase methylesterase 1 OS=Homo sapiens OX=9606 GN=PPME1 PE=1 SV=3	39	13	25	13	386	42.3	5.97	84.68	87.9	82.4	102.7	91.6	102.8	121	117.5	109.5	94.3	100.1	100.8	92.1	80.8	105.5	102.7	89	113.3	105.8
Q10471	GALNT2	Polypeptide N-acetylgalactosaminyltransferase 2 OS=Homo sapiens OX=9606 GN=GALNT2 PE=1 SV=1	24	13	24	12	571	64.7	8.35	81.42	51.7	84.7	93.2	93.5	128.2	120.4	120.9	170.2	60.1	68.4	89.3	82.3	66	127.8	72	99.3	132.3	139.7
P39060	COL18A1	Collagen alpha-1(XVIII) chain OS=Homo sapiens OX=9606 GN=COL18A1 PE=1 SV=5	6	10	29	10	1754	178.1	6.01	109.98	64.8	210.9	47.7	111.5	61.2	45.5	101.2	91	138.4	44.9	51	116.3	234.6	86.1	154.9	59.3	99.1	81.6
O00629	KPNA4	Importin subunit alpha-3 OS=Homo sapiens OX=9606 GN=KPNA4 PE=1 SV=1	29	12	27	4	521	57.9	4.96	86.36	103.4	72.6	94.9	97.9	105.5	119.7	112.9	95.6	95.8	91.8	99.2	92.6	85.5	93.7	101.8	107.5	107	122.8
P11172	UMPS	Uridine 5'-monophosphate synthase OS=Homo sapiens OX=9606 GN=UMPS PE=1 SV=1	32	17	30	17	480	52.2	7.24	79.85	72.5	55.4	117.8	91.7	120	102.1	125.4	106.7	75	55.2	98.7	101.1	74.3	134.4	79.7	149	127.1	113.7
Q13123	IK	Protein Red OS=Homo sapiens OX=9606 GN=IK PE=1 SV=3	27	12	23	12	557	65.6	6.64	69.55	60.7	54.2	104.9	89.4	75.6	143.2	143.1	129.9	61.1	72.2	116.6	97.5	59.8	93.7	78.1	158	126.9	135
Q6P179	ERAP2	Endoplasmic reticulum aminopeptidase 2 OS=Homo sapiens OX=9606 GN=ERAP2 PE=1 SV=2	15	15	26	15	960	110.4	6.71	76.75	73.5	42.7	121.7	49.2	98.5	40.1	135.1	44.1	126.9	192.5	50.4	100.3	88.7	193.4	144.8	42.1	116	139.8
Q13153	PAK1	Serine/threonine-protein kinase PAK 1 OS=Homo sapiens OX=9606 GN=PAK1 PE=1 SV=2	24	12	30	10	545	60.6	5.76	92.65	80.4	75.6	120.4	95.1	111.4	145.4	117.3	84	76.5	86.4	114.8	98.4	62.2	110.5	82.2	120	112.1	107.3
P23219	PTGS1	Prostaglandin G/H synthase 1 OS=Homo sapiens OX=9606 GN=PTGS1 PE=1 SV=2	25	13	32	12	599	68.6	7.23	114.56	289.8	62.1	63.8	83.5	61.6	68.6	106.9	84.9	188.4	108	80.4	132	53.9	51.1	100.5	54.4	93.4	116.6
P54725	RAD23A	UV excision repair protein RAD23 homolog A OS=Homo sapiens OX=9606 GN=RAD23A PE=1 SV=1	39	11	37	8	363	39.6	4.58	113.38	90.2	122.4	100.3	89.9	85.8	105.5	113.4	67	95	72.4	106.1	98	115.6	106.9	89.1	121	116.9	104.6
Q9Y4J8	DTNA	Dystrobrevin alpha OS=Homo sapiens OX=9606 GN=DTNA PE=1 SV=2	17	15	27	15	743	83.8	6.89	82.39	190.9	70.8	66.9	125	52.9	44.4	59.1	45.1	154.1	201.8	106.9	123.6	138.4	58.3	182.9	54.5	53.8	70.6
Q08209	PPP3CA	Serine/threonine-protein phosphatase 2B catalytic subunit alpha isoform OS=Homo sapiens OX=9606 GN=PPP3CA PE=1 SV=1	23	11	26	11	521	58.7	5.86	86.35	85.7	80.4	107.5	102.3	124	102.7	103.3	80.5	91.1	91.2	104.7	99.1	116.6	108.1	92.4	100.1	114	96.2
Q13630	GFUS	GDP-L-fucose synthase OS=Homo sapiens OX=9606 GN=GFUS PE=1 SV=1	48	11	25	11	321	35.9	6.6	85.04	73.5	89.4	111.9	79.7	136.3	107.6	137.4	80.4	69.6	76.9	96.6	90.6	65.7	151.5	78.9	123.7	149.5	80.6
O95470	SGPL1	Sphingosine-1-phosphate lyase 1 OS=Homo sapiens OX=9606 GN=SGPL1 PE=1 SV=3	23	13	27	13	568	63.5	9.16	91.1	58.8	71.5	127.9	89.1	119.7	146.3	108.7	125.7	65.6	74.1	103.8	89.4	70.2	110.5	72.4	123.9	117	125.5
P18283	GPX2	Glutathione peroxidase 2 OS=Homo sapiens OX=9606 GN=GPX2 PE=1 SV=3	53	10	27	10	190	21.9	7.78	96.57	57.2	26.6	158.1	68.6	36.7	125.1	120.4	86.5	46.5	33.8	81.8	108.8	22.2	366	54	248.6	111.1	48
Q9BXS5	AP1M1	AP-1 complex subunit mu-1 OS=Homo sapiens OX=9606 GN=AP1M1 PE=1 SV=3	34	13	30	9	423	48.6	7.3	99.98	78.3	89.9	91.9	100.1	128.1	104.5	111.3	102	87.1	96.8	102.5	94.1	98	103.3	87.8	111.1	98	115.1
P31323	PRKAR2B	cAMP-dependent protein kinase type II-beta regulatory subunit OS=Homo sapiens OX=9606 GN=PRKAR2B PE=1 SV=3	33	10	27	8	418	46.3	4.92	106.84	71.3	277.6	86.1	95.3	51	55.7	95.9	41.4	101	121.4	107.4	130.2	263	54.5	54.3	57.5	73.9	62.4
Q6UW02	CYP20A1	Cytochrome P450 20A1 OS=Homo sapiens OX=9606 GN=CYP20A1 PE=1 SV=1	28	12	25	12	462	52.4	6.21	69.3	76.4	106.4	110.1	116	87.1	104.4	100.6	108	90.7	89.3	108.4	109.1	89.4	107.6	80.3	100.5	112.3	103.4
P08236	GUSB	Beta-glucuronidase OS=Homo sapiens OX=9606 GN=GUSB PE=1 SV=2	20	14	36	14	651	74.7	7.02	112.7	63.9	82.7	138.5	109	116.1	86.2	89.4	92.3	71.5	75.5	173.5	124.5	76.6	101.9	79.8	134.7	99.2	84.7
P50914	RPL14	60S ribosomal protein L14 OS=Homo sapiens OX=9606 GN=RPL14 PE=1 SV=4	37	9	33	9	215	23.4	10.93	109.16	56.3	49.2	122.1	90.2	96.8	144.9	134.5	106.3	60.6	65.7	103.3	97.2	67.9	125.5	69.6	130.7	137.2	141.9
Q15631	TSN	Translin OS=Homo sapiens OX=9606 GN=TSN PE=1 SV=1	37	10	29	10	228	26.2	6.44	125.6	74.8	76.8	99.4	106	127.4	109.9	120.3	91.3	85.5	45.3	77	121	81.5	179.1	72.7	144.7	95.1	92.1
Q6P2E9	EDC4	Enhancer of mRNA-decapping protein 4 OS=Homo sapiens OX=9606 GN=EDC4 PE=1 SV=1	13	13	21	13	1401	151.6	5.86	75.49	78	80.8	116.1	96.6	88.5	141.6	114.5	99.3	74	84.2	107.7	92.7	76.8	103.1	85.2	130.1	115.8	115
Q16352	INA	Alpha-internexin OS=Homo sapiens OX=9606 GN=INA PE=1 SV=2	24	14	96	12	499	55.4	5.4	139.68	205.7	71.6	45	161.2	40.9	44.9	57.5	44.8	287.4	138.1	75.7	157.9	60.5	37.1	218.8	39	41.1	72.7
Q13765	NACA	Nascent polypeptide-associated complex subunit alpha OS=Homo sapiens OX=9606 GN=NACA PE=1 SV=1	36	6	30	6	215	23.4	4.56	111.53	73	51.3	110.4	88.6	99.3	143.9	132.5	104.7	65.4	70.5	114	101.5	73.1	121.5	70.2	116.6	133.3	130.2
Q14157	UBAP2L	Ubiquitin-associated protein 2-like OS=Homo sapiens OX=9606 GN=UBAP2L PE=1 SV=2	14	11	21	11	1087	114.5	7.11	75.66	68.9	44.9	94.9	77.1	105.9	101.6	158.9	113.3	55	74.5	93.2	84.9	60	123.1	91.5	163.2	135.1	154
Q8TD06	AGR3	Anterior gradient protein 3 OS=Homo sapiens OX=9606 GN=AGR3 PE=1 SV=1	47	8	34	7	166	19.2	7.99	102.48	94.1	36.7	238.4	131.8	51.9	84	69.2	77.7	76.6	60.6	129.6	152.3	41.7	116.3	113.7	85.3	174.7	65.4
P32322	PYCR1	Pyrroline-5-carboxylate reductase 1, mitochondrial OS=Homo sapiens OX=9606 GN=PYCR1 PE=1 SV=2	30	8	18	7	319	33.3	7.61	82.92	44.3	58.4	79.8	76.8	90.9	230.1	113.7	182.4	55.2	42.5	70.5	67	50.5	170.6	80.6	78.9	172.5	135.3
Q12959	DLG1	Disks large homolog 1 OS=Homo sapiens OX=9606 GN=DLG1 PE=1 SV=2	18	16	29	16	904	100.4	5.76	94.42	78.2	58.5	129.5	106.3	97.1	121.8	112.4	71.1	80.8	81.3	127.8	109.7	72.4	119.1	88.6	113.9	127.7	103.7
Q14155	ARHGEF7	Rho guanine nucleotide exchange factor 7 OS=Homo sapiens OX=9606 GN=ARHGEF7 PE=1 SV=2	19	14	29	12	803	90	7.09	86.87	120.9	79.4	94.6	105.8	93.6	97.4	89.5	76.4	111.7	121	110.9	103.6	88.1	91.4	119	102.3	89.6	104.8
O15305	PMM2	Phosphomannomutase 2 OS=Homo sapiens OX=9606 GN=PMM2 PE=1 SV=1	43	11	31	10	246	28.1	6.77	105.1	55.7	45.2	135.4	91.5	110.6	155.4	142.5	88.6	52	63.1	127.1	86.3	44.4	159.9	69	144.8	130.2	98.2
Q09028	RBBP4	Histone-binding protein RBBP4 OS=Homo sapiens OX=9606 GN=RBBP4 PE=1 SV=3	26	11	32	4	425	47.6	4.89	106.53	56.3	53.3	100.8	88.2	93.4	160.2	138.2	121.1	68.8	76.2	107.2	97.5	60.3	97.5	71.6	152.1	122.6	134.6
Q9Y6M1	IGF2BP2	Insulin-like growth factor 2 mRNA-binding protein 2 OS=Homo sapiens OX=9606 GN=IGF2BP2 PE=1 SV=2	30	16	25	14	599	66.1	8.46	74.34	66.1	70.5	126.7	77.1	115.4	95.4	112.3	119.5	57.6	59.2	119.6	92.6	103.4	125.1	60.6	138.8	127.5	132.5
Q5JTH9	RRP12	RRP12-like protein OS=Homo sapiens OX=9606 GN=RRP12 PE=1 SV=2	13	17	28	16	1297	143.6	8.75	80.08	66.8	68.3	97.5	89.4	84.2	148.9	123	124.1	72.1	76.1	100.6	91.3	74.8	114.7	82.1	124.6	127.5	134
P0DOY2	IGLC2	Immunoglobulin lambda constant 2 OS=Homo sapiens OX=9606 GN=IGLC2 PE=1 SV=1	70	6	170	2	106	11.3	7.24	481.46	82.9	181.8	98.5	221.3	61.6	62.8	76.3	153.5	109.7	101.3	76.4	79.9	148.7	75.5	62.4	64.3	66.1	77
Q5T440	IBA57	Putative transferase CAF17, mitochondrial OS=Homo sapiens OX=9606 GN=IBA57 PE=1 SV=1	50	12	22	12	356	38.1	9.83	70.21	87.5	74.1	121.8	100.5	87.4	82.6	90.7	101.5	83.4	82.1	106.8	108.8	116.1	157.4	86.8	116.1	109.5	86.8
O76003	GLRX3	Glutaredoxin-3 OS=Homo sapiens OX=9606 GN=GLRX3 PE=1 SV=2	34	11	30	11	335	37.4	5.39	94.57	67.2	91	94.8	81.6	112.3	130.4	136.5	132.8	73.8	77.5	93.8	83.2	83.3	120.9	72.6	104.3	126.3	117.7
P37108	SRP14	Signal recognition particle 14 kDa protein OS=Homo sapiens OX=9606 GN=SRP14 PE=1 SV=2	73	10	41	10	136	14.6	10.04	138.17	70.9	41.7	99.8	92.7	109.6	92.2	112.9	120.3	75.4	60	80.6	135.6	53.5	154.7	91.9	165.7	134.9	107.5
P46109	CRKL	Crk-like protein OS=Homo sapiens OX=9606 GN=CRKL PE=1 SV=1	39	11	28	11	303	33.8	6.74	109.05	87.1	81.8	106.3	107.9	93.2	107.2	111.7	92.8	97	86.6	117.7	114.5	71.6	114.2	87.3	110.5	111.1	101.5
P62987	UBA52	Ubiquitin-60S ribosomal protein L40 OS=Homo sapiens OX=9606 GN=UBA52 PE=1 SV=2	59	10	92	2	128	14.7	9.83	243.67	62.3	31	124.4	86.9	123.7	146.5	135.9	81.9	61.4	55.7	78.7	96.3	60.2	158.2	71.5	148.3	135.1	141.9
P62269	RPS18	40S ribosomal protein S18 OS=Homo sapiens OX=9606 GN=RPS18 PE=1 SV=3	59	14	56	14	152	17.7	10.99	149.24	56.3	54	109.4	91	97	143.3	131.3	122.6	75.1	61.6	104.8	91.1	64.1	128.6	64	125.3	143.7	136.8
P42126	ECI1	Enoyl-CoA delta isomerase 1, mitochondrial OS=Homo sapiens OX=9606 GN=ECI1 PE=1 SV=1	31	8	28	8	302	32.8	8.54	98.59	104.6	54.9	160.2	115.3	84.1	71.8	91.8	53.2	96.8	48	102.9	142.1	116.3	165.3	85.9	130.4	103.4	73.1
Q13185	CBX3	Chromobox protein homolog 3 OS=Homo sapiens OX=9606 GN=CBX3 PE=1 SV=4	40	9	58	8	183	20.8	5.33	155.05	48.3	48.6	94.7	82.5	112.1	156.2	149.9	129.4	56.6	65.2	100.9	88.7	57.8	109.2	64.8	172	122.7	140.3
Q99567	NUP88	Nuclear pore complex protein Nup88 OS=Homo sapiens OX=9606 GN=NUP88 PE=1 SV=2	21	14	27	14	741	83.5	5.69	80.81	88.8	81.1	91.5	114.7	98.9	115.5	104.1	94.8	94.1	99.9	103.7	97.4	81.9	106.7	96.7	120.5	96.3	113.5
Q5VTR2	RNF20	E3 ubiquitin-protein ligase BRE1A OS=Homo sapiens OX=9606 GN=RNF20 PE=1 SV=2	15	13	20	10	975	113.6	5.94	61.75	66	78.1	105.4	97	94	130.8	126.9	140.7	78	77.8	110.8	98	70.5	96.3	75.2	115	118.3	121.3
P20618	PSMB1	Proteasome subunit beta type-1 OS=Homo sapiens OX=9606 GN=PSMB1 PE=1 SV=2	46	9	31	9	241	26.5	8.13	114.69	79.7	82.8	113	95.6	104	115.5	114.6	85.2	80.6	84.4	103.5	93.7	102.7	117.3	82.2	115	116.9	113.2
P62266	RPS23	40S ribosomal protein S23 OS=Homo sapiens OX=9606 GN=RPS23 PE=1 SV=3	30	6	33	6	143	15.8	10.49	123.92	53.3	41.6	116.4	87.8	101.6	152.6	132.5	122.7	55.6	58.7	102.7	94.6	57.5	136.1	65.1	132.3	141.3	147.5
P62847	RPS24	40S ribosomal protein S24 OS=Homo sapiens OX=9606 GN=RPS24 PE=1 SV=1	40	6	32	6	133	15.4	10.78	98.28	60.1	44.6	108.1	93.7	98.7	134.7	127.6	152.7	65.2	70.8	115.1	106.6	75.9	122.8	61.4	122.7	121.2	118
Q9Y5Y6	ST14	Suppressor of tumorigenicity 14 protein OS=Homo sapiens OX=9606 GN=ST14 PE=1 SV=2	16	13	28	13	855	94.7	6.55	87.67	69.8	41	192.8	100.6	91.4	155.2	90.3	101	61	51.8	176.8	131.9	33.2	109.5	44.8	116	146	87
P61225	RAP2B	Ras-related protein Rap-2b OS=Homo sapiens OX=9606 GN=RAP2B PE=1 SV=1	48	8	26	6	183	20.5	4.81	89.18	71.2	206.6	85.2	121.7	145.2	89.6	78	116.5	89.2	94.7	102.4	87.4	117.6	71.9	81.5	76.8	76.4	88.1
Q7Z2K6	ERMP1	Endoplasmic reticulum metallopeptidase 1 OS=Homo sapiens OX=9606 GN=ERMP1 PE=1 SV=2	17	13	23	13	904	100.2	7.52	73.74	68	70.7	158.7	95.9	87.4	138.8	109.1	115.6	71.8	67.1	124.6	101.9	60.1	130.1	73.6	95.4	120.2	111.2
Q9Y371	SH3GLB1	Endophilin-B1 OS=Homo sapiens OX=9606 GN=SH3GLB1 PE=1 SV=1	28	11	32	10	365	40.8	6.04	118.26	93.1	91.3	114.7	103.3	108.8	99.9	97.4	88.1	90.7	84.6	112.7	103.9	119.7	110	93.5	85.5	104.3	98.3
O00170	AIP	AH receptor-interacting protein OS=Homo sapiens OX=9606 GN=AIP PE=1 SV=2	38	12	30	12	330	37.6	6.29	99.83	76.7	71.6	99.9	96.8	107.9	99	136.7	82.4	84.9	87.3	104.8	97.9	88.9	115.6	90.6	132.1	110.1	116.7
Q96K76	USP47	Ubiquitin carboxyl-terminal hydrolase 47 OS=Homo sapiens OX=9606 GN=USP47 PE=1 SV=3	12	15	22	15	1375	157.2	5.08	60.76	75.6	87.5	118.7	101.4	119.4	105.4	112.2	86.8	86.7	85	111.7	101.6	87	106	93.9	109.1	109.3	102.9
Q9BZE4	GTPBP4	GTP-binding protein 4 OS=Homo sapiens OX=9606 GN=GTPBP4 PE=1 SV=3	26	14	19	14	634	73.9	9.5	56.56	64.3	65.8	91	88.3	89.3	127	131.2	181.9	65.6	69.7	91.4	87.8	75.2	100	84.8	121.6	131.5	133.6
O75781	PALM	Paralemmin-1 OS=Homo sapiens OX=9606 GN=PALM PE=1 SV=2	40	15	26	14	387	42.1	5	81.43	107.3	302.4	60.3	116.4	69.2	37.1	68.7	52.2	134.6	118.7	89.3	124.1	217.5	43	105.7	39	49.1	65.4
Q99961	SH3GL1	Endophilin-A2 OS=Homo sapiens OX=9606 GN=SH3GL1 PE=1 SV=1	34	13	40	13	368	41.5	5.43	120.58	92.7	72	93.9	99.4	116.5	115	123.5	100.6	98.6	101	98.1	92.6	89.4	86.5	104.8	90.3	108.4	116.5
Q7L0Y3	TRMT10C	tRNA methyltransferase 10 homolog C OS=Homo sapiens OX=9606 GN=TRMT10C PE=1 SV=2	30	12	28	12	403	47.3	9.36	96.46	66.4	60.5	108.5	84.3	116.7	151.6	106.7	77.6	68.5	69.8	98.6	90.7	84.6	166.8	60.8	145.1	116.1	126.6
O94903	PLPBP	Pyridoxal phosphate homeostasis protein OS=Homo sapiens OX=9606 GN=PLPBP PE=1 SV=1	48	12	27	12	275	30.3	7.5	95.61	86	72.5	140.5	124.5	92.9	89.4	127.3	96.4	94.2	56.4	98.4	121.5	82.2	118.7	86.1	131.2	101.7	80.1
O43765	SGTA	Small glutamine-rich tetratricopeptide repeat-containing protein alpha OS=Homo sapiens OX=9606 GN=SGTA PE=1 SV=1	32	9	22	9	313	34	4.87	79.4	77.7	61.9	118.1	94.2	108.9	124.6	148.7	137.6	83.8	46.2	86.1	99	73.9	110.2	84.9	116.5	117.3	110.3
P36543	ATP6V1E1	V-type proton ATPase subunit E 1 OS=Homo sapiens OX=9606 GN=ATP6V1E1 PE=1 SV=1	44	11	29	11	226	26.1	8	88.52	74.9	80.5	113.5	95.9	134.3	109	105.4	116.4	78.8	83.5	112.6	95.2	81.7	105.2	88.3	106.7	113.3	104.8
Q6PI48	DARS2	Aspartate--tRNA ligase, mitochondrial OS=Homo sapiens OX=9606 GN=DARS2 PE=1 SV=1	21	14	28	14	645	73.5	8.02	79.22	76.8	64	134.5	90.9	97.6	104.6	90.8	59.5	70.2	77	119	101.5	102.2	185.5	69.6	134.8	106.7	114.8
Q9Y2L1	DIS3	Exosome complex exonuclease RRP44 OS=Homo sapiens OX=9606 GN=DIS3 PE=1 SV=2	16	14	24	14	958	108.9	7.14	75.8	68.6	53.6	94.3	89.7	98.8	138.4	132.3	117.8	73.7	75.1	99.4	87.5	60.5	137.5	80.6	151.9	113.8	126.4
P08574	CYC1	Cytochrome c1, heme protein, mitochondrial OS=Homo sapiens OX=9606 GN=CYC1 PE=1 SV=3	34	9	37	9	325	35.4	9	135.03	79	59	155.5	90.2	81	139.2	79	104.4	73.8	78.1	127.3	106.6	110.7	118.7	66.8	125.1	110.7	94.8
Q68EM7	ARHGAP17	Rho GTPase-activating protein 17 OS=Homo sapiens OX=9606 GN=ARHGAP17 PE=1 SV=1	16	12	28	11	881	95.4	7.62	96.77	77.6	86	109.2	114.6	103.3	94.3	109.5	92.5	89.5	92.6	121.5	104.7	92.8	102	79.6	117.1	108.9	104.3
Q9NV70	EXOC1	Exocyst complex component 1 OS=Homo sapiens OX=9606 GN=EXOC1 PE=1 SV=4	14	14	29	14	894	101.9	6.61	98.83	82.8	91.3	98.9	107.2	108.6	101	95.7	99.7	91.6	96.8	110.8	96.7	91.8	113.9	92.9	116	98.8	105.6
P22694	PRKACB	cAMP-dependent protein kinase catalytic subunit beta OS=Homo sapiens OX=9606 GN=PRKACB PE=1 SV=2	35	11	37	4	351	40.6	8.78	123.03	118.4	100.3	108.3	114.8	62.5	69.3	77.1	77.1	116.4	139.3	121.2	120.9	113.1	78.1	128.9	83.2	87.3	83.9
P17612	PRKACA	cAMP-dependent protein kinase catalytic subunit alpha OS=Homo sapiens OX=9606 GN=PRKACA PE=1 SV=2	28	12	32	5	351	40.6	8.79	113.87	96.7	125.1	101.2	100	88.6	79.1	86.5	64.8	105.6	116.7	107.2	109.4	178.3	74.4	102.3	87.7	87.7	88.5
Q09161	NCBP1	Nuclear cap-binding protein subunit 1 OS=Homo sapiens OX=9606 GN=NCBP1 PE=1 SV=1	21	15	25	15	790	91.8	6.43	77.66	69.5	71.6	108.5	96	84	147.1	132.6	125.9	79.1	78.8	106.8	98.9	65.4	98.2	68.5	131	116.3	121.7
Q99816	TSG101	Tumor susceptibility gene 101 protein OS=Homo sapiens OX=9606 GN=TSG101 PE=1 SV=2	28	10	23	10	390	43.9	6.46	81.56	87.5	66.9	114.1	98.7	107.5	110.7	107.4	112.4	83.8	91.9	109.7	94.6	74.1	113.9	106.4	99.2	113.1	108
Q13308	PTK7	Inactive tyrosine-protein kinase 7 OS=Homo sapiens OX=9606 GN=PTK7 PE=1 SV=2	17	13	24	13	1070	118.3	7.09	63.89	71.3	72.9	85	89.3	156.6	130.5	128.4	93.3	80.8	89.1	92.7	97.2	65.7	122.8	92.4	94.9	102	135.2
O43815	STRN	Striatin OS=Homo sapiens OX=9606 GN=STRN PE=1 SV=4	22	14	25	11	780	86.1	5.27	70.56	84.1	77.9	116.1	96.9	102.2	111	108	94.4	82.8	86.3	114.2	99.5	80.7	113.7	88.8	122	115.3	106.2
O00303	EIF3F	Eukaryotic translation initiation factor 3 subunit F OS=Homo sapiens OX=9606 GN=EIF3F PE=1 SV=1	29	11	25	11	357	37.5	5.45	78.41	75.3	50.5	114.1	80.5	140.5	60.1	133.2	214.8	84.7	29.9	74.2	144.2	51.7	150.9	92.8	158.3	77	67.3
Q15113	PCOLCE	Procollagen C-endopeptidase enhancer 1 OS=Homo sapiens OX=9606 GN=PCOLCE PE=1 SV=2	32	12	28	12	449	47.9	7.43	87.75	75.5	130	60.7	133.1	158	53.5	74.7	354.5	73.6	77.3	61.8	75.3	126.9	60.5	70.8	49.7	59.2	104.9
Q92734	TFG	Protein TFG OS=Homo sapiens OX=9606 GN=TFG PE=1 SV=2	25	9	22	9	400	43.4	5.1	91.46	75.6	71	125	106.5	133.6	109.6	115.8	83.2	79.5	83.7	118.6	95.4	75.6	110.3	96	98.6	122.5	99.3
O95793	STAU1	Double-stranded RNA-binding protein Staufen homolog 1 OS=Homo sapiens OX=9606 GN=STAU1 PE=1 SV=2	27	15	28	12	577	63.1	9.44	87.14	65.7	64.5	97.1	85.4	115.3	175.9	143	96.3	67.8	64	89.4	89.2	68.6	120.5	80.4	148.1	113.4	115.4
P07358	C8B	Complement component C8 beta chain OS=Homo sapiens OX=9606 GN=C8B PE=1 SV=3	21	11	19	11	591	67	8.13	76.59	73.7	250.5	77.1	99.7	72.4	74.6	95.2	187.1	120.2	106.5	76.7	85.7	137.2	64.2	87.8	47.1	74.7	69.4
P50148	GNAQ	Guanine nucleotide-binding protein G(q) subunit alpha OS=Homo sapiens OX=9606 GN=GNAQ PE=1 SV=4	34	12	28	6	359	42.1	5.68	80.64	100.4	127.8	105.7	98.1	102.7	91.9	84	78.7	116.6	108.7	123.7	109.4	85.2	91.9	95.3	106.1	86.7	87
P61086	UBE2K	Ubiquitin-conjugating enzyme E2 K OS=Homo sapiens OX=9606 GN=UBE2K PE=1 SV=3	72	12	22	12	200	22.4	5.44	68.94	95	67.6	116.3	90.3	94.4	109.3	120.3	89.9	94.7	90.9	112.8	99	66	112.6	97.1	121.6	115.9	106.5
Q96DG6	CMBL	Carboxymethylenebutenolidase homolog OS=Homo sapiens OX=9606 GN=CMBL PE=1 SV=1	42	12	33	12	245	28	7.18	115.62	120.2	67.2	243	162.9	52.4	80.3	64.6	61.8	129.5	68.5	135.2	161.3	63.6	118	57.2	18.1	148.9	47.1
Q8N0Y7	PGAM4	Probable phosphoglycerate mutase 4 OS=Homo sapiens OX=9606 GN=PGAM4 PE=3 SV=1	31	6	51	1	254	28.8	6.65	193.03	67.9	105.4	112.2	112.1	89.1	102.4	101	68.1	92.5	68.1	113.8	115.1	69.8	189.5	61.9	155.7	98.2	77.5
Q9NRF8	CTPS2	CTP synthase 2 OS=Homo sapiens OX=9606 GN=CTPS2 PE=1 SV=1	24	13	22	10	586	65.6	6.9	68.52	94.7	77.6	95.3	90.8	75.7	127	94.9	73.8	101.2	94.4	104.3	95.3	80	155.4	86.4	134.7	101.4	117.1
Q8TE77	SSH3	Protein phosphatase Slingshot homolog 3 OS=Homo sapiens OX=9606 GN=SSH3 PE=1 SV=2	20	13	25	13	659	73	5.3	82.27	111	68.9	109	100.8	89.8	96.1	96.4	83.6	96.6	108.7	122.5	114.3	85	99.8	107.4	93.8	116	100.4
P02760	AMBP	Protein AMBP OS=Homo sapiens OX=9606 GN=AMBP PE=1 SV=1	29	9	25	9	352	39	6.25	103.64	116.5	240.6	93.4	81.1	73	68.1	78.5	107.5	139.7	122.2	81.5	120.8	136.1	58.6	95.1	44.7	80.7	61.9
Q8NCA5	FAM98A	Protein FAM98A OS=Homo sapiens OX=9606 GN=FAM98A PE=1 SV=2	23	12	25	8	518	55.2	8.95	88.39	83.1	83.3	92.4	95.3	92.7	120.6	109.5	115	94.3	101.2	94.9	98.2	88	106.7	99.2	98.2	113.7	113.7
P07741	APRT	Adenine phosphoribosyltransferase OS=Homo sapiens OX=9606 GN=APRT PE=1 SV=2	74	12	34	12	180	19.6	6.02	115.56	82.5	49.7	106.5	99.6	115.7	66.6	100.8	157.5	87.6	57.6	90.3	123.1	73.9	147.6	101.7	154.5	105.9	78.8
P07948	LYN	Tyrosine-protein kinase Lyn OS=Homo sapiens OX=9606 GN=LYN PE=1 SV=3	32	14	30	9	512	58.5	7.11	91.19	54	117.8	95.7	97.7	155.9	143.7	117.3	93.1	65.6	78.8	93.5	82.9	77.2	101.2	83.3	130.5	105	106.7
Q9UI08	EVL	Ena/VASP-like protein OS=Homo sapiens OX=9606 GN=EVL PE=1 SV=2	26	10	27	10	416	44.6	8.84	87.66	61.2	67.3	114.8	83.6	110.1	85.6	134.5	70	74.1	95.9	108.9	121.5	59.5	115.2	91.2	200.5	84	122.2
Q96M27	PRRC1	Protein PRRC1 OS=Homo sapiens OX=9606 GN=PRRC1 PE=1 SV=1	18	8	31	8	445	46.7	5.83	96.07	63.8	62.9	137.3	109	104.8	110.2	126.5	96.9	66.8	58.5	114	104.8	58.4	116.2	81.8	105.9	168.3	114
Q15067	ACOX1	Peroxisomal acyl-coenzyme A oxidase 1 OS=Homo sapiens OX=9606 GN=ACOX1 PE=1 SV=3	29	13	22	13	660	74.4	8.16	89.34	80.3	99	166.1	70.1	161.7	122.3	68.9	109.3	68.6	60.4	125.7	80	124.5	91.1	62.5	124.1	89.5	95.9
Q9UKG1	APPL1	DCC-interacting protein 13-alpha OS=Homo sapiens OX=9606 GN=APPL1 PE=1 SV=1	22	12	21	11	709	79.6	5.41	74.77	93	92.7	108.4	115.6	101.5	88.6	92.6	93.5	109.9	108.7	123.4	117.4	99	89.8	92.1	89.3	95.3	89.2
Q969X5	ERGIC1	Endoplasmic reticulum-Golgi intermediate compartment protein 1 OS=Homo sapiens OX=9606 GN=ERGIC1 PE=1 SV=1	33	8	27	8	290	32.6	7.06	111.77	61	73.2	129.3	122.6	83.9	101.7	99.5	102.6	77.1	77.8	126.7	110.7	84.5	116.8	95.3	94.3	145.1	98.2
Q13148	TARDBP	TAR DNA-binding protein 43 OS=Homo sapiens OX=9606 GN=TARDBP PE=1 SV=1	28	9	26	9	414	44.7	6.19	83.08	73.4	63.8	109	101	93.2	130.7	132.7	97	74.9	80.8	122.7	100.9	63	110.5	79.5	148.1	106	112.7
A5A3E0	POTEF	POTE ankyrin domain family member F OS=Homo sapiens OX=9606 GN=POTEF PE=1 SV=2	9	8	517	1	1075	121.4	6.2	1281.46	247.1	65.8	45.2	121.2	69.3	51.4	91.4	71.3	141.9	176.6	86.9	91	46.9	56.6	240.5	62.6	53.7	80.9
Q9H9B4	SFXN1	Sideroflexin-1 OS=Homo sapiens OX=9606 GN=SFXN1 PE=1 SV=4	47	12	28	12	322	35.6	9.07	73.78	76.9	71.8	106.5	99.5	115	56.5	112.6	257.5	78.1	46.9	72.9	111.9	61.7	160.2	99.7	130.3	74.4	67.6
Q9BWM7	SFXN3	Sideroflexin-3 OS=Homo sapiens OX=9606 GN=SFXN3 PE=1 SV=3	40	10	27	10	321	35.5	9.1	91.85	95.1	115.7	84.1	117.2	142.5	64.7	130	109.8	87	68.9	73.5	104.1	88.7	107.3	145	80.7	93.7	92
Q5VW32	BROX	BRO1 domain-containing protein BROX OS=Homo sapiens OX=9606 GN=BROX PE=1 SV=1	33	13	25	13	411	46.4	7.65	83.57	77.4	74.1	110.9	93.8	105.5	104.9	123.8	80.2	80.4	71.9	99.8	100.4	61.8	182.9	85.9	129.3	112	105
P42025	ACTR1B	Beta-centractin OS=Homo sapiens OX=9606 GN=ACTR1B PE=1 SV=1	39	12	41	3	376	42.3	6.4	118.24	94	87.2	111.7	112.4	94.6	95.8	95.3	92.5	99.2	75.8	112.5	110.2	101.2	120.6	83.3	109.3	106.3	98.1
Q06787	FMR1	Synaptic functional regulator FMR1 OS=Homo sapiens OX=9606 GN=FMR1 PE=1 SV=1	21	14	29	12	632	71.1	7.42	87.35	76.8	70.6	88.2	91.8	96.6	154.6	120.6	107.2	79.6	87.9	99.5	91.6	70.9	115.7	79.4	148	93.5	127.5
A6NHR9	SMCHD1	Structural maintenance of chromosomes flexible hinge domain-containing protein 1 OS=Homo sapiens OX=9606 GN=SMCHD1 PE=1 SV=2	9	17	23	17	2005	226.2	7.3	62.96	66.9	86.8	107.7	93.3	112.4	107.7	131.2	82.8	80.1	88.6	114.4	102.6	70.8	107.6	81.4	136.1	108.6	121
Q9NRX4	PHPT1	14 kDa phosphohistidine phosphatase OS=Homo sapiens OX=9606 GN=PHPT1 PE=1 SV=1	72	10	31	10	125	13.8	6.07	92.34	114.6	70.2	91.6	114.7	91.2	75.7	108.6	88.3	112.7	95.9	101	98.8	121.3	117.3	107.4	119.3	83.8	87.5
O96019	ACTL6A	Actin-like protein 6A OS=Homo sapiens OX=9606 GN=ACTL6A PE=1 SV=1	25	10	19	10	429	47.4	5.6	67.81	64.2	75.6	101.7	93.7	120	135	129.8	120.4	72.6	72.1	103.8	98.2	74.5	99.9	68.3	137.2	112.3	120.5
Q96HY6	DDRGK1	DDRGK domain-containing protein 1 OS=Homo sapiens OX=9606 GN=DDRGK1 PE=1 SV=2	34	8	21	8	314	35.6	5.12	82.44	65.8	57.8	116.1	96.6	84.5	129.3	123.7	95.3	65.8	74	114.4	102.1	78.9	127	77.3	133.2	139.5	118.6
Q9Y6B6	SAR1B	GTP-binding protein SAR1b OS=Homo sapiens OX=9606 GN=SAR1B PE=1 SV=1	35	7	25	3	198	22.4	6.11	89.48	80.5	68.6	145.1	102.1	88.6	93.9	134.4	99.3	83.9	63.2	95.4	105.7	79.6	116.7	83.6	119.5	144.5	95.3
P78406	RAE1	mRNA export factor OS=Homo sapiens OX=9606 GN=RAE1 PE=1 SV=1	33	11	22	11	368	40.9	7.83	77.17	65.3	76.5	90.9	89.9	110.4	157.8	128.8	111.5	74.3	74.7	95	90.9	78.2	116.5	70.9	139.8	104.6	124.1
P36952	SERPINB5	Serpin B5 OS=Homo sapiens OX=9606 GN=SERPINB5 PE=1 SV=2	36	12	29	12	375	42.1	6.05	94.31	40	58.2	80	54.6	158.5	125.6	121.5	40.5	43.7	54.5	71	48.7	42.1	274.4	126.9	282.4	127.1	50.4
Q9P035	HACD3	Very-long-chain (3R)-3-hydroxyacyl-CoA dehydratase 3 OS=Homo sapiens OX=9606 GN=HACD3 PE=1 SV=2	28	9	25	9	362	43.1	8.94	94.94	73.3	90.3	100	94.6	99.6	94.9	91.8	184	82	73.4	88.4	95.9	91.5	110.8	73.9	126.2	105.4	123.9
P09488	GSTM1	Glutathione S-transferase Mu 1 OS=Homo sapiens OX=9606 GN=GSTM1 PE=1 SV=3	44	12	26	5	218	25.7	6.7	79.93	260.1	51.1	30.4	42.7	138.5	26.7	27	28.7	289	31.9	215.2	283.6	51.3	83.3	24.3	102.7	86.6	27.3
O15382	BCAT2	Branched-chain-amino-acid aminotransferase, mitochondrial OS=Homo sapiens OX=9606 GN=BCAT2 PE=1 SV=2	29	10	28	10	392	44.3	8.65	121.25	91.4	87	160.7	106.5	88.6	85.6	86.9	74.4	94.4	52	99.5	127.6	110.9	128.6	74.8	140.3	105.4	85.5
Q8N335	GPD1L	Glycerol-3-phosphate dehydrogenase 1-like protein OS=Homo sapiens OX=9606 GN=GPD1L PE=1 SV=1	34	14	29	12	351	38.4	7.02	95.9	120.2	74.3	151.2	111.8	63.3	99.1	67.7	75	101	73.6	142.5	123.8	157.3	102.3	64	95.9	100.7	76.4
P55008	AIF1	Allograft inflammatory factor 1 OS=Homo sapiens OX=9606 GN=AIF1 PE=1 SV=1	51	10	30	9	147	16.7	6.24	101.85	61.9	112.5	108.8	135.6	203.6	94.7	85.6	130.1	84.6	65.1	80.7	106.8	71.7	103.4	90	103	79.3	82.5
Q8WYA6	CTNNBL1	Beta-catenin-like protein 1 OS=Homo sapiens OX=9606 GN=CTNNBL1 PE=1 SV=1	17	12	28	12	563	65.1	5.05	82.68	57.2	53.9	93.8	84.1	97.2	170.3	148.7	126.3	63.6	66.1	103.9	91.6	57.6	113.3	68.8	157.5	119.6	126.5
Q96GQ7	DDX27	Probable ATP-dependent RNA helicase DDX27 OS=Homo sapiens OX=9606 GN=DDX27 PE=1 SV=2	19	15	24	15	796	89.8	9.28	67.35	69.7	61.9	85	85.1	85.2	158.4	122.9	135.8	74.7	73	100	90.9	66.2	111.8	75.3	157.3	117.8	128.8
Q9NWH9	SLTM	SAFB-like transcription modulator OS=Homo sapiens OX=9606 GN=SLTM PE=1 SV=2	13	14	31	14	1034	117.1	7.87	104.96	57.5	52.3	111.3	80.9	103.7	124	131.1	90	58.2	68.8	133.3	102.3	63.1	104.9	73.9	169.7	138.9	136.2
O75380	NDUFS6	NADH dehydrogenase [ubiquinone] iron-sulfur protein 6, mitochondrial OS=Homo sapiens OX=9606 GN=NDUFS6 PE=1 SV=1	66	8	19	8	124	13.7	8.28	85.41	85.4	72.7	178.3	101.6	74.8	89	95.6	51.5	91.8	101.6	135.4	126.6	117.7	82.2	88.5	98.2	114.8	94.4
Q9H9G7	AGO3	Protein argonaute-3 OS=Homo sapiens OX=9606 GN=AGO3 PE=1 SV=2	16	12	19	4	860	97.3	9.11	68.59	117.9	115.9	71.5	109.6	87.4	84.3	100	91.6	109.7	115.7	98	93	104.5	94.8	124.6	77.1	94.2	110.2
P57740	NUP107	Nuclear pore complex protein Nup107 OS=Homo sapiens OX=9606 GN=NUP107 PE=1 SV=1	17	13	24	13	925	106.3	5.43	76.12	73.1	78.6	97.3	90.5	99.8	140.1	123.6	111.4	74.6	77.7	100.7	94	73.7	107.9	77.1	132.3	115.3	132.2
Q92922	SMARCC1	SWI/SNF complex subunit SMARCC1 OS=Homo sapiens OX=9606 GN=SMARCC1 PE=1 SV=3	11	13	26	5	1105	122.8	5.76	73.88	57.4	56.6	97.6	90.1	129.6	147.6	140.9	131.2	60.7	71.6	112	98.7	50.6	105.4	63.7	147	120.7	118.6
Q13043	STK4	Serine/threonine-protein kinase 4 OS=Homo sapiens OX=9606 GN=STK4 PE=1 SV=2	26	12	24	8	487	55.6	5.07	72.05	67.6	75.1	104.2	94.8	144.8	111.7	134.8	91.8	74.3	83.9	106.8	98.7	67.7	114.4	83.3	135.2	102.6	108.1
Q5T9A4	ATAD3B	ATPase family AAA domain-containing protein 3B OS=Homo sapiens OX=9606 GN=ATAD3B PE=1 SV=1	24	19	48	1	648	72.5	9.2	124.38	73.3	56.8	113.1	84.5	97	149.7	111.9	130.1	76.5	73.6	97.9	92.2	69.2	138.5	73.6	111.5	128.7	121.9
P45954	ACADSB	Short/branched chain specific acyl-CoA dehydrogenase, mitochondrial OS=Homo sapiens OX=9606 GN=ACADSB PE=1 SV=1	33	12	25	12	432	47.5	6.99	103.75	65	73.1	159.5	108.6	60.9	97.3	86.9	117.5	84	49.6	113.2	117	109.2	179.3	59.8	123.2	108.8	87.2
Q13459	MYO9B	Unconventional myosin-IXb OS=Homo sapiens OX=9606 GN=MYO9B PE=1 SV=3	7	16	25	16	2157	243.2	8.75	68.5	86.7	72.9	98.8	93.5	149.4	105.4	116.7	107.8	81.9	98.6	100.3	93.6	68.4	93.5	107.5	103.5	103.3	118
P62316	SNRPD2	Small nuclear ribonucleoprotein Sm D2 OS=Homo sapiens OX=9606 GN=SNRPD2 PE=1 SV=1	62	8	30	8	118	13.5	9.91	99.22	68.9	59.6	110.8	102.1	97.8	103.4	130.9	122.8	85.6	72.4	86.3	110.4	70.9	111.8	78.7	159.4	115.5	112.6
Q3ZCQ8	TIMM50	Mitochondrial import inner membrane translocase subunit TIM50 OS=Homo sapiens OX=9606 GN=TIMM50 PE=1 SV=2	36	11	26	11	353	39.6	8.37	73.25	67.9	76.1	113.5	86.3	87.9	168.2	105.1	98.6	72.4	74.2	99.4	91	101.9	124.2	70.9	124.4	112.8	125.2
O43290	SART1	U4/U6.U5 tri-snRNP-associated protein 1 OS=Homo sapiens OX=9606 GN=SART1 PE=1 SV=1	20	13	23	13	800	90.2	6.13	81.23	70.3	72.3	108.8	91.7	84.1	128.4	132.2	110.9	67.1	79.7	115.7	98.9	77.8	98.1	79.5	143.9	121.3	119.3
Q01105	SET	Protein SET OS=Homo sapiens OX=9606 GN=SET PE=1 SV=3	32	7	25	7	290	33.5	4.32	95.64	45.1	43.6	73	63.6	117.9	233.3	171.9	120.2	45.8	53.7	79.2	87.8	55.1	123.1	47.3	198.6	146.1	94.9
Q9H4A3	WNK1	Serine/threonine-protein kinase WNK1 OS=Homo sapiens OX=9606 GN=WNK1 PE=1 SV=2	5	14	26	11	2382	250.6	6.34	82.17	107.1	86.6	96.8	96.3	101.1	103.4	109	83.3	97.1	104.6	109.4	100.8	87.5	98.4	101.4	106.4	106	104.8
Q49A26	GLYR1	Putative oxidoreductase GLYR1 OS=Homo sapiens OX=9606 GN=GLYR1 PE=1 SV=4	25	12	22	12	553	60.5	9.17	51.88	74	71.6	113.6	99.4	89	108.1	121.5	58.1	78	87.1	125.6	116.5	68.3	118.2	72.9	165.6	112.8	119.9
P27144	AK4	Adenylate kinase 4, mitochondrial OS=Homo sapiens OX=9606 GN=AK4 PE=1 SV=1	62	11	24	11	223	25.3	8.4	93.05	143.8	84.1	84.6	97	145.7	48.1	72.9	179.5	113.3	62.2	75	137.3	136.1	91.6	150.2	69.4	64.3	45.2
Q8NCN5	PDPR	Pyruvate dehydrogenase phosphatase regulatory subunit, mitochondrial OS=Homo sapiens OX=9606 GN=PDPR PE=1 SV=2	16	15	25	15	879	99.3	6.35	75	88.7	83	103.2	106.5	80.9	94.7	107.5	81.6	92.3	118.2	116.8	111.4	85.7	126.4	104.8	106.5	97.8	93.9
Q9Y2D5	AKAP2	A-kinase anchor protein 2 OS=Homo sapiens OX=9606 GN=AKAP2 PE=1 SV=3	23	14	19	14	859	94.6	5.11	68.73	112.7	109.7	72.1	99.5	77.1	80.3	117.7	75.9	96.1	108.8	97.8	93.9	132.7	82.4	148.6	86.3	92.8	115.4
Q15637	SF1	Splicing factor 1 OS=Homo sapiens OX=9606 GN=SF1 PE=1 SV=4	19	8	23	8	639	68.3	8.98	86.59	65.8	66.5	107.1	88.8	100	143.3	141.6	78.4	77.1	79.3	118	105	76.7	104.8	74.7	136.5	116.7	119.8
Q96T51	RUFY1	RUN and FYVE domain-containing protein 1 OS=Homo sapiens OX=9606 GN=RUFY1 PE=1 SV=2	20	14	22	13	708	79.8	5.74	62.82	80.9	79.9	108	106.8	123	94.9	113.6	89.7	87.8	89.1	104.4	92.9	85.5	126	94.8	106.1	105.8	110.8
Q86TI2	DPP9	Dipeptidyl peptidase 9 OS=Homo sapiens OX=9606 GN=DPP9 PE=1 SV=3	18	14	26	14	863	98.2	6.46	82.23	77.9	71.5	102.8	97.2	124.1	115.4	130.3	108.7	86.7	92.6	102.8	94.3	75.7	105.4	91.9	115.4	105.9	101.3
Q9UBQ0	VPS29	Vacuolar protein sorting-associated protein 29 OS=Homo sapiens OX=9606 GN=VPS29 PE=1 SV=1	57	9	29	9	182	20.5	6.79	112.41	82.8	80.4	117.8	111.9	113.2	76.1	104.1	158.5	89	65.3	93.7	110.3	94.2	115.4	89.8	104.7	115.9	77
Q9Y6U3	SCIN	Adseverin OS=Homo sapiens OX=9606 GN=SCIN PE=1 SV=4	21	14	20	14	715	80.4	5.71	58.63	116.4	66.9	206	116.5	57.4	80.4	73.8	72	97.8	129.3	188.5	93	56.9	87	97.6	77.5	112.6	70.4
Q13283	G3BP1	Ras GTPase-activating protein-binding protein 1 OS=Homo sapiens OX=9606 GN=G3BP1 PE=1 SV=1	26	9	25	7	466	52.1	5.52	92.14	66.7	68.9	101.2	83.8	117.3	135.1	134	131.6	68.1	69.8	95.4	87.3	67.7	115.4	81.7	127.1	121.4	127.5
Q03591	CFHR1	Complement factor H-related protein 1 OS=Homo sapiens OX=9606 GN=CFHR1 PE=1 SV=2	35	10	33	1	330	37.6	7.39	104.49	92.5	332.3	56.6	75.6	89.1	70.9	80.7	96.8	123.1	132.3	66.1	101.2	119.8	59.4	106.9	36.3	84.9	75.3
Q14005	IL16	Pro-interleukin-16 OS=Homo sapiens OX=9606 GN=IL16 PE=1 SV=4	9	11	22	11	1332	141.7	8.06	68.45	63.6	72.7	97.6	94.6	102.4	85.3	132.8	79.1	69.1	96.1	130.5	116	74.6	97.6	75.5	209.7	90.9	111.9
Q07020	RPL18	60S ribosomal protein L18 OS=Homo sapiens OX=9606 GN=RPL18 PE=1 SV=2	37	6	36	6	188	21.6	11.72	124.55	51.8	45.3	114.2	81.8	105.7	167.8	104.1	116.2	63.6	67.9	116.5	92.1	66	139.6	52.7	121.2	136	157.4
Q9UBY9	HSPB7	Heat shock protein beta-7 OS=Homo sapiens OX=9606 GN=HSPB7 PE=1 SV=1	46	7	25	7	170	18.6	6.52	85.71	212	56.7	43.8	113.8	45.9	43.1	48.6	47.6	138.4	278.4	65.2	81.1	57	48.5	355.5	46.5	49.9	68.1
Q99615	DNAJC7	DnaJ homolog subfamily C member 7 OS=Homo sapiens OX=9606 GN=DNAJC7 PE=1 SV=2	23	13	28	13	494	56.4	6.96	88.66	65.7	62.7	112.7	88.3	114.4	162.3	132.9	111.7	67.9	71	104.9	94.2	71.9	104.8	71.6	116.8	122.9	123.1
P03952	KLKB1	Plasma kallikrein OS=Homo sapiens OX=9606 GN=KLKB1 PE=1 SV=1	21	13	21	13	638	71.3	8.22	66.4	105.1	205.9	97.5	89.9	75.9	76.3	91.2	100	105	143.5	102.9	105.9	96	68.6	98.3	63.2	92.2	82.5
P43121	MCAM	Cell surface glycoprotein MUC18 OS=Homo sapiens OX=9606 GN=MCAM PE=1 SV=2	21	13	29	13	646	71.6	5.76	95.99	167.6	164.8	44.7	96.7	48.3	58.7	57.3	39	162.2	111.5	63.1	143.6	197.8	60.2	165.3	48.4	86.1	84.7
P51665	PSMD7	26S proteasome non-ATPase regulatory subunit 7 OS=Homo sapiens OX=9606 GN=PSMD7 PE=1 SV=2	35	10	26	10	324	37	6.77	98.41	72.2	70.7	95.8	85.5	100.4	133.2	113.3	170.7	75.7	68.7	94.9	87.9	85.4	113.3	84.7	113.5	118.8	115.4
Q02487	DSC2	Desmocollin-2 OS=Homo sapiens OX=9606 GN=DSC2 PE=1 SV=1	15	11	27	11	901	99.9	5.34	86.07	59.4	35.3	180.9	82.9	99.9	129.4	119.1	91.6	59.3	50.6	139	107.4	42.7	138.5	49.7	147.5	155.4	111.5
P08253	MMP2	72 kDa type IV collagenase OS=Homo sapiens OX=9606 GN=MMP2 PE=1 SV=2	20	13	29	12	660	73.8	5.47	90.41	49.9	93	51.8	123.8	183.4	80.8	133.3	246.6	77.6	72.2	53.5	62.6	73	111.8	125.6	47.7	81	132.3
Q8NC56	LEMD2	LEM domain-containing protein 2 OS=Homo sapiens OX=9606 GN=LEMD2 PE=1 SV=1	31	15	28	15	503	56.9	9	94.42	100.1	81.7	91.2	93.2	109.8	110.9	116.1	91.5	107.5	100.8	102.4	103.1	91.8	93.2	93.2	102.3	93.3	117.9
P28074	PSMB5	Proteasome subunit beta type-5 OS=Homo sapiens OX=9606 GN=PSMB5 PE=1 SV=3	37	8	23	8	263	28.5	6.92	94.64	113.7	144.9	71.6	90.5	103.7	82.6	93.2	84.1	112.4	98.6	94.8	96.6	154.4	91	96.7	65.1	96	110.2
P46734	MAP2K3	Dual specificity mitogen-activated protein kinase kinase 3 OS=Homo sapiens OX=9606 GN=MAP2K3 PE=1 SV=2	38	11	24	6	347	39.3	7.43	88.83	88.1	79.5	117.3	93.7	114.5	96.3	130.4	86.3	79.7	82.3	104.4	97.6	69.6	121.9	78.4	123	127.5	109.5
P33316	DUT	Deoxyuridine 5'-triphosphate nucleotidohydrolase, mitochondrial OS=Homo sapiens OX=9606 GN=DUT PE=1 SV=4	37	9	25	9	252	26.5	9.36	103.23	67.6	79.7	111.2	101.8	82.5	94.5	115.5	115.8	83.6	83.1	101.5	105.2	88.9	126.8	72.4	130.2	114.9	124.9
Q8TD43	TRPM4	Transient receptor potential cation channel subfamily M member 4 OS=Homo sapiens OX=9606 GN=TRPM4 PE=1 SV=1	11	12	22	12	1214	134.2	8.15	66.75	91.2	70.2	217.8	114.3	60.6	109.1	81.2	92.4	81.5	59.9	172.6	124.2	63.8	92.9	64.8	100.9	131.4	71
Q96KP1	EXOC2	Exocyst complex component 2 OS=Homo sapiens OX=9606 GN=EXOC2 PE=1 SV=1	14	12	19	12	924	104	6.9	67.01	85.7	94.5	102.4	105.5	106.4	106.9	94.8	95.9	91.8	101.5	107.1	92.3	98.7	107.4	97.7	111.7	93.6	106.2
P12931	SRC	Proto-oncogene tyrosine-protein kinase Src OS=Homo sapiens OX=9606 GN=SRC PE=1 SV=3	27	13	28	9	536	59.8	7.42	93.16	92.2	73	106.5	89.7	95.3	142.9	119.3	78.7	88.1	98.8	101.3	88.5	73.4	122	84	124	113.9	108.4
Q8NI27	THOC2	THO complex subunit 2 OS=Homo sapiens OX=9606 GN=THOC2 PE=1 SV=2	9	16	25	16	1593	182.7	8.44	67.62	62.4	69.4	100	91.1	92.2	162.2	121.8	105.6	77.9	78.6	103.3	92.6	76.6	102.4	74.1	136.6	112.9	140.2
P18754	RCC1	Regulator of chromosome condensation OS=Homo sapiens OX=9606 GN=RCC1 PE=1 SV=1	16	8	25	7	421	44.9	7.52	80.96	59.5	70	97	85.4	105.5	155	139.7	156	65.6	73.5	101.6	85.8	62.2	106.8	81	122.9	107	125.6
O14773	TPP1	Tripeptidyl-peptidase 1 OS=Homo sapiens OX=9606 GN=TPP1 PE=1 SV=2	19	7	38	7	563	61.2	6.48	165.6	57.8	100.8	123.2	103.1	198.7	109.5	113.9	97.6	70	85.4	121.7	107.9	86.5	87.3	70	93.6	83.3	90
P49590	HARS2	Histidine--tRNA ligase, mitochondrial OS=Homo sapiens OX=9606 GN=HARS2 PE=1 SV=1	27	15	28	9	506	56.9	8.24	79.87	83.3	75.2	123.1	95	105.3	130	97.6	83.6	83.3	79.6	106.8	96.7	84.8	144.4	77.8	115.1	109	109.2
Q9Y383	LUC7L2	Putative RNA-binding protein Luc7-like 2 OS=Homo sapiens OX=9606 GN=LUC7L2 PE=1 SV=2	28	11	37	8	392	46.5	10.01	96.46	59.2	55.3	105.4	85.5	89.8	152.8	126.6	107.6	66.9	72.6	108.2	95.8	71.7	106.2	76.5	168.4	112.1	139.5
Q9P253	VPS18	Vacuolar protein sorting-associated protein 18 homolog OS=Homo sapiens OX=9606 GN=VPS18 PE=1 SV=2	11	13	25	13	973	110.1	6.07	71.72	98.7	85	97.3	104	112.1	93	99.9	97	124.6	95.1	100.7	96.6	87.1	104.8	104.8	97.6	97.7	104.3
[truncated: 5,011 more rows]
