# Supplementary material for: Complement and Coagulation Cascades Pathway was Inactivated in HIV-Associated Colorectal Cancer: Results from a Proteomics Study
Source: J Cancer. 2026 Jan 14;17(2):427–38. doi: 10.7150/jca.124804 (PMC12825422; doi:10.7150/jca.124804)
Supplement: Supplementary file 1 — Supplementary figures and tables. [file jcav17p0427s1.zip › Supplement figure and tables-20250813/Table S3-NO HIV C-NO HIV A-20240201.xlsx]

## Sheet: Sheet1
Accession	Gene Name	No_HIV_adjacent_No3	No_HIV_adjacent_No7	No_HIV_adjacent_No11	No_HIV_adjacent_No13	No_HIV_cancer_No3	No_HIV_cancer_No7	No_HIV_cancer_No11	No_HIV_cancer_No13	Average No_HIV_A	Average No_HIV_C	Average No_HIV_C_A	Pvalue No_HIV_C-A
P04264	KRT1	276.3	254.9	104.7	140.6	47.7	39.2	40	52	194.125	44.725	0.230393	0.0387399
P00325	ADH1B	75.4	176.7	79.8	139	38	31.1	22.5	18.3	117.725	27.475	0.233383	0.0388003
P13647	KRT5	262.6	225.7	94.7	135.3	52.1	47	44.4	51.5	179.575	48.75	0.271474	0.0411761
P35527	KRT9	233.9	216	113.1	158.8	53.2	47.9	47.4	56.4	180.45	51.225	0.283874	0.0177984
P21246	PTN	140.4	199.4	143.1	131.6	44.1	38.7	42.5	55.5	153.625	45.2	0.294223	0.00949704
Q86YZ3	HRNR	202.9	203.1	126.7	156.1	60.1	53	53	58.7	172.2	56.2	0.326365	0.0079338
P56159	GFRA1	167.8	94.1	60.5	140.6	44.7	36.2	41.1	42	115.75	41	0.354212	0.0466253
Q14031	COL4A6	124.5	130.9	148.5	128.9	36.7	54.2	50.9	55.2	133.2	49.25	0.369745	0.000600161
O60609	GFRA3	139.5	122.4	104.3	167.2	59.4	41	59.1	47.6	133.35	51.775	0.388264	0.0126555
P02533	KRT14	240.6	183.2	109.2	127.4	82.6	74.3	52.3	50	165.1	64.8	0.392489	0.0197982
Q01118	SCN7A	147.7	87.9	91.6	191.1	47.4	48	58.8	62.3	129.575	54.125	0.417712	0.0482048
Q13424	SNTA1	148.3	106.9	61.1	109.7	43.9	50	45.6	48.1	106.5	46.9	0.440376	0.0464408
P01599	IGKV1-17	157.4	80.3	100.2	115.3	59.6	44.1	45.4	66.8	113.3	53.975	0.47639	0.0213804
Q5T749	KPRP	202.9	185.9	120.3	124.3	88.7	68.2	74.5	78.4	158.35	77.45	0.489106	0.0280946
P41732	TSPAN7	105.1	150.7	137.2	109.2	69.3	72.7	62.2	41.6	125.55	61.45	0.489446	0.00702054
Q12860	CNTN1	131.7	116.3	95.4	125.9	55.3	52.5	60.4	61.6	117.325	57.45	0.489665	0.00646789
Q9H8H3	METTL7A	92.3	166.9	142.6	119.9	52.5	55.1	75.6	72.5	130.425	63.925	0.490128	0.0259569
Q16534	HLF	116.5	189.9	110.7	212.7	83.5	55	53.7	119.4	157.45	77.9	0.49476	0.0373103
A0A075B6I4	IGLV10-54	124.9	129.6	82.1	268.5	60.7	35.5	58.2	148.8	151.275	75.8	0.501074	0.0351291
P22105	TNXB	116.7	120.9	78.6	134.5	64.6	47.6	57.6	59.8	112.675	57.4	0.50943	0.0216601
Q8N126	CADM3	111.8	129	104.2	138.4	75.1	58	67.9	57.4	120.85	64.6	0.534547	0.0166752
Q2UY09	COL28A1	102.3	117.6	86.1	104.6	51.8	62.6	60.8	54	102.65	57.3	0.558208	0.00677379
A0A075B6I9	IGLV7-46	83.6	143.8	121.3	242.2	60.6	52.5	79.7	139.6	147.725	83.1	0.562532	0.0434545
Q9Y2J2	EPB41L3	134.8	125	97.8	154.4	83	51.4	53.4	104.7	128	73.125	0.571289	0.00338446
Q9NZR1	TMOD2	114	118.6	85.2	141.3	65.9	63	70	64.5	114.775	65.85	0.573731	0.0313912
A0A0C4DH39	IGHV1-58	79.5	154.3	102.2	270.4	52.3	58.5	67.4	170.6	151.6	87.2	0.575198	0.0448552
P09936	UCHL1	178.8	84.3	74.9	182.5	78.5	31.3	52.1	140.3	130.125	75.55	0.580596	0.0452859
P40925	MDH1	151.5	90.6	98.7	100	72.9	71.2	68.1	43.8	110.2	64	0.580762	0.0399689
Q969Z3	MTARC2	81.6	171	111	98.1	63.8	94.3	78.6	39.7	115.425	69.1	0.598657	0.0388614
Q6NSJ0	MYORG	146.3	194.4	94.3	112.4	74.9	104.2	70.4	79.2	136.85	82.175	0.600475	0.0398497
P32418	SLC8A1	152.4	113.1	82.3	140.6	69.4	70.6	66.8	87.8	122.1	73.65	0.603194	0.0402228
A0A0J9YXX1	IGHV5-10-1	99.9	159	113.6	107.9	76.2	70.5	73.3	72.8	120.1	73.2	0.609492	0.0463824
Q9HCB6	SPON1	97.8	99.7	116.6	128.7	85.3	60	58.6	68.9	110.7	68.2	0.616079	0.0305314
O95622	ADCY5	118.8	118.4	96.3	102.6	61.4	85.2	69.3	54.4	109.025	67.575	0.619812	0.00936692
Q2M2I3	FAM83E	92	173.3	138.2	99.5	80.1	98.3	81.9	55.1	125.75	78.85	0.627038	0.038431
O00339	MATN2	123.4	89.6	97.3	102.2	60.3	66.4	73	59.8	103.125	64.875	0.629091	0.0266289
O60760	HPGDS	97.2	131.7	155.3	129.9	74.3	72	100.4	77	128.525	80.925	0.629644	0.0107264
Q9UFN0	NIPSNAP3A	100.8	112.4	129.6	131.5	82.5	74.4	81.2	62.5	118.575	75.15	0.633776	0.0260805
Q16134	ETFDH	91	132.5	119.6	99.9	64.1	78.1	64.2	76.5	110.75	70.725	0.6386	0.018831
Q02252	ALDH6A1	80.8	111.3	113.9	108	48.9	88.8	64.2	62.8	103.5	66.175	0.639372	0.00927222
Q13557	CAMK2D	125.3	87.5	131.5	116.1	64.7	83.1	78.6	69.5	115.1	73.975	0.642702	0.0467351
P22694	PRKACB	118.4	100.3	108.3	114.8	62.5	69.3	77.1	77.1	110.45	71.5	0.647352	0.00694097
O94911	ABCA8	108.9	116.7	112.9	129.9	86.9	68.1	69.5	80	117.1	76.125	0.650085	0.00799216
Q9Y279	VSIG4	152.5	102.5	95.1	121.5	88.5	60.3	55.3	105	117.9	77.275	0.655428	0.0248894
Q9H4G4	GLIPR2	144.1	94.9	101.2	129.5	101.5	62.5	72.3	73.2	117.425	77.375	0.658931	0.00734467
P27824	CANX	60.2	77.3	106.9	96.6	111.3	130	119.2	151.3	85.25	127.95	1.50088	0.0245897
Q9ULU4	ZMYND8	60.5	82.1	101	84.5	109.8	130.7	129.1	122.9	82.025	123.125	1.50107	0.00376466
Q9BT09	CNPY3	77.7	74.8	94	105.3	118.7	132.6	109.5	167.4	87.95	132.05	1.50142	0.0250334
Q9GZR7	DDX24	65.3	74.4	93.3	90	95.9	120.4	127.5	141.2	80.75	121.25	1.50155	0.00360356
Q15370	ELOB	72.1	64.1	104.3	92.3	123.6	109.5	131.4	136.3	83.2	125.2	1.50481	0.00402445
Q8IZQ1	WDFY3	89.7	89.4	74	93.4	133.8	171.5	97.4	119	86.625	130.425	1.50563	0.0484245
O00203	AP3B1	69.2	82.5	90.7	96.7	127.4	128.9	114.9	139.5	84.775	127.675	1.50605	0.0089038
Q9UHV9	PFDN2	78.5	58	93.4	82.9	118.4	118.3	144.4	90.1	78.2	117.8	1.50639	0.0418246
Q15155	NOMO1	61.3	89.5	97.1	91	115.6	121.5	119.9	153.6	84.725	127.65	1.50664	0.0192112
O96019	ACTL6A	64.2	75.6	101.7	93.7	120	135	129.8	120.4	83.8	126.3	1.50716	0.0166807
P62244	RPS15A	68.1	55.3	108	101	101.4	113.6	129.6	156.6	83.1	125.3	1.50782	0.017583
P32969	RPL9	58.4	60.6	116.9	92.9	96.6	136.2	128.7	134.4	82.2	123.975	1.50821	0.0496386
Q15029	EFTUD2	60.4	66.6	101.4	92.7	88.3	136.3	131.3	128.5	80.275	121.1	1.50856	0.024967
Q8IXB1	DNAJC10	60.9	82.8	87.1	94.5	119.5	132.6	120.6	118.2	81.325	122.725	1.50907	0.0133559
O15037	KHNYN	75.9	50	95.1	85	109.1	121.8	127.3	104	76.5	115.55	1.51046	0.0415493
Q9UN86	G3BP2	73.2	53.8	113.1	85.3	101.2	128.8	129.2	132.4	81.35	122.9	1.51076	0.0480754
Q6FI81	CIAPIN1	59.1	56.9	121.8	90.3	102.4	132.1	136.5	125.8	82.025	124.2	1.51417	0.0437532
P32455	GBP1	79.9	60.4	85.3	96.2	119.2	102.6	119.6	145.9	80.45	121.825	1.51429	0.00101638
Q7Z3B4	NUP54	67.4	90.9	89.7	87.2	101.5	144.7	134.8	127.4	83.8	127.1	1.51671	0.0018935
Q7Z5K2	WAPL	58.7	55.7	115.2	90.8	106.5	128.1	131.3	120.2	80.1	121.525	1.51717	0.0426013
Q9UK59	DBR1	65.2	74.9	99.7	90	128.7	126.5	125.4	119.9	82.45	125.125	1.51759	0.0176082
P22087	FBL	53.3	60.3	101.2	97.8	83	126.7	130.2	134.5	78.15	118.6	1.51759	0.0194875
O75312	ZPR1	69	77.3	105.6	90	103.6	148	146.6	120.8	85.475	129.75	1.51799	0.0163685
P50613	CDK7	79.4	76.7	84	90.4	112.3	125.1	128.2	136.3	82.625	125.475	1.51861	0.00110266
P23396	RPS3	59.4	67.9	112.5	90.9	105.5	137	127	133.4	82.675	125.725	1.52071	0.0310181
Q9BV73	CEP250	65	67.4	86.1	88.8	93.7	132.4	128.7	112.9	76.825	116.925	1.52197	0.0222173
Q9H5V9	STEEP1	77.8	72.1	97.5	90	105.4	150.9	144.8	112.8	84.35	128.475	1.52312	0.0403428
Q15717	ELAVL1	66.6	52.4	107.5	91.5	94.3	114.5	146.1	129.5	79.5	121.1	1.52327	0.01062
P19174	PLCG1	63.2	79.2	91	74.5	103.4	139.1	135	91.7	76.975	117.3	1.52387	0.0195754
Q9ULX6	AKAP8L	58.3	90	94.1	87.7	98.5	161.1	134.5	109.2	82.525	125.825	1.52469	0.0243936
Q8WVY7	UBLCP1	66.4	66.4	97.4	90.4	136.2	117.1	135.1	100.5	80.15	122.225	1.52495	0.0438174
Q12962	TAF10	57.2	60.1	120	95.1	115.2	108.8	139	144.5	83.1	126.875	1.52677	0.0143055
Q9H0K6	PUS7L	86.4	53.9	106	88	117	122	132.7	138.8	83.575	127.625	1.52707	0.0194422
Q9BY44	EIF2A	72.6	57.5	105.7	81.9	109.9	125.4	150.9	99.9	79.425	121.525	1.53006	0.026629
O76003	GLRX3	67.2	91	94.8	81.6	112.3	130.4	136.5	132.8	83.65	128	1.53019	0.000422019
Q9C0B7	TANGO6	66.7	58.6	100.9	108.6	128.5	123.1	128.5	132.3	83.7	128.1	1.53047	0.0265017
P15170	GSPT1	75.5	61.8	106.7	85.7	109.1	143.1	133.1	119.7	82.425	126.25	1.5317	0.0402133
Q8NFH4	NUP37	58.5	77.8	95.8	92	106	138	116.2	136.8	81.025	124.25	1.53348	0.013835
Q8TEX9	IPO4	70.5	76.9	86.5	88.7	119.8	129	111.5	135.8	80.65	124.025	1.53782	0.00602344
O95400	CD2BP2	62.9	70.7	97.8	92.8	107.2	134.4	138.8	118.2	81.05	124.65	1.53794	0.0115771
O00267	SUPT5H	63.9	72.3	88	97.1	110.1	128	125.7	130.5	80.325	123.575	1.53844	0.00311762
Q99442	SEC62	59	61.1	109.1	91.3	110.1	133.5	141.4	108.3	80.125	123.325	1.53916	0.0365539
P52735	VAV2	72.4	64.9	114.9	85.9	121.5	138.8	141.7	118.8	84.525	130.2	1.54037	0.0225478
P52434	POLR2H	61.8	70.4	108	100.2	108.9	112.8	144.5	158.3	85.1	131.125	1.54083	0.0020872
P07237	P4HB	50	79.5	115.8	94.5	118.8	150.5	127.7	126.7	84.95	130.925	1.5412	0.0498462
P23497	SP100	62.9	71.6	95.5	94.6	119.5	126.2	145.4	109.7	81.15	125.2	1.54282	0.0202813
Q00978	IRF9	80.2	50.6	100.1	82.2	111.6	102.7	133.9	135.4	78.275	120.9	1.54455	0.00524002
Q9NTJ3	SMC4	66.8	84.1	90.4	90.4	91.2	157.7	132.9	130.9	82.925	128.175	1.54567	0.0217499
P48200	IREB2	57	66.1	119.4	93.2	119.4	124.6	122.5	152.9	83.925	129.85	1.54721	0.0488843
Q9H7N4	SCAF1	78.9	56.5	92.8	85.4	105.6	131.2	134.6	113.9	78.4	121.325	1.54751	0.0306864
P04843	RPN1	52.6	71.3	113.4	95.8	106	135.7	131.8	142	83.275	128.875	1.54758	0.018767
P08195	SLC3A2	65.9	116.7	78	87.7	122.8	159.9	110	146.4	87.075	134.775	1.5478	0.0047225
Q04637	EIF4G1	70.2	58	111.5	86.2	121.2	131.8	138.6	112.9	81.475	126.125	1.54802	0.028623
Q9Y5Q8	GTF3C5	70.8	57.6	103.8	91.6	108.8	127.5	130	135.1	80.95	125.35	1.54849	0.0171286
Q969G6	RFK	73.5	60.5	109.5	84.3	87.1	133	153	135	81.95	127.025	1.55003	0.034179
P49427	CDC34	91.9	68	82	92	119.8	115.6	137.5	145.4	83.475	129.575	1.55226	0.0052534
Q96T60	PNKP	56.8	64.3	109.2	90	121.4	129.5	123.1	123.3	80.075	124.325	1.55261	0.0388572
P50897	PPT1	52.8	88.4	106.9	88.7	138.9	106.9	144.6	133.1	84.2	130.875	1.55433	0.0465181
O60232	ZNRD2	96.3	76.4	87.6	80.8	135.8	106.7	161.7	126	85.275	132.55	1.55438	0.015387
P41250	GARS1	62.5	61.9	98.6	106.4	121.3	137.8	126.9	126.1	82.35	128.025	1.55464	0.0399387
P05388	RPLP0	62.7	58.7	114.1	91.8	100	138.3	126.2	144.4	81.825	127.225	1.55484	0.0488459
Q9BVJ6	UTP14A	57.2	78.7	95.3	85.1	84.2	155.4	126.9	125.3	79.075	122.95	1.55485	0.0301177
Q8TCJ2	STT3B	52.6	74.5	113.2	93.3	112.6	132.6	121.3	152.3	83.4	129.7	1.55516	0.0358815
P49458	SRP9	61.2	43.5	109	94.5	116.5	100.7	125.9	136.4	77.05	119.875	1.55581	0.0191913
Q9BTE3	MCMBP	77.7	65.4	93.5	93.1	110.3	128.4	125.2	149.2	82.425	128.275	1.55626	0.0106794
Q06265	EXOSC9	74.5	74.3	86.9	86.6	83.9	130.4	134	153.7	80.575	125.5	1.55756	0.0371279
O60244	MED14	61.6	67.8	98.1	89.5	86.4	143.5	128.6	135.7	79.25	123.55	1.55899	0.0302213
P28702	RXRB	57.9	59.9	102.9	97	101.1	136.4	124.8	133	79.425	123.825	1.55902	0.0312592
Q9BQP7	MGME1	65.5	44.8	94.8	82.1	74.6	109.8	146.5	117.2	71.8	112.025	1.56024	0.0443869
Q10469	MGAT2	66.8	65.1	113.6	88.4	116.5	131.8	122.3	150.4	83.475	130.25	1.56035	0.0381779
Q9Y2X3	NOP58	56.2	55	100.4	94.8	88.3	133.1	131.8	125.8	76.6	119.75	1.56332	0.0342031
O14776	TCERG1	58.2	58.1	101.3	90.7	97.3	136.1	140	109	77.075	120.6	1.56471	0.039801
Q8IXQ6	PARP9	71.5	71.5	101.2	88.4	145	109.4	137.1	129.3	83.15	130.2	1.56584	0.0131059
P24941	CDK2	70.9	71.9	90.1	95	94.3	105.2	140	174.2	81.975	128.425	1.56664	0.0319048
P14324	FDPS	61	65.8	92.6	88.1	132.2	98.4	109.6	141.8	76.875	120.5	1.56748	0.0349141
Q07075	ENPEP	71.8	104.2	50.7	69.5	122.9	156	84.9	100.6	74.05	116.1	1.56786	0.00456365
O94855	SEC24D	53.4	57.3	120	96.9	130.7	121.8	142.7	118.6	81.9	128.45	1.56838	0.0473068
Q9Y3B4	SF3B6	70.1	59.3	101.7	94.8	94.5	127.6	136.5	152.7	81.475	127.825	1.56889	0.0195712
Q13895	BYSL	57	80.3	95.7	94.1	83.8	153.1	128.9	147.5	81.775	128.325	1.56924	0.020924
O43143	DHX15	70.2	60.6	98.9	89.1	101.2	137.6	133.3	128.2	79.7	125.075	1.56932	0.0238425
P08865	RPSA	60.3	58.9	109.9	98.4	101.5	140.3	130.6	141.9	81.875	128.575	1.57038	0.034483
O75934	BCAS2	57.3	68.2	105.2	97.5	95	137.7	141.1	141.6	82.05	128.85	1.57038	0.00916776
O00567	NOP56	55.9	59.5	100.2	92.2	79.6	128.6	132	143.2	76.95	120.85	1.5705	0.0228731
Q9BXJ9	NAA15	72.8	68.4	102.7	83.3	106.2	144.4	134.2	129.1	81.8	128.475	1.5706	0.0199846
P17706	PTPN2	55.6	64.4	95.1	92.3	94.8	122.5	131.1	134.5	76.85	120.725	1.57092	0.00295279
P05198	EIF2S1	71.2	70.9	94.7	85.5	104.6	152.4	125.8	123.9	80.575	126.675	1.57214	0.0304331
Q9Y5M8	SRPRB	48.8	80.8	115.4	93.3	106.5	122	161.6	142	84.575	133.025	1.57286	0.000785354
P78406	RAE1	65.3	76.5	90.9	89.9	110.4	157.8	128.8	111.5	80.65	127.125	1.57626	0.0345956
Q00341	HDLBP	58.5	53.9	121.9	96.8	111.8	132.4	151.3	126.4	82.775	130.475	1.57626	0.0266394
P55265	ADAR	56.3	65.3	97.4	89.8	114.2	119.8	137.9	114.9	77.2	121.7	1.57642	0.00950744
Q14517	FAT1	88	61.3	90.5	91.2	117.1	121.1	129.4	154.3	82.75	130.475	1.57674	0.010102
Q92945	KHSRP	63.4	48	108.2	89.7	102.3	129.9	152.2	103.7	77.325	122.025	1.57808	0.0498206
Q9GZZ1	NAA50	79.4	59.9	103.3	81	118.7	115.4	143.2	133.6	80.9	127.725	1.5788	0.00156273
Q8TB03	CXorf38	59	75.2	93.8	91.7	112.1	132.7	113.7	146.3	79.925	126.2	1.57898	0.0135626
Q9NRX1	PNO1	78.7	64.9	87	84.4	88.3	138.5	127.7	143.7	78.75	124.55	1.58159	0.0452462
Q9C0J8	WDR33	54.8	71	100.8	88.2	93.3	148.7	121.3	134.8	78.7	124.525	1.58227	0.0312132
P61964	WDR5	54	64.7	100.2	93.8	89.4	152.3	125.1	128.5	78.175	123.825	1.58395	0.0486702
Q5SW79	CEP170	74.1	81.1	81	96.4	129.6	97.6	129.5	170.2	83.15	131.725	1.58419	0.0268401
Q99575	POP1	72.9	78.7	84.9	86.9	107.2	156	123.5	125.7	80.85	128.1	1.58442	0.018305
Q9UK76	JPT1	59.1	42.6	116.1	66.4	98.1	110.2	149.4	92.6	71.05	112.575	1.58445	0.0196037
P78347	GTF2I	60.9	59.7	92.5	90.4	93.1	135.8	128.7	123.5	75.875	120.275	1.58517	0.024817
P49257	LMAN1	47.1	64.8	102.5	102.6	86.4	144.1	151.7	120.4	79.25	125.65	1.58549	0.0359455
P78318	IGBP1	65.3	73.4	104.6	78.6	109.4	145.6	152.1	103.8	80.475	127.725	1.58714	0.0163246
P51965	UBE2E1	69.1	65	98.6	95.4	117.5	126.6	130.4	146.6	82.025	130.275	1.58824	0.00436348
Q9P2E5	CHPF2	67.5	73.2	85	99.3	130.3	115.8	133.7	136.5	81.25	129.075	1.58862	0.0032294
P61326	MAGOH	56.2	71	99.1	90.6	102.7	115.7	141.5	144.2	79.225	126.025	1.59072	0.000300874
Q9Y2L1	DIS3	68.6	53.6	94.3	89.7	98.8	138.4	132.3	117.8	76.55	121.825	1.59144	0.0426993
Q08J23	NSUN2	63.9	54	108.6	84.1	111.6	130.3	119	133.5	77.65	123.6	1.59176	0.042658
Q13206	DDX10	54.8	94	79.2	96.4	79.8	148.5	123	165.3	81.1	129.15	1.59248	0.0138386
Q13838	DDX39B	59.9	60.8	103.5	90.5	102.8	140.8	134.3	123.8	78.675	125.425	1.59422	0.0261508
Q9BZ95	NSD3	69.8	79.6	93.7	96.7	97.8	146.2	128.3	169.5	84.95	135.45	1.59447	0.0205688
P18031	PTPN1	70.3	71.5	100.2	83.5	112.2	150.3	136.5	120	81.375	129.75	1.59447	0.0178948
Q16254	E2F4	65.9	63.9	92.5	93.1	104.8	137.1	135	126.9	78.85	125.95	1.59734	0.0130871
O94851	MICAL2	102.8	47.4	82.5	81.4	162.2	91.4	116.9	131.6	78.525	125.525	1.59854	0.00295401
P41091	EIF2S3	67.2	77.6	97.5	80.8	105.6	163.3	129.6	118	80.775	129.125	1.59858	0.0307251
Q99873	PRMT1	70	66.1	94.2	86.3	105.4	152.2	125.2	123.5	79.15	126.575	1.59918	0.0352424
Q96EY4	TMA16	61.5	47.6	95.5	82.5	98.7	128.5	117.1	115.4	71.775	114.925	1.60118	0.0451332
Q9Y6D9	MAD1L1	58.6	67.3	97.8	89	108.3	135.5	127.4	129.5	78.175	125.175	1.60122	0.0104491
Q9UKF7	PITPNC1	60.3	71.2	93.1	86.5	121.5	134.1	142.2	100.9	77.775	124.675	1.60302	0.0251833
Q9BT23	LIMD2	58.8	39.8	85.9	69.4	112.9	69.3	123.4	101.6	63.475	101.8	1.60378	0.00611087
P85037	FOXK1	57.6	64.3	92.1	95.2	110.3	133.1	146.1	107.2	77.3	124.175	1.6064	0.0310035
O95715	CXCL14	54	68.2	108	74	100.5	149.9	128.7	109.6	76.05	122.175	1.60651	0.0380222
P39656	DDOST	49.6	75.4	105	95.6	95.7	138.6	127.5	161.6	81.4	130.85	1.60749	0.0158747
Q9HB71	CACYBP	89.9	52.1	93.6	87.1	107.1	113.8	137	161.1	80.675	129.75	1.6083	0.0284676
P62899	RPL31	58	54.5	107.2	90.5	100.3	139.3	135.3	124.4	77.55	124.825	1.60961	0.0347363
Q96QC0	PPP1R10	55.2	48.1	120.8	78.1	105.9	93.5	151.6	135.9	75.55	121.725	1.61118	0.00397128
Q9BYJ9	YTHDF1	66.7	75.8	88.3	85	95.6	161.7	130.3	121.3	78.95	127.225	1.61146	0.032798
P26358	DNMT1	64.4	66.5	99.8	91.1	89.9	151.8	155.3	121.6	80.45	129.65	1.61156	0.0370324
Q9UNQ2	DIMT1	60.8	87.8	81.7	92.7	77.5	138.4	129.7	175.4	80.75	130.25	1.613	0.0349696
Q9Y6A4	CFAP20	76.3	46.4	96.7	82.3	98.4	119.7	118.9	150	75.425	121.75	1.61419	0.0454622
P16070	CD44	96.4	51.9	69.3	85.3	115.7	113.2	142.5	117.7	75.725	122.275	1.61472	0.0336117
P62312	LSM6	68.9	31.1	96.6	92.9	129.6	77.8	123	137.3	72.375	116.925	1.61554	0.00798132
Q9Y314	NOSIP	89.7	55.3	92.8	75.9	100.4	98.9	160.1	147.4	78.425	126.7	1.61556	0.0406201
Q13283	G3BP1	66.7	68.9	101.2	83.8	117.3	135.1	134	131.6	80.15	129.5	1.61572	0.00549455
Q13868	EXOSC2	62.3	64.9	93.9	95	100.2	133.7	123.5	153.4	79.025	127.7	1.61594	0.0125289
P11021	HSPA5	58	62.9	109	98.9	91.8	141.8	154.2	143.6	82.2	132.85	1.61618	0.0139626
Q9UKL0	RCOR1	59.9	64.3	103.2	99.1	98.5	143.4	121.3	164.9	81.625	132.025	1.61746	0.0346096
Q9BTX1	NDC1	63.9	66.4	98.7	86.2	100.2	146.7	130.4	133.3	78.8	127.65	1.61992	0.0210697
O43684	BUB3	61	56.5	100	91.3	100.3	148.2	126.2	125.6	77.2	125.075	1.62014	0.0484844
Q9NQS1	AVEN	68.6	51.3	99	87.1	85.6	130.8	144.3	135.1	76.5	123.95	1.62026	0.0339613
Q8IXW5	RPAP2	72.6	56.4	98.2	83.3	104	114	119.9	165.2	77.625	125.775	1.62029	0.0381114
Q14739	LBR	72.6	66.6	91.3	72.5	115.8	134.9	123	117.6	75.75	122.825	1.62145	0.00869646
P60842	EIF4A1	66.2	70	103.7	86.7	114.4	140.3	135.5	139.8	81.65	132.5	1.62278	0.0076658
P18077	RPL35A	58.1	54.5	114.4	90.4	103.4	140.7	127.7	143.9	79.35	128.925	1.62476	0.0453733
P48436	SOX9	43.7	73.6	68.5	87.9	78.5	129	108.3	129.3	68.425	111.275	1.62623	0.00232018
Q13217	DNAJC3	52	71	112.5	93	100.2	150.3	133.2	151.2	82.125	133.725	1.62831	0.0240203
Q9H078	CLPB	65.6	72.5	85.2	79.7	103.4	160.1	104.2	126	75.75	123.425	1.62937	0.045984
Q5RKV6	EXOSC6	61.8	66.1	99.9	86	83.7	153.5	135.7	139	78.45	127.975	1.63129	0.0393865
Q14257	RCN2	58.4	70.8	96.3	90.1	104.2	124.9	116	169.8	78.9	128.725	1.6315	0.02747
Q15269	PWP2	59.1	72.2	83.4	89.8	76.9	123.9	119.8	176.4	76.125	124.25	1.63218	0.0456914
Q460N5	PARP14	61.5	72.6	101.7	92.6	155.4	112.8	127.8	140.2	82.1	134.05	1.63276	0.0383767
Q7L1Q6	BZW1	72	63.5	96.3	85.4	127.7	140.2	126.1	124.2	79.3	129.55	1.63367	0.0165602
O60568	PLOD3	66.3	80	82.4	82.8	142.1	113.2	120.7	133.1	77.875	127.275	1.63435	0.013826
P25942	CD40	34.7	108.7	112.4	70.2	104.8	127.3	190.7	110.2	81.5	133.25	1.63497	0.032992
P35244	RPA3	58.7	54.6	106.2	96.3	129.4	99.5	147.2	140.7	78.95	129.2	1.63648	0.00528113
P15260	IFNGR1	79.8	103.9	88.2	82.3	163.5	133.8	160.6	122.5	88.55	145.1	1.63862	0.0215243
Q15428	SF3A2	48	63	98	98.9	89.1	137.7	129.2	149.9	76.975	126.475	1.64307	0.0130408
Q16637	SMN1	58.3	53.1	104.8	87.6	110	143	132.4	113.8	75.95	124.8	1.64319	0.0463416
O14802	POLR3A	56.2	61.8	109	91.3	102.5	155.3	146.8	119	79.575	130.9	1.64499	0.0387977
Q9BVP2	GNL3	63.1	65.7	87.8	83.3	91.7	118.8	114.7	168.9	74.975	123.525	1.64755	0.0384286
Q99986	VRK1	54.4	78.2	99.7	81.4	105.2	153.1	127.5	131.1	78.425	129.225	1.64775	0.0132514
Q9NX58	LYAR	50.7	77.3	81.5	95.4	94.7	155.4	128.4	124	76.225	125.625	1.64808	0.0175907
Q9NW08	POLR3B	49.3	70.7	102.4	88.8	89.9	166.5	130.2	126.3	77.8	128.225	1.64814	0.0463903
P23921	RRM1	66.8	65.3	97.1	88	88.7	146.6	140.9	147.2	79.3	130.85	1.65006	0.0259911
Q9H9B1	EHMT1	55.2	78.4	88.3	99.8	86.7	160	114.2	170.1	80.425	132.75	1.65061	0.0326742
P62081	RPS7	61.9	52.7	105.6	88.1	100.1	136.6	127.1	145.4	77.075	127.3	1.65164	0.0331403
Q96FX7	TRMT61A	63.2	68.1	87.7	85.9	104.4	111	170.6	119.9	76.225	126.475	1.65923	0.0199337
O75530	EED	39.3	97.3	98.9	66.9	99.1	141.4	112.9	149.3	75.6	125.675	1.66237	0.0398917
O00422	SAP18	55.6	61.2	106.6	88	83.1	132.9	137.6	165.6	77.85	129.8	1.66731	0.0291086
Q96MG7	NSMCE3	47.1	48.9	102.1	87.4	91.9	123.8	138.8	122.3	71.375	119.2	1.67005	0.0141572
Q10471	GALNT2	51.7	84.7	93.2	93.5	128.2	120.4	120.9	170.2	80.775	134.925	1.67038	0.0255063
P52272	HNRNPM	57.1	51.9	106.9	87.7	94.9	138.5	148.7	125.7	75.9	126.95	1.6726	0.0232108
Q8TED0	UTP15	54.7	63.8	99.3	86.9	82.2	147.5	128.7	151.3	76.175	127.425	1.67279	0.0336125
P52657	GTF2A2	53.5	58.3	102.3	91.1	136.1	127	136.1	111.8	76.3	127.75	1.67431	0.0381753
P62847	RPS24	60.1	44.6	108.1	93.7	98.7	134.7	127.6	152.7	76.625	128.425	1.67602	0.0415266
Q8NF37	LPCAT1	55.2	86.3	84.5	89	136.4	153.2	144.3	94.7	78.75	132.15	1.6781	0.0480616
Q14157	UBAP2L	68.9	44.9	94.9	77.1	105.9	101.6	158.9	113.3	71.45	119.925	1.67845	0.006219
P19525	EIF2AK2	66.9	55.3	97.1	92.3	125.5	136.7	140.9	120.1	77.9	130.8	1.67908	0.01883
Q8WWM7	ATXN2L	66.9	46.5	113.6	78.9	141.1	117.1	151.5	104.9	76.475	128.65	1.68225	0.0222153
P13639	EEF2	63.8	50.8	115.4	82.7	114.3	149.3	142.1	121.4	78.175	131.775	1.68564	0.0422644
Q96EP5	DAZAP1	59.7	50	105.8	85.8	104.7	139.6	149.4	114.9	75.325	127.15	1.68802	0.0287967
P50750	CDK9	49.2	46	107.6	79	84.5	130.1	148.1	113.1	70.45	118.95	1.68843	0.026947
Q5BJD5	TMEM41B	52.4	46.5	131.3	70.4	103	99.9	154.2	150.6	75.15	126.925	1.68896	0.0214868
Q9Y3D7	PAM16	68.8	52.2	88.2	84.9	115.6	118.5	102	160.9	73.525	124.25	1.6899	0.034373
Q92769	HDAC2	55.1	72.6	88.4	87.3	93.8	148.3	132.4	138.3	75.85	128.2	1.69018	0.00772991
Q96PZ0	PUS7	65.6	79.4	77.8	81.4	98.2	174.7	123.9	118.3	76.05	128.775	1.69329	0.0356371
O75676	RPS6KA4	84.8	48.8	81.2	70.5	145.2	125	95.9	117.2	71.325	120.825	1.69401	0.0322962
Q6P1J9	CDC73	55.2	58.2	106.3	91.8	98.5	125.7	129.6	174.3	77.875	132.025	1.69535	0.0255615
O43309	ZSCAN12	54.2	49	112.4	90.7	89.7	131.8	160.9	137.2	76.575	129.9	1.69638	0.0137346
P50452	SERPINB8	68.8	75.1	92	75.1	154.7	129.9	143.8	99.4	77.75	131.95	1.69711	0.0231159
Q9BXX3	ANKRD30A	47.6	52.5	123	97.9	108.7	130	163.2	142.9	80.25	136.2	1.6972	0.00703987
Q8TCT9	HM13	56.4	80.1	103.4	89.4	100.3	133.6	162.1	164	82.325	140	1.70058	0.00291198
Q9BRP8	PYM1	57.8	43	111.9	66.5	113.6	119.9	137.6	104.3	69.8	118.85	1.70272	0.0217966
Q9H4L5	OSBPL3	62.7	62.5	85.1	82.4	136.2	132.3	128.1	102.3	73.175	124.725	1.70448	0.026117
Q14108	SCARB2	57.4	43.7	105.6	108	122	132	131.9	151	78.675	134.225	1.70607	0.0256974
P15880	RPS2	50.6	53.8	118.2	85.7	102.1	151.3	134.2	138.4	77.075	131.5	1.70613	0.0471121
Q9BZM4	ULBP3	75.5	47	109.7	84.9	117	150.8	133.8	139.8	79.275	135.35	1.70735	0.0465336
Q15785	TOMM34	71.8	75.7	83.6	86.5	100.2	163	164.7	115.3	79.4	135.8	1.71033	0.0393951
O95819	MAP4K4	54.9	52.1	65.8	82.8	100.3	91.1	141.7	104.1	63.9	109.3	1.71049	0.0281543
Q9BZE4	GTPBP4	64.3	65.8	91	88.3	89.3	127	131.2	181.9	77.35	132.35	1.71105	0.0342095
Q9Y603	ETV7	52.7	48.5	102.4	96.1	100.9	139.8	137	135.3	74.925	128.25	1.71171	0.0260565
Q9BYC5	FUT8	49.2	70.1	87.5	86.7	131.5	137.9	130.8	102.3	73.375	125.625	1.7121	0.0375082
Q9Y5B9	SUPT16H	68.6	71.2	77.7	86.1	96	153	102.1	168.7	75.9	129.95	1.71212	0.0449488
P41227	NAA10	70.1	53.8	95.9	82.6	99.8	146.1	136.7	135.2	75.6	129.45	1.7123	0.0289988
Q8NBM4	UBAC2	72.7	62	94.4	73	104	141.2	135.4	136.7	75.525	129.325	1.71235	0.0157567
Q9H857	NT5DC2	69.4	104.3	68.2	88.4	159.1	132.1	110	164.4	82.575	141.4	1.71238	0.0266765
Q9UQ80	PA2G4	61.1	61.1	101.8	84.2	91.6	148.3	133.3	154.8	77.05	132	1.71317	0.0307462
Q9UBM7	DHCR7	45.5	70.4	123.7	61.4	108.6	124.7	140.1	142.3	75.25	128.925	1.71329	0.0290133
P60468	SEC61B	47.5	61.5	113.5	88.5	98.4	135.9	151.9	146.9	77.75	133.275	1.71415	0.00514322
Q9ULM3	YEATS2	52.1	61.3	105.3	81.5	96.3	147	134.6	136.8	75.05	128.675	1.71452	0.0206208
O60264	SMARCA5	58.6	63.4	98.2	85.2	91.9	147.8	129.5	154.8	76.35	131	1.71578	0.0258873
P08621	SNRNP70	51.8	57.9	103.3	88.8	88.8	159.3	132.1	137.7	75.45	129.475	1.71604	0.0453924
Q6NTF9	RHBDD2	44.2	64.2	122.8	84.9	126.1	121.8	162.3	132.4	79.025	135.65	1.71655	0.0086374
P84090	ERH	63.1	56.5	98.4	95.7	106.7	103.2	144.1	184.9	78.425	134.725	1.71788	0.0143841
Q9NQ88	TIGAR	71.2	48.1	86	81.6	124.1	103.2	130.3	135.8	71.725	123.35	1.71976	0.000243361
P42224	STAT1	57.9	68	106.5	82.9	125.5	118.6	146.7	151.7	78.825	135.625	1.72058	0.00378456
Q9NV06	DCAF13	59.3	68.3	97.5	85.9	101.9	155.7	135.1	142.6	77.75	133.825	1.72122	0.0153258
Q14839	CHD4	57.6	58.6	100	86.7	95.3	160.2	133.2	132.7	75.725	130.35	1.72136	0.0412476
Q92989	CLP1	50	62.9	113.8	81.7	109.3	162.9	138.8	120.2	77.1	132.8	1.72244	0.0423493
O60506	SYNCRIP	68.7	61.3	87	84.2	93.8	161.9	131.2	131.9	75.3	129.7	1.72244	0.043669
Q7Z417	NUFIP2	68.9	53.8	115.7	74.5	135.6	146.7	147.1	109.6	78.225	134.75	1.7226	0.0298623
P43243	MATR3	55.3	43.7	103.8	85.1	91.6	143.7	147.4	114.9	71.975	124.4	1.72838	0.0473163
P52597	HNRNPF	55.8	47.7	111.2	86.5	103.2	144.8	146	127.2	75.3	130.3	1.73041	0.0308375
Q96ER3	SAAL1	65.9	79	92	82.5	110.8	156.6	131.9	154.6	79.85	138.475	1.73419	0.00853973
O15160	POLR1C	72.7	61	88.2	86.6	104.7	159.1	132.4	139.2	77.125	133.85	1.73549	0.0292854
P56182	RRP1	59.3	46.7	88.9	76.9	71.7	126.6	143.7	129.8	67.95	117.95	1.73584	0.0372554
Q8IXM2	BAP18	65.1	43.9	91.2	84.1	117.5	57.1	150.2	169.8	71.075	123.65	1.73971	0.0391364
P13693	TPT1	70.9	61.4	100.9	80.8	125.9	151.2	147.1	122.5	78.5	136.675	1.74108	0.0128506
Q96C36	PYCR2	56	62.1	92	80	112.9	127.3	123.9	141	72.525	126.275	1.74112	0.00554875
Q5W0Z9	ZDHHC20	65.1	48.4	90.2	103.7	147.7	117.8	115.9	154.3	76.85	133.925	1.74268	0.0190639
Q86TB9	PATL1	58.7	63	104	88.9	128.2	156.7	137.8	126.4	78.65	137.275	1.74539	0.0256543
P38919	EIF4A3	60.2	54	103.1	88.8	95.9	153	128.9	157.4	76.525	133.8	1.74845	0.0412178
Q9NTZ6	RBM12	54.5	52.4	101.8	94.7	109.4	150.9	148.5	121.9	75.85	132.675	1.74918	0.0325785
Q9BYB4	GNB1L	71.9	60.4	86.7	84.8	138.3	151.7	131.3	110.4	75.95	132.925	1.75016	0.0275566
P46781	RPS9	54.9	48.1	112.8	87.2	101	151.4	134.7	143.3	75.75	132.6	1.7505	0.0446837
P13984	GTF2F2	66.6	49.8	100.5	80.4	90.4	133.8	145.6	154.1	74.325	130.975	1.76219	0.0256527
Q01081	U2AF1	49.4	62.4	108.9	85.3	89.3	160.7	138.1	152.9	76.5	135.25	1.76797	0.0320437
P32189	GK	73	54.3	87.5	66.3	101.9	125.6	166.4	103.3	70.275	124.3	1.76877	0.0222339
Q14444	CAPRIN1	61.3	61.8	108.9	77.8	119.6	159.7	143.5	125.3	77.45	137.025	1.76921	0.0222947
Q9BZZ5	API5	61.2	54.3	100.6	89.7	94.1	148.5	136.7	163	76.45	135.575	1.77338	0.02839
Q9NZM5	NOP53	50.3	48.7	104.7	74.2	84	134.3	135.7	139	69.475	123.25	1.77402	0.0261129
O95639	CPSF4	43.4	57.7	107.5	89.1	89.9	146.5	133.3	159	74.425	132.175	1.77595	0.0244933
O43324	EEF1E1	60	60.8	108.9	89.6	120.5	89.6	155.7	201.6	79.825	141.85	1.77701	0.0403661
P26599	PTBP1	51.4	42.6	108	85.2	111.5	127	153	119.6	71.8	127.775	1.7796	0.0140996
Q9H307	PNN	55.3	75.4	78.8	77.7	85.7	167.6	113.1	145.1	71.8	127.875	1.78099	0.0312709
P18754	RCC1	59.5	70	97	85.4	105.5	155	139.7	156	77.975	139.05	1.78326	0.00911188
Q3MHD2	LSM12	72.2	47.5	97.9	79.8	159	71.5	129.4	171.3	74.35	132.8	1.78615	0.0464025
P11388	TOP2A	80.4	68.3	76.2	85.4	146	176.8	109.5	122.4	77.575	138.675	1.78762	0.0389863
P39748	FEN1	57	65.2	94.6	81.7	110.4	158.5	148.3	117	74.625	133.55	1.78961	0.0170683
Q9NY12	GAR1	50.6	50.4	93.7	88.7	79.5	149.4	126.8	152	70.85	126.925	1.79146	0.0407896
P60866	RPS20	55.2	42.7	105.3	85.4	104.3	145.1	132.8	134.9	72.15	129.275	1.79175	0.0372029
Q9Y5S9	RBM8A	55.5	51.9	103.2	77.4	103.8	152.1	142.4	118.3	72	129.15	1.79375	0.029033
P49915	GMPS	61.4	68.5	98.5	84.9	133.2	150.7	146.2	132.1	78.325	140.55	1.79445	0.00579898
P26641	EEF1G	55.2	54.6	107.2	88.2	124.7	155.8	141.3	126.2	76.3	137	1.79554	0.0303717
Q08752	PPID	58.7	61.1	77.2	86.9	101.9	157.7	108.7	142.6	70.975	127.725	1.79958	0.0279306
Q9NQG5	RPRD1B	58.6	60.4	94.4	93.1	95.8	150.2	150.9	155.1	76.625	138	1.80098	0.0109808
O00148	DDX39A	50.3	69.5	99.5	75.5	104	169.8	144.3	114.2	73.7	133.075	1.80563	0.0239363
Q9H0D6	XRN2	52.6	52.9	98.6	80.4	106.1	136.6	170.1	102.6	71.125	128.85	1.8116	0.0228805
Q13823	GNL2	52.3	45.2	100.9	81.7	79.2	128.8	134.3	165.8	70.025	127.025	1.814	0.035159
Q9Y2S6	TMA7	76.2	15.5	92.9	53.3	133.9	80.8	112.5	104.4	59.475	107.9	1.81421	0.0169685
Q9Y6K5	OAS3	58.2	70.6	85.8	86	172.6	114.2	127.1	131.7	75.15	136.4	1.81504	0.0408546
Q9P2E9	RRBP1	43.3	35.4	127.5	86.2	108.9	103.3	204.7	115	73.1	132.975	1.81908	0.0111496
P07900	HSP90AA1	68.4	53.8	98.5	84.4	115.5	145.5	128.7	165.4	76.275	138.775	1.8194	0.0224155
Q92922	SMARCC1	57.4	56.6	97.6	90.1	129.6	147.6	140.9	131.2	75.425	137.325	1.82068	0.014168
Q9NYL4	FKBP11	34.4	45.7	115.4	117.5	72.8	98.1	208.8	190.8	78.25	142.625	1.82268	0.0128019
P31689	DNAJA1	55.9	69.4	106.2	84.4	98.3	149.8	151.9	176.3	78.975	144.075	1.82431	0.0134468
P35579	MYH9	51.3	87.7	84.5	85.8	154.5	124.9	129	156.9	77.325	141.325	1.82768	0.0234562
Q9BUE6	ISCA1	49.6	42.9	102.9	96.1	142.2	80	161.1	149.8	72.875	133.275	1.82882	0.0139418
Q9UM00	TMCO1	51.5	53.1	117.4	73.5	116	133.1	151	140.6	73.875	135.175	1.82978	0.00832978
Q6UW63	POGLUT2	50.1	83.9	86	106.5	156.1	107.3	148.1	186.8	81.625	149.575	1.83247	0.02967
Q8N257	H2BU1	34.7	66.4	102.1	75.8	99.9	150.3	145.3	116.4	69.75	127.975	1.83477	0.0106137
O75718	CRTAP	65.2	87.7	59.2	108.8	142.8	104.6	132.7	210.8	80.225	147.725	1.84138	0.0331231
P51571	SSR4	36.8	59.7	116.7	94.5	104.6	106	157.3	201.1	76.925	142.25	1.8492	0.0221818
P63279	UBE2I	63	37.1	96.9	88.2	144.4	87.2	157.4	138.4	71.3	131.85	1.84923	0.00376801
Q9Y4R8	TELO2	63.7	58.8	93.5	81.5	127.6	149	154.8	119.7	74.375	137.775	1.85244	0.00944928
P05362	ICAM1	54.7	51.9	83	115.7	122.5	132.3	184.9	126.7	76.325	141.6	1.85522	0.0436536
Q8NHQ9	DDX55	50.9	58.9	81.8	97.9	101.5	129.9	103	204.5	72.375	134.725	1.86149	0.0402148
Q8NDV7	TNRC6A	51.2	93.4	105.4	68.6	156.5	190.9	161	85.3	79.65	148.425	1.86347	0.0439169
Q15185	PTGES3	62.4	52.6	102.5	84.2	107.3	134.2	145.8	177.2	75.425	141.125	1.87106	0.013987
P11940	PABPC1	55.5	51.7	113.1	76.7	121.1	161.7	143.9	129.4	74.25	139.025	1.87239	0.030342
Q8WYA6	CTNNBL1	57.2	53.9	93.8	84.1	97.2	170.3	148.7	126.3	72.25	135.625	1.87716	0.0387708
Q96G23	CERS2	58.8	71.1	77.2	76.7	102.6	153.5	117.3	161.1	70.95	133.625	1.88337	0.0136404
Q96J01	THOC3	59.7	56.2	98.3	80.2	99.4	150	143.3	162.3	73.6	138.75	1.88519	0.0166923
Q5QJE6	DNTTIP2	44.1	64.9	74	101.1	93.7	151.7	132.6	157.7	71.025	133.925	1.8856	0.00459771
Q92542	NCSTN	68.3	63.8	88	82.8	117.7	131.2	132.4	190.4	75.725	142.925	1.88742	0.0183794
Q13263	TRIM28	51.8	54.2	93.5	88.7	105.5	135.9	150.2	153.9	72.05	136.375	1.89278	0.00198646
P13797	PLS3	54.8	92.5	69.7	90.4	181.3	124.3	132.8	143.7	76.85	145.525	1.89362	0.0432768
P61313	RPL15	45.8	38.8	106	79.8	96.6	152.5	134.3	128.7	67.6	128.025	1.89386	0.0467518
Q9GZS1	POLR1E	60.3	62.9	88	83.4	103.7	181.4	131	142.9	73.65	139.75	1.89749	0.0343741
P61289	PSME3	57.6	63.5	101	80.7	105.7	192.6	161.3	115.2	75.7	143.7	1.89828	0.048129
Q13601	KRR1	47.5	48.2	93.9	76.9	96.2	151	136.9	121.8	66.625	126.475	1.89831	0.0251643
Q8NB16	MLKL	55	67.4	90.3	77.2	135.9	134.6	170.2	110.4	72.475	137.775	1.901	0.00991307
P09651	HNRNPA1	50	45.3	107.2	74	103.6	148.2	151.2	122.7	69.125	131.425	1.90127	0.0198205
Q969G3	SMARCE1	58.9	49.9	97.8	79	121	156.9	140.5	126.3	71.4	136.175	1.90721	0.0215628
O60563	CCNT1	51	49.9	100.9	77.8	92.6	122.1	141.5	177.3	69.9	133.375	1.90808	0.0203533
Q9NUM4	TMEM106B	49.2	75.4	100.4	90.3	117.9	112.8	161.1	211.1	78.825	150.725	1.91215	0.0265012
Q9NR30	DDX21	61.5	68.2	89.6	80.6	94.4	165.3	137.6	177	74.975	143.575	1.91497	0.0254759
Q6PD62	CTR9	61.6	61.5	98	78.5	118.3	152.4	119.8	185.4	74.9	143.975	1.92223	0.0354651
P41223	BUD31	46.2	48.6	115.5	77.5	95.5	177.1	154.4	128.1	71.95	138.775	1.92877	0.0484193
P37802	TAGLN2	48.8	43.2	96.2	94.3	155.2	63.7	178.1	147.9	70.625	136.225	1.92885	0.0382169
Q14566	MCM6	52.2	58	99.4	73.6	90.9	172.9	143.5	139.2	70.8	136.625	1.92973	0.0321811
O43847	NRDC	78.7	65.1	72.8	74.7	153.3	155.8	133.6	119.6	72.825	140.575	1.93031	0.00613878
P55060	CSE1L	67.7	60	87.2	81.3	109.9	172	159.5	132.7	74.05	143.525	1.93822	0.0207475
Q9HAV4	XPO5	61.7	66.5	82.6	84.7	116.8	159.3	153.9	143.1	73.875	143.275	1.93942	0.00390523
Q00613	HSF1	52.9	47.3	101.9	89.4	108.2	142.8	148.4	166	72.875	141.35	1.93962	0.00836502
Q96C90	PPP1R14B	56.4	44.8	94.7	101.3	114.5	160.6	164	137.4	74.3	144.125	1.93977	0.025343
Q8NC42	RNF149	62.1	55.9	92.9	77	123.6	149.7	134.9	150.3	71.975	139.625	1.93991	0.00831037
Q9H3K6	BOLA2	61.3	59.3	100.4	65	144.2	115.1	126	169.8	71.5	138.775	1.94091	0.0293768
Q16719	KYNU	70.4	43.1	90.5	79	138.6	130.5	135.4	145.8	70.75	137.575	1.94452	0.00456775
P08238	HSP90AB1	58	51.9	102.1	83.1	106.8	147.4	153.2	167.9	73.775	143.825	1.94951	0.00959528
Q8N7H5	PAF1	84.3	51.9	79.8	61.8	119.3	150.8	106.3	165.8	69.45	135.55	1.95176	0.0484765
Q9NVX2	NLE1	65.9	49.2	70.7	78.9	100.2	150	138.5	131.3	66.175	130	1.96449	0.0201624
P48651	PTDSS1	47.9	63.2	96.4	83.3	130.6	183.4	133.8	123.7	72.7	142.875	1.96527	0.0373818
Q9Y2V2	CARHSP1	45.3	78	86.9	78.9	136.8	166.5	156	113.4	72.275	143.175	1.98098	0.0123956
P14859	POU2F1	37.9	31.2	108	79.5	97.6	114.4	160.4	137.6	64.15	127.5	1.98753	0.00261789
P46013	MKI67	65.3	57.5	79.7	73	83.5	136.7	141	187.3	68.875	137.125	1.99093	0.0420056
P17480	UBTF	56.3	63.3	76.1	87	99	193.8	123.6	147.3	70.675	140.925	1.99399	0.0412481
Q14320	FAM50A	55.5	44.8	105.9	76.9	94.3	175.2	161.7	134	70.775	141.3	1.99647	0.0406706
Q13185	CBX3	48.3	48.6	94.7	82.5	112.1	156.2	149.9	129.4	68.525	136.9	1.99781	0.0149259
Q9BSC4	NOL10	62.3	47.4	86.1	73.6	98.8	153.9	113.6	173.3	67.35	134.9	2.00297	0.046755
Q8NEF9	SRFBP1	46.4	40	108.4	72	100.7	161.8	149.1	123	66.7	133.65	2.00375	0.0363314
Q8N884	CGAS	46.3	72.9	84.7	66.5	109.2	151.2	128.6	153.1	67.6	135.525	2.00481	0.0054543
Q13951	CBFB	60.4	61.3	87.5	78.5	155.9	125.8	158.2	137.6	71.925	144.375	2.0073	0.00288583
O95302	FKBP9	56.7	92.7	74.2	83.2	186.5	142.3	134.8	155.9	76.7	154.875	2.01923	0.0220133
O76021	RSL1D1	47.9	48.4	94.5	76.5	86.4	171	134.8	152	66.825	136.05	2.03591	0.0392122
P12268	IMPDH2	64.9	61.4	91.3	81.2	160.7	128.4	121.8	197.7	74.7	152.15	2.03681	0.0253893
P52292	KPNA2	57.2	64.6	89.4	77.3	97.9	203.2	143.8	143	72.125	146.975	2.03778	0.0416996
Q16270	IGFBP7	55	76.6	53.4	87.2	103.6	121	140.8	189.7	68.05	138.775	2.03931	0.0160034
Q9NZT2	OGFR	67.1	56.9	88.4	77	128.8	181	171.2	111.8	72.35	148.2	2.04838	0.0275568
Q9Y508	RNF114	60.4	49.7	110.3	73.5	111.4	157.8	192.9	144.8	73.475	151.725	2.06499	0.00716429
Q8TBY8	PMFBP1	53.9	36.3	103.3	82.8	121	158.8	153.5	141.2	69.075	143.625	2.07926	0.0197819
Q99471	PFDN5	100.2	37.2	58.8	65.4	225.5	79.2	90.8	149.3	65.4	136.2	2.08257	0.0452539
Q9NRL2	BAZ1A	35.5	58.2	104.5	72	115.2	186.9	147.4	115.7	67.55	141.3	2.09178	0.0355894
O15427	SLC16A3	50.9	83.5	97	63.5	176.6	130	139.8	173.4	73.725	154.95	2.10173	0.0320038
O95361	TRIM16	55.1	65.5	82.4	67.9	183.3	128.3	142.1	117.3	67.725	142.75	2.10779	0.0249684
Q9UQ35	SRRM2	52.4	46.9	92.2	78	107.4	183	139.9	139.9	67.375	142.55	2.11577	0.0351337
Q68D10	SPTY2D1	59.3	52.4	93.7	73.1	147.8	132.6	155.6	155.9	69.625	147.975	2.12531	0.000855386
Q9H7E9	C8orf33	58.4	60.2	76.1	77.1	154.9	178.5	120.1	127.2	67.95	145.175	2.1365	0.0233625
P06493	CDK1	58.3	64.9	72.6	78.6	109.2	151.7	146.6	186.4	68.6	148.475	2.16436	0.00676291
Q9H5K3	POMK	43.1	58.1	97.9	81.2	140.5	154.8	146.7	165	70.075	151.75	2.16554	0.00559478
P11279	LAMP1	71.8	60.1	68.8	91.8	172.9	139	124.6	199.5	73.125	159	2.17436	0.00531089
Q32P28	P3H1	56.6	82.1	56.3	95.5	166.4	109	142.6	214.7	72.625	158.175	2.17797	0.0258287
Q96CP6	GRAMD1A	44.7	86.5	54	76.4	149.8	192.6	128.2	99.2	65.4	142.45	2.17813	0.0290762
Q7Z6E9	RBBP6	51.4	27.9	94.7	63.6	134.5	132.2	159.4	91.5	59.4	129.4	2.17845	0.0228355
Q9BRT9	GINS4	60.1	63.8	84.6	74.4	84.1	197.6	180.6	155.5	70.725	154.45	2.18381	0.0349052
Q9H361	PABPC3	48	40.8	110.5	73.2	122.6	177.3	149.8	145.5	68.125	148.8	2.18422	0.0284145
Q07817	BCL2L1	54	52.1	87.3	73.6	108.7	197.7	155.6	127.5	66.75	147.375	2.20787	0.0347569
Q8WV24	PHLDA1	59.1	52.9	65.4	81.6	108.7	84.8	161.1	223.5	64.75	144.525	2.23205	0.048181
P13473	LAMP2	59.9	60.8	95.8	73.1	157.9	175.5	144.3	170	72.4	161.925	2.23653	0.00817352
Q6P4E1	GOLM2	55	32.2	90.9	80.8	114.4	158.8	117.5	190.5	64.725	145.3	2.24488	0.0392338
Q08945	SSRP1	55.5	68.5	66.1	77.1	94.8	183.8	112.4	212.4	66.8	150.85	2.25823	0.0402768
P29084	GTF2E2	49.5	31.5	100	60.8	86	162.7	138.4	159.4	60.45	136.625	2.26013	0.046952
O95347	SMC2	43.4	49.4	92.5	73.4	95.4	193	153.4	143.2	64.675	146.25	2.26131	0.0302013
P43307	SSR1	45.3	29	107.7	81.3	82	175.8	162.8	181.1	65.825	150.425	2.28523	0.041284
P06748	NPM1	47.2	35.9	87.3	76.4	98.2	165	137.2	165.1	61.7	141.375	2.29133	0.0239888
Q8WUJ3	CEMIP	61	62.1	67.5	84.3	84.2	155.1	188.7	208.6	68.725	159.15	2.31575	0.0309449
Q9NY93	DDX56	48.8	44.5	88.1	63.5	82.6	173.6	146.6	166.7	61.225	142.375	2.32544	0.0325177
A4FU01	MTMR11	33.5	32	87.4	43.1	101.7	134	122.3	98.6	49	114.15	2.32959	0.0189698
Q9NYU1	UGGT2	40	80.3	57.4	64.4	127.6	127.7	150.8	158.6	60.525	141.175	2.33251	0.00549258
P33991	MCM4	44.8	40.1	96.4	69.9	89.9	194.9	151.4	151.6	62.8	146.95	2.33997	0.0426151
Q70UQ0	IKBIP	40	90	58.8	91.5	131.1	139.9	152.8	233.6	70.075	164.35	2.34534	0.0153944
Q96T88	UHRF1	48.1	59	76.9	70	127.7	151.4	140.8	176.8	63.5	149.175	2.34921	0.00257205
Q15397	PUM3	45.4	46.8	85.1	73.6	76.1	188.5	141.8	184.8	62.725	147.8	2.35632	0.0434326
Q9H6X2	ANTXR1	57.3	54.1	55.8	90.5	165.9	88.7	197.9	156	64.425	152.125	2.36127	0.0340617
P13611	VCAN	53.6	51.6	58.2	108.5	176.8	76.1	144.7	244.6	67.975	160.55	2.3619	0.0342269
P62760	VSNL1	49.8	49.3	88.6	79	99.4	171.6	135.1	224.7	66.675	157.7	2.3652	0.0367268
Q9Y5V0	ZNF706	85.9	23.5	57.8	49.2	185.2	111.9	83.8	133.5	54.1	128.6	2.37708	0.0202187
Q9UN81	L1RE1	58.1	46.1	98.5	71.7	218.9	162.7	134.2	136.8	68.6	163.15	2.37828	0.042038
P59826	BPIFB3	32	82.3	65.5	91.1	130.6	144.1	170.4	203.7	67.725	162.2	2.39498	0.00355249
Q8NFJ5	GPRC5A	62.2	47.1	86.7	54.5	227.8	107.7	131.9	135.2	62.625	150.65	2.40559	0.0465255
Q96PZ2	FAM111A	37.2	28.2	101.2	60.8	113.7	131.7	182.4	121.9	56.85	137.425	2.41733	0.00272192
P12004	PCNA	46.9	43.3	93.8	74	78.8	142.2	219.8	192.3	64.5	158.275	2.45388	0.0219986
Q92688	ANP32B	54.3	49.6	67.5	60.2	160.3	150.6	146.6	113.8	57.9	142.825	2.46675	0.00575227
Q96AY3	FKBP10	49.7	72.9	54.2	86.5	166	101	133.8	256.9	65.825	164.425	2.49791	0.0461924
P67936	TPM4	45.6	57.2	59.6	90.4	187.7	119.3	178.5	147.1	63.2	158.15	2.50237	0.0204718
P49642	PRIM1	40.3	51.6	82.2	71.4	94.8	188.6	175.5	177.3	61.375	159.05	2.59145	0.010596
P63313	TMSB10	45.9	22	82.1	79.6	178.6	93.8	126.4	196.5	57.4	148.825	2.59277	0.0205199
Q9BTT0	ANP32E	51.3	36.4	66	62.1	146	116.6	131.2	192	53.95	146.45	2.71455	0.0068384
P39900	MMP12	88.6	50.7	79.8	58.5	234.8	101.5	192.3	250.2	69.4	194.7	2.80548	0.0242646
P19338	NCL	45.9	45.9	66.6	56.9	110.2	227.7	114.8	159.7	53.825	153.1	2.8444	0.0446642
Q01105	SET	45.1	43.6	73	63.6	117.9	233.3	171.9	120.2	56.325	160.825	2.8553	0.0389801
Q8IWU6	SULF1	61.4	42.8	50.2	71.1	178.9	81.3	131.4	264.9	56.375	164.125	2.91131	0.046648
Q02539	H1-1	44.2	36.6	48.7	62.7	205.3	116.9	142.1	99.7	48.05	141	2.93444	0.0363844
P52926	HMGA2	23.9	18.8	58.9	41.5	168.5	67.7	99.2	112.7	35.775	112.025	3.13138	0.0486611
Q9Y5V3	MAGED1	37.7	41.9	78	67.2	169.6	241.9	176.1	130.9	56.2	179.625	3.19617	0.0239441
Q86VI3	IQGAP3	19	25	72	60.1	71.8	200.9	176.3	162.4	44.025	152.85	3.47189	0.0231999
