# Supplementary material for: Complement and Coagulation Cascades Pathway was Inactivated in HIV-Associated Colorectal Cancer: Results from a Proteomics Study
Source: J Cancer. 2026 Jan 14;17(2):427–38. doi: 10.7150/jca.124804 (PMC12825422; doi:10.7150/jca.124804)
Supplement: Supplementary file 1 — Supplementary figures and tables. [file jcav17p0427s1.zip › Supplement figure and tables-20250813/Table S4-Common DEPs-20240201.xlsx]

## Sheet: Sheet1
Accession	Gene Name	Description	Coverage [%]	# Peptides	# PSMs	# Unique Peptides	# AAs	MW [kDa]	calc. pI	Score Sequest HT: Sequest HT	No_HIV_adjacent_No3	No_HIV_adjacent_No7	No_HIV_adjacent_No11	No_HIV_adjacent_No13	No_HIV_cancer_No3	No_HIV_cancer_No7	No_HIV_cancer_No11	No_HIV_cancer_No13	Average No_HIV-A	Average HIV_C	Average No_HIV_C_A	Pvalue No_HIV_C_A	HIV_adjacent_No6	HIV_adjacent_No10	HIV_adjacent_No12	HIV_adjacent_No14	HIV_adjacent_No15	HIV_cancer_No6	HIV_cancer_No10	HIV_cancer_No12	HIV_cancer_No14	HIV_cancer_No15	Average HIV_A	Average HIV_C	Average HIV_C_A	Pvalue HIV_C_A
O60609	GFRA3	GDNF family receptor alpha-3 OS=Homo sapiens OX=9606 GN=GFRA3 PE=1 SV=2	2	1	1	1	400	44.5	7.74	2.1	139.5	122.4	104.3	167.2	59.4	41	59.1	47.6	133.35	51.775	0.388264	0.0126555	290.6	104.4	132.3	168.6	112.5	43.6	65.6	37	46.6	58.4	161.68	50.24	0.310737	0.0393336
P56159	GFRA1	GDNF family receptor alpha-1 OS=Homo sapiens OX=9606 GN=GFRA1 PE=1 SV=2	1	1	2	1	465	51.4	7.91	3.98	167.8	94.1	60.5	140.6	44.7	36.2	41.1	42	115.75	41	0.354212	0.0466253	225.2	220.2	113.7	166.8	131.5	51.5	111.6	56.4	37	59.1	171.48	63.12	0.36809	0.00644197
Q2UY09	COL28A1	Collagen alpha-1(XXVIII) chain OS=Homo sapiens OX=9606 GN=COL28A1 PE=2 SV=2	11	13	19	13	1125	116.6	6.4	56.57	102.3	117.6	86.1	104.6	51.8	62.6	60.8	54	102.65	57.3	0.558208	0.00677379	241.5	144.9	153.1	192.1	111.6	50.8	100.4	49.8	58.4	57.7	168.64	63.42	0.376067	0.0173122
Q01118	SCN7A	Sodium channel protein type 7 subunit alpha OS=Homo sapiens OX=9606 GN=SCN7A PE=1 SV=2	2	4	4	4	1682	193.4	7.96	11.06	147.7	87.9	91.6	191.1	47.4	48	58.8	62.3	129.575	54.125	0.417712	0.0482048	227.8	126.4	138.4	194.1	72.4	52.2	76.2	56	51.5	70	151.82	61.18	0.402977	0.0436912
P21246	PTN	Pleiotrophin OS=Homo sapiens OX=9606 GN=PTN PE=1 SV=1	5	1	2	1	168	18.9	9.6	7.37	140.4	199.4	143.1	131.6	44.1	38.7	42.5	55.5	153.625	45.2	0.294223	0.00949704	140.6	142.5	152.4	169.5	106.1	31.1	105.8	50.1	49.9	56.7	142.22	58.72	0.412881	0.00774833
Q16534	HLF	Hepatic leukemia factor OS=Homo sapiens OX=9606 GN=HLF PE=1 SV=1	5	1	1	1	295	33.2	7.97	2.49	116.5	189.9	110.7	212.7	83.5	55	53.7	119.4	157.45	77.9	0.49476	0.0373103	122.1	124	94.4	121.4	138.2	34.5	71.8	27.5	72.8	51.9	120.02	51.7	0.430762	0.00113554
Q12860	CNTN1	Contactin-1 OS=Homo sapiens OX=9606 GN=CNTN1 PE=1 SV=1	1	1	1	1	1018	113.2	5.9	2.04	131.7	116.3	95.4	125.9	55.3	52.5	60.4	61.6	117.325	57.45	0.489665	0.00646789	143	203.2	133.5	177.5	106.3	52.3	101.3	57.7	56.5	69.9	152.7	67.54	0.442305	0.00393843
Q8N126	CADM3	Cell adhesion molecule 3 OS=Homo sapiens OX=9606 GN=CADM3 PE=1 SV=1	14	4	6	4	398	43.3	6.09	14.02	111.8	129	104.2	138.4	75.1	58	67.9	57.4	120.85	64.6	0.534547	0.0166752	173.8	124.3	140.3	163.7	126.2	62.8	71.3	68.1	61.3	66.5	145.66	66	0.45311	0.00231088
P22105	TNXB	Tenascin-X OS=Homo sapiens OX=9606 GN=TNXB PE=1 SV=5	30	83	205	83	4244	458.1	5.17	718.26	116.7	120.9	78.6	134.5	64.6	47.6	57.6	59.8	112.675	57.4	0.50943	0.0216601	175.2	168.7	166.4	139.8	112	66.6	87.7	78.2	65.4	59.7	152.42	71.52	0.46923	0.000909991
A0A075B6I4	IGLV10-54	Immunoglobulin lambda variable 10-54 OS=Homo sapiens OX=9606 GN=IGLV10-54 PE=3 SV=1	9	1	4	1	117	12.4	8.03	12.7	124.9	129.6	82.1	268.5	60.7	35.5	58.2	148.8	151.275	75.8	0.501074	0.0351291	109.4	143.3	70.2	154.9	128.1	48.6	70.1	53.3	50	63.7	121.18	57.14	0.47153	0.0105282
Q14031	COL4A6	Collagen alpha-6(IV) chain OS=Homo sapiens OX=9606 GN=COL4A6 PE=1 SV=3	1	1	1	1	1691	163.7	9.2	2.46	124.5	130.9	148.5	128.9	36.7	54.2	50.9	55.2	133.2	49.25	0.369745	0.000600161	86.6	109.8	149.5	238.2	129.7	86.4	39.1	66.8	110.2	53.9	142.76	71.28	0.4993	0.0252688
Q13424	SNTA1	Alpha-1-syntrophin OS=Homo sapiens OX=9606 GN=SNTA1 PE=1 SV=1	5	3	9	2	505	53.9	6.8	24.73	148.3	106.9	61.1	109.7	43.9	50	45.6	48.1	106.5	46.9	0.440376	0.0464408	140.5	199.9	141	119.9	187.3	40.2	118.3	44.7	100	94.9	157.72	79.62	0.504819	0.00630239
Q9NZR1	TMOD2	Tropomodulin-2 OS=Homo sapiens OX=9606 GN=TMOD2 PE=1 SV=1	25	8	10	7	351	39.6	5.27	33.95	114	118.6	85.2	141.3	65.9	63	70	64.5	114.775	65.85	0.573731	0.0313912	169.3	141.8	125.9	138	136.2	68.4	89.8	65.5	65.2	77.5	142.24	73.28	0.515186	0.00134943
Q9Y2J2	EPB41L3	Band 4.1-like protein 3 OS=Homo sapiens OX=9606 GN=EPB41L3 PE=1 SV=2	26	28	63	21	1087	120.6	5.19	222.47	134.8	125	97.8	154.4	83	51.4	53.4	104.7	128	73.125	0.571289	0.00338446	171.8	112.6	118.3	134.7	116	47.6	106.2	56.9	69.4	61.9	130.68	68.4	0.523416	0.029349
O94911	ABCA8	ABC-type organic anion transporter ABCA8 OS=Homo sapiens OX=9606 GN=ABCA8 PE=1 SV=4	4	5	8	5	1621	183.6	7.25	20.31	108.9	116.7	112.9	129.9	86.9	68.1	69.5	80	117.1	76.125	0.650085	0.00799216	134.3	102.6	173.4	153.3	110.6	61.9	80	69.5	75.8	65.7	134.84	70.58	0.523435	0.0101214
O60760	HPGDS	Hematopoietic prostaglandin D synthase OS=Homo sapiens OX=9606 GN=HPGDS PE=1 SV=3	10	2	3	2	199	23.3	5.85	8.07	97.2	131.7	155.3	129.9	74.3	72	100.4	77	128.525	80.925	0.629644	0.0107264	98.7	118	128.3	137.1	129.1	82.8	61.2	61.3	73.5	72.4	122.24	70.24	0.574607	0.00490549
P35527	KRT9	Keratin, type I cytoskeletal 9 OS=Homo sapiens OX=9606 GN=KRT9 PE=1 SV=3	60	29	142	28	623	62	5.24	473.37	233.9	216	113.1	158.8	53.2	47.9	47.4	56.4	180.45	51.225	0.283874	0.0177984	78	158.6	105.7	125.3	83.3	75	78.8	51.8	55.4	61.4	110.18	64.48	0.585224	0.0344621
P13647	KRT5	Keratin, type II cytoskeletal 5 OS=Homo sapiens OX=9606 GN=KRT5 PE=1 SV=3	31	22	74	9	590	62.3	7.74	202.96	262.6	225.7	94.7	135.3	52.1	47	44.4	51.5	179.575	48.75	0.271474	0.0411761	81.1	157.1	93.2	124.1	102.8	68.9	80.4	53.5	58.3	67.3	111.66	65.68	0.588214	0.01597
P02533	KRT14	Keratin, type I cytoskeletal 14 OS=Homo sapiens OX=9606 GN=KRT14 PE=1 SV=4	41	24	81	4	472	51.5	5.16	259.41	240.6	183.2	109.2	127.4	82.6	74.3	52.3	50	165.1	64.8	0.392489	0.0197982	78.3	121.5	100.1	119	113.1	77	69.2	58.2	65.8	78.1	106.4	69.66	0.654699	0.0179302
Q86YZ3	HRNR	Hornerin OS=Homo sapiens OX=9606 GN=HRNR PE=1 SV=2	14	10	25	10	2850	282.2	10.04	60.58	202.9	203.1	126.7	156.1	60.1	53	53	58.7	172.2	56.2	0.326365	0.0079338	83.2	128.9	105.4	123.8	93.3	75.9	70.4	58.1	75.6	71.9	106.92	70.38	0.658249	0.0185806
Q15785	TOMM34	Mitochondrial import receptor subunit TOM34 OS=Homo sapiens OX=9606 GN=TOMM34 PE=1 SV=2	35	9	19	8	309	34.5	8.98	69.75	71.8	75.7	83.6	86.5	100.2	163	164.7	115.3	79.4	135.8	1.71033	0.0393951	74.8	72.3	80.9	81	66.4	125.8	79.3	129.4	102.9	126.3	75.08	112.74	1.5016	0.0193285
Q9UHV9	PFDN2	Prefoldin subunit 2 OS=Homo sapiens OX=9606 GN=PFDN2 PE=1 SV=1	60	10	29	10	154	16.6	6.58	91.98	78.5	58	93.4	82.9	118.4	118.3	144.4	90.1	78.2	117.8	1.50639	0.0418246	76.4	68.3	89.3	87.9	84.2	164.4	78.8	132.8	108.1	125.7	81.22	121.96	1.5016	0.0381818
P13639	EEF2	Elongation factor 2 OS=Homo sapiens OX=9606 GN=EEF2 PE=1 SV=4	69	57	474	55	858	95.3	6.83	1581.92	63.8	50.8	115.4	82.7	114.3	149.3	142.1	121.4	78.175	131.775	1.68564	0.0422644	62.1	63.9	103	88.5	66.2	119.1	76.1	118.2	142.4	120.8	76.74	115.32	1.50274	0.0192804
P19174	PLCG1	1-phosphatidylinositol 4,5-bisphosphate phosphodiesterase gamma-1 OS=Homo sapiens OX=9606 GN=PLCG1 PE=1 SV=1	1	2	4	2	1290	148.4	6.05	11.38	63.2	79.2	91	74.5	103.4	139.1	135	91.7	76.975	117.3	1.52387	0.0195754	66.9	73.3	74.2	75.1	118.8	125.8	96.4	126.5	119	146.9	81.66	122.92	1.50527	0.00386165
P46781	RPS9	40S ribosomal protein S9 OS=Homo sapiens OX=9606 GN=RPS9 PE=1 SV=3	45	13	53	13	194	22.6	10.65	140.97	54.9	48.1	112.8	87.2	101	151.4	134.7	143.3	75.75	132.6	1.7505	0.0446837	59.2	63.9	107.5	92.7	61.4	129.2	61.8	129.7	129.8	131.4	76.94	116.38	1.51261	0.0475485
P15880	RPS2	40S ribosomal protein S2 OS=Homo sapiens OX=9606 GN=RPS2 PE=1 SV=2	50	15	87	15	293	31.3	10.24	263.6	50.6	53.8	118.2	85.7	102.1	151.3	134.2	138.4	77.075	131.5	1.70613	0.0471121	59.8	63.5	101	90	69.1	129	63.5	123.1	136.4	130.2	76.68	116.44	1.51852	0.0357073
Q96PZ0	PUS7	Pseudouridylate synthase 7 homolog OS=Homo sapiens OX=9606 GN=PUS7 PE=1 SV=2	6	4	6	4	661	75	6.37	16.34	65.6	79.4	77.8	81.4	98.2	174.7	123.9	118.3	76.05	128.775	1.69329	0.0356371	76.8	73.3	83.8	77.4	77.8	133.7	79.7	136.9	103.7	137.5	77.82	118.3	1.52017	0.0176239
Q969G3	SMARCE1	SWI/SNF-related matrix-associated actin-dependent regulator of chromatin subfamily E member 1 OS=Homo sapiens OX=9606 GN=SMARCE1 PE=1 SV=2	22	9	18	8	411	46.6	4.88	53.07	58.9	49.9	97.8	79	121	156.9	140.5	126.3	71.4	136.175	1.90721	0.0215628	57.3	62.4	100.6	102.2	62.1	97.3	61.7	162	130.9	133.2	76.92	117.02	1.52132	0.0340013
P61326	MAGOH	Protein mago nashi homolog OS=Homo sapiens OX=9606 GN=MAGOH PE=1 SV=1	51	8	24	8	146	17.2	6.11	83.1	56.2	71	99.1	90.6	102.7	115.7	141.5	144.2	79.225	126.025	1.59072	0.000300874	71.2	58.5	93.9	103.9	60.5	119.7	79.2	155.6	124	112.4	77.6	118.18	1.52294	0.00888361
Q92945	KHSRP	Far upstream element-binding protein 2 OS=Homo sapiens OX=9606 GN=KHSRP PE=1 SV=4	41	29	79	26	711	73.1	7.3	249.4	63.4	48	108.2	89.7	102.3	129.9	152.2	103.7	77.325	122.025	1.57808	0.0498206	68.4	61.7	105.2	99.8	62	115.7	77.8	165.5	116.1	130.4	79.42	121.1	1.5248	0.0189041
P52597	HNRNPF	Heterogeneous nuclear ribonucleoprotein F OS=Homo sapiens OX=9606 GN=HNRNPF PE=1 SV=3	53	15	96	12	415	45.6	5.58	299.54	55.8	47.7	111.2	86.5	103.2	144.8	146	127.2	75.3	130.3	1.73041	0.0308375	61.5	62.5	116.9	94.6	51.5	127.6	69.5	136.7	134.5	122.3	77.4	118.12	1.5261	0.0311407
Q8WYA6	CTNNBL1	Beta-catenin-like protein 1 OS=Homo sapiens OX=9606 GN=CTNNBL1 PE=1 SV=1	17	12	28	12	563	65.1	5.05	82.68	57.2	53.9	93.8	84.1	97.2	170.3	148.7	126.3	72.25	135.625	1.87716	0.0387708	63.6	66.1	103.9	91.6	57.6	113.3	68.8	157.5	119.6	126.5	76.56	117.14	1.53004	0.0243009
Q8NDV7	TNRC6A	Trinucleotide repeat-containing gene 6A protein OS=Homo sapiens OX=9606 GN=TNRC6A PE=1 SV=2	0	1	1	1	1962	210.2	7.01	1.93	51.2	93.4	105.4	68.6	156.5	190.9	161	85.3	79.65	148.425	1.86347	0.0439169	57.6	59	69.3	79.7	85.1	112.8	59.3	129.3	111.6	124.1	70.14	107.42	1.53151	0.0243359
Q9NV06	DCAF13	DDB1- and CUL4-associated factor 13 OS=Homo sapiens OX=9606 GN=DCAF13 PE=1 SV=2	3	2	3	2	445	51.4	9.19	4.31	59.3	68.3	97.5	85.9	101.9	155.7	135.1	142.6	77.75	133.825	1.72122	0.0153258	57.6	63.3	93.9	86.9	74.2	103.9	63	151	118	141.7	75.18	115.52	1.53658	0.0269084
Q9NQS1	AVEN	Cell death regulator Aven OS=Homo sapiens OX=9606 GN=AVEN PE=1 SV=1	8	3	4	3	362	38.5	4.98	11.61	68.6	51.3	99	87.1	85.6	130.8	144.3	135.1	76.5	123.95	1.62026	0.0339613	62.4	76.1	93.8	89.7	71.1	131.7	87.4	115.6	141	129.3	78.62	121	1.53905	0.0185586
Q9Y2L1	DIS3	Exosome complex exonuclease RRP44 OS=Homo sapiens OX=9606 GN=DIS3 PE=1 SV=2	16	14	24	14	958	108.9	7.14	75.8	68.6	53.6	94.3	89.7	98.8	138.4	132.3	117.8	76.55	121.825	1.59144	0.0426993	73.7	75.1	99.4	87.5	60.5	137.5	80.6	151.9	113.8	126.4	79.24	122.04	1.54013	0.0215454
Q99442	SEC62	Translocation protein SEC62 OS=Homo sapiens OX=9606 GN=SEC62 PE=1 SV=1	18	8	21	8	399	45.8	7.12	52.37	59	61.1	109.1	91.3	110.1	133.5	141.4	108.3	80.125	123.325	1.53916	0.0365539	59.7	62.4	95.9	107.2	62.7	118.6	63.6	108	165.4	142.8	77.58	119.68	1.54267	0.0493789
Q9Y603	ETV7	Transcription factor ETV7 OS=Homo sapiens OX=9606 GN=ETV7 PE=1 SV=1	2	1	1	1	341	39	8.03	2.99	52.7	48.5	102.4	96.1	100.9	139.8	137	135.3	74.925	128.25	1.71171	0.0260565	70.8	62	104.8	97.1	52.3	97.8	85.4	137.8	128.3	151	77.4	120.06	1.55116	0.0390254
P41227	NAA10	N-alpha-acetyltransferase 10 OS=Homo sapiens OX=9606 GN=NAA10 PE=1 SV=1	42	10	30	10	235	26.4	5.64	99.25	70.1	53.8	95.9	82.6	99.8	146.1	136.7	135.2	75.6	129.45	1.7123	0.0289988	68.3	68.4	93.8	86.5	67	115.9	77.8	139.1	126.7	136.4	76.8	119.18	1.55182	0.0117219
Q14444	CAPRIN1	Caprin-1 OS=Homo sapiens OX=9606 GN=CAPRIN1 PE=1 SV=2	17	12	37	12	709	78.3	5.25	127.14	61.3	61.8	108.9	77.8	119.6	159.7	143.5	125.3	77.45	137.025	1.76921	0.0222947	62.8	58.6	94.5	85.9	66.9	117.1	76.6	119.5	133.2	126.9	73.74	114.66	1.55492	0.00771909
Q9NZT2	OGFR	Opioid growth factor receptor OS=Homo sapiens OX=9606 GN=OGFR PE=1 SV=3	12	9	13	9	677	73.3	4.84	37.36	67.1	56.9	88.4	77	128.8	181	171.2	111.8	72.35	148.2	2.04838	0.0275568	61.4	69.3	79.8	86.8	61.8	129.1	77.2	137.5	104.5	110.4	71.82	111.74	1.55583	0.0261226
Q13263	TRIM28	Transcription intermediary factor 1-beta OS=Homo sapiens OX=9606 GN=TRIM28 PE=1 SV=5	46	31	109	31	835	88.5	5.77	354.34	51.8	54.2	93.5	88.7	105.5	135.9	150.2	153.9	72.05	136.375	1.89278	0.00198646	60	66.8	99.9	91.9	59.3	113.2	68.2	174.9	105.3	126.8	75.58	117.68	1.55703	0.0458871
Q12962	TAF10	Transcription initiation factor TFIID subunit 10 OS=Homo sapiens OX=9606 GN=TAF10 PE=1 SV=1	4	1	2	1	218	21.7	6.57	5.02	57.2	60.1	120	95.1	115.2	108.8	139	144.5	83.1	126.875	1.52677	0.0143055	64.9	48.5	92	99.1	70.7	128.4	70.8	149.9	123.9	111.8	75.04	116.96	1.55864	0.0074334
Q10471	GALNT2	Polypeptide N-acetylgalactosaminyltransferase 2 OS=Homo sapiens OX=9606 GN=GALNT2 PE=1 SV=1	24	13	24	12	571	64.7	8.35	81.42	51.7	84.7	93.2	93.5	128.2	120.4	120.9	170.2	80.775	134.925	1.67038	0.0255063	60.1	68.4	89.3	82.3	66	127.8	72	99.3	132.3	139.7	73.22	114.22	1.55996	0.0477517
Q8IXB1	DNAJC10	DnaJ homolog subfamily C member 10 OS=Homo sapiens OX=9606 GN=DNAJC10 PE=1 SV=2	20	13	26	13	793	91	7.18	85.18	60.9	82.8	87.1	94.5	119.5	132.6	120.6	118.2	81.325	122.725	1.50907	0.0133559	65.9	77.8	80.1	80.8	79.3	130.1	91.1	91.8	156.6	130.3	76.78	119.98	1.56265	0.0302501
Q9Y2V2	CARHSP1	Calcium-regulated heat-stable protein 1 OS=Homo sapiens OX=9606 GN=CARHSP1 PE=1 SV=2	35	5	16	5	147	15.9	8.21	68.98	45.3	78	86.9	78.9	136.8	166.5	156	113.4	72.275	143.175	1.98098	0.0123956	58.7	62.8	93.4	78.2	72.8	137.8	76.9	135.3	116.5	105.7	73.18	114.44	1.56382	0.0176719
Q14566	MCM6	DNA replication licensing factor MCM6 OS=Homo sapiens OX=9606 GN=MCM6 PE=1 SV=1	27	23	37	23	821	92.8	5.41	111.21	52.2	58	99.4	73.6	90.9	172.9	143.5	139.2	70.8	136.625	1.92973	0.0321811	63.9	64.7	94.4	86.7	68.8	94.6	76.8	149.6	128.8	142.2	75.7	118.4	1.56407	0.0149699
Q16637	SMN1	Survival motor neuron protein OS=Homo sapiens OX=9606 GN=SMN1 PE=1 SV=1	6	2	3	2	294	31.8	6.55	3.58	58.3	53.1	104.8	87.6	110	143	132.4	113.8	75.95	124.8	1.64319	0.0463416	61.3	65.6	108.2	91.8	61.8	130.3	75.9	138.1	133.5	130.3	77.74	121.62	1.56445	0.0179214
P49458	SRP9	Signal recognition particle 9 kDa protein OS=Homo sapiens OX=9606 GN=SRP9 PE=1 SV=2	64	6	22	6	86	10.1	7.97	59.01	61.2	43.5	109	94.5	116.5	100.7	125.9	136.4	77.05	119.875	1.55581	0.0191913	84	45.6	80.2	140.8	43.8	145.5	80.1	154.2	127.8	110.3	78.88	123.58	1.56668	0.0481579
Q9BYB4	GNB1L	Guanine nucleotide-binding protein subunit beta-like protein 1 OS=Homo sapiens OX=9606 GN=GNB1L PE=1 SV=2	6	2	2	2	327	35.6	7.97	6.88	71.9	60.4	86.7	84.8	138.3	151.7	131.3	110.4	75.95	132.925	1.75016	0.0275566	67.7	74.6	86.1	77.9	69.3	140.6	72.7	123	123.2	129.5	75.12	117.8	1.56816	0.02859
Q9HAV4	XPO5	Exportin-5 OS=Homo sapiens OX=9606 GN=XPO5 PE=1 SV=1	12	14	21	14	1204	136.2	5.8	53.95	61.7	66.5	82.6	84.7	116.8	159.3	153.9	143.1	73.875	143.275	1.93942	0.00390523	63	72.2	81.1	85	61.3	111.4	78	136.5	108.5	134.4	72.52	113.76	1.56867	0.025764
Q96QC0	PPP1R10	Serine/threonine-protein phosphatase 1 regulatory subunit 10 OS=Homo sapiens OX=9606 GN=PPP1R10 PE=1 SV=1	10	9	13	9	940	99	9.17	29.45	55.2	48.1	120.8	78.1	105.9	93.5	151.6	135.9	75.55	121.725	1.61118	0.00397128	53.8	65.3	122.3	105.5	46.3	111.3	70.1	177.4	127.2	131.8	78.64	123.56	1.57121	0.0343891
P41250	GARS1	Glycine--tRNA ligase OS=Homo sapiens OX=9606 GN=GARS1 PE=1 SV=3	40	26	73	26	739	83.1	7.03	231.96	62.5	61.9	98.6	106.4	121.3	137.8	126.9	126.1	82.35	128.025	1.55464	0.0399387	62.4	69.5	92	78.5	70.3	130.5	77.6	98.2	128.1	151.3	74.54	117.14	1.57151	0.0497081
P39748	FEN1	Flap endonuclease 1 OS=Homo sapiens OX=9606 GN=FEN1 PE=1 SV=1	23	7	20	7	380	42.6	8.62	75.28	57	65.2	94.6	81.7	110.4	158.5	148.3	117	74.625	133.55	1.78961	0.0170683	62	65.4	97.1	89.1	62.6	112.3	65.6	141.5	129.6	142.3	75.24	118.26	1.57177	0.0277893
P62081	RPS7	40S ribosomal protein S7 OS=Homo sapiens OX=9606 GN=RPS7 PE=1 SV=1	65	12	51	12	194	22.1	10.1	164.25	61.9	52.7	105.6	88.1	100.1	136.6	127.1	145.4	77.075	127.3	1.65164	0.0331403	63.8	64.1	99.2	90.8	64.1	128.2	68.5	125.7	139.3	139.1	76.4	120.16	1.57277	0.0267433
P52292	KPNA2	Importin subunit alpha-1 OS=Homo sapiens OX=9606 GN=KPNA2 PE=1 SV=1	14	6	10	6	529	57.8	5.4	44.44	57.2	64.6	89.4	77.3	97.9	203.2	143.8	143	72.125	146.975	2.03778	0.0416996	71.5	68.9	76.2	76.2	65.3	89.6	71.4	124.1	127	153.4	71.62	113.1	1.57917	0.0484674
O95819	MAP4K4	Mitogen-activated protein kinase kinase kinase kinase 4 OS=Homo sapiens OX=9606 GN=MAP4K4 PE=1 SV=2	6	8	14	3	1239	142	7.46	39.96	54.9	52.1	65.8	82.8	100.3	91.1	141.7	104.1	63.9	109.3	1.71049	0.0281543	59.7	75	99.7	95.2	99.1	119.3	138	128	128.9	164.4	85.74	135.72	1.58293	0.00311738
Q8NBM4	UBAC2	Ubiquitin-associated domain-containing protein 2 OS=Homo sapiens OX=9606 GN=UBAC2 PE=1 SV=1	5	2	3	2	344	38.9	9.01	7.56	72.7	62	94.4	73	104	141.2	135.4	136.7	75.525	129.325	1.71235	0.0157567	79.9	68.5	92.1	86.6	52.3	123.5	70.8	157	117.1	132.7	75.88	120.22	1.58434	0.0308565
Q9Y5M8	SRPRB	Signal recognition particle receptor subunit beta OS=Homo sapiens OX=9606 GN=SRPRB PE=1 SV=3	48	11	29	11	271	29.7	9.04	103.85	48.8	80.8	115.4	93.3	106.5	122	161.6	142	84.575	133.025	1.57286	0.000785354	59.5	48.4	74.8	95.8	80.6	122.9	69.6	96.2	144.5	137.5	71.82	114.14	1.58925	0.0089095
Q8TCT9	HM13	Minor histocompatibility antigen H13 OS=Homo sapiens OX=9606 GN=HM13 PE=1 SV=1	24	8	36	8	377	41.5	6.43	133.7	56.4	80.1	103.4	89.4	100.3	133.6	162.1	164	82.325	140	1.70058	0.00291198	63.9	47	84	92.6	64.2	112.3	64.4	115.1	140.3	127.1	70.34	111.84	1.58999	0.00614724
Q96G23	CERS2	Ceramide synthase 2 OS=Homo sapiens OX=9606 GN=CERS2 PE=1 SV=1	7	2	2	2	380	44.8	8.98	7.89	58.8	71.1	77.2	76.7	102.6	153.5	117.3	161.1	70.95	133.625	1.88337	0.0136404	83.1	55.9	79	72.1	89	117	82.7	133.7	116.7	152.8	75.82	120.58	1.59035	0.00263204
Q9NVX2	NLE1	Notchless protein homolog 1 OS=Homo sapiens OX=9606 GN=NLE1 PE=1 SV=4	2	1	1	1	485	53.3	7.34	3.89	65.9	49.2	70.7	78.9	100.2	150	138.5	131.3	66.175	130	1.96449	0.0201624	71.9	94.5	79.6	85	60.7	112.4	171.2	120.7	106.5	112.7	78.34	124.7	1.59178	0.006831
Q13951	CBFB	Core-binding factor subunit beta OS=Homo sapiens OX=9606 GN=CBFB PE=1 SV=2	25	4	10	4	182	21.5	6.6	34.79	60.4	61.3	87.5	78.5	155.9	125.8	158.2	137.6	71.925	144.375	2.0073	0.00288583	63.1	65.2	85.2	85.5	60.9	117.6	85.7	147	97.6	127.1	71.98	115	1.59767	0.0181561
Q9NY12	GAR1	H/ACA ribonucleoprotein complex subunit 1 OS=Homo sapiens OX=9606 GN=GAR1 PE=1 SV=1	33	6	13	5	217	22.3	10.92	49.66	50.6	50.4	93.7	88.7	79.5	149.4	126.8	152	70.85	126.925	1.79146	0.0407896	61.9	66.5	103	96.1	60.3	129.8	68.3	172.2	121.4	129.5	77.56	124.24	1.60186	0.0291725
Q9Y508	RNF114	E3 ubiquitin-protein ligase RNF114 OS=Homo sapiens OX=9606 GN=RNF114 PE=1 SV=1	13	3	8	3	228	25.7	7.25	17.6	60.4	49.7	110.3	73.5	111.4	157.8	192.9	144.8	73.475	151.725	2.06499	0.00716429	60	55.4	82.9	84	63	127.7	65.8	118.8	125.4	116.1	69.06	110.76	1.60382	0.0119485
Q96EY4	TMA16	Translation machinery-associated protein 16 OS=Homo sapiens OX=9606 GN=TMA16 PE=1 SV=2	8	3	5	3	203	23.8	9.26	11.35	61.5	47.6	95.5	82.5	98.7	128.5	117.1	115.4	71.775	114.925	1.60118	0.0451332	61.3	73.2	105.7	109.8	54.2	140.6	78.8	144.7	151.3	133.4	80.84	129.76	1.60515	0.0245202
Q9BVP2	GNL3	Guanine nucleotide-binding protein-like 3 OS=Homo sapiens OX=9606 GN=GNL3 PE=1 SV=2	19	9	16	9	549	62	9.16	47.22	63.1	65.7	87.8	83.3	91.7	118.8	114.7	168.9	74.975	123.525	1.64755	0.0384286	62.8	71	99.4	92.7	59.8	118	72.6	140.7	140.1	149	77.14	124.08	1.6085	0.0287409
Q5QJE6	DNTTIP2	Deoxynucleotidyltransferase terminal-interacting protein 2 OS=Homo sapiens OX=9606 GN=DNTTIP2 PE=1 SV=2	3	2	2	2	756	84.4	6.16	6.23	44.1	64.9	74	101.1	93.7	151.7	132.6	157.7	71.025	133.925	1.8856	0.00459771	56.8	60.4	93.1	103.8	61.5	108.1	61.7	174.3	131.7	128.7	75.12	120.9	1.60942	0.0322725
O43847	NRDC	Nardilysin OS=Homo sapiens OX=9606 GN=NRDC PE=1 SV=3	2	3	5	3	1151	131.6	4.98	16.84	78.7	65.1	72.8	74.7	153.3	155.8	133.6	119.6	72.825	140.575	1.93031	0.00613878	76.3	57.9	82	85.3	60.1	125.7	83.3	123	159.8	92.9	72.32	116.94	1.61698	0.00624439
P52657	GTF2A2	Transcription initiation factor IIA subunit 2 OS=Homo sapiens OX=9606 GN=GTF2A2 PE=1 SV=1	13	2	2	2	109	12.4	6.62	5.04	53.5	58.3	102.3	91.1	136.1	127	136.1	111.8	76.3	127.75	1.67431	0.0381753	69.7	57	75	104.4	69.3	132.5	81.3	157.8	103.3	133.4	75.08	121.66	1.6204	0.0378696
P13984	GTF2F2	General transcription factor IIF subunit 2 OS=Homo sapiens OX=9606 GN=GTF2F2 PE=1 SV=2	47	11	15	11	249	28.4	9.23	46.81	66.6	49.8	100.5	80.4	90.4	133.8	145.6	154.1	74.325	130.975	1.76219	0.0256527	65.3	66	101.3	91.3	49.2	122.1	79.4	148.7	130.6	124.9	74.62	121.14	1.62343	0.0105584
P60866	RPS20	40S ribosomal protein S20 OS=Homo sapiens OX=9606 GN=RPS20 PE=1 SV=1	47	5	30	5	119	13.4	9.94	99.31	55.2	42.7	105.3	85.4	104.3	145.1	132.8	134.9	72.15	129.275	1.79175	0.0372029	56.5	57.9	103.5	95.1	65.4	141.1	65	135.2	136.2	138.4	75.68	123.18	1.62764	0.0277804
O00148	DDX39A	ATP-dependent RNA helicase DDX39A OS=Homo sapiens OX=9606 GN=DDX39A PE=1 SV=2	44	19	58	7	427	49.1	5.68	172.45	50.3	69.5	99.5	75.5	104	169.8	144.3	114.2	73.7	133.075	1.80563	0.0239363	59.1	61.6	100.4	82	67	113.3	66.4	156.7	131.6	134.6	74.02	120.52	1.62821	0.0127396
Q9BRT9	GINS4	DNA replication complex GINS protein SLD5 OS=Homo sapiens OX=9606 GN=GINS4 PE=1 SV=1	4	1	2	1	223	26	4.98	6.33	60.1	63.8	84.6	74.4	84.1	197.6	180.6	155.5	70.725	154.45	2.18381	0.0349052	63.1	59.8	76.1	79.4	63.8	95.5	65.8	150.7	111.8	133.4	68.44	111.44	1.62829	0.0286319
Q13206	DDX10	Probable ATP-dependent RNA helicase DDX10 OS=Homo sapiens OX=9606 GN=DDX10 PE=1 SV=2	2	2	4	2	875	100.8	8.63	12.69	54.8	94	79.2	96.4	79.8	148.5	123	165.3	81.1	129.15	1.59248	0.0138386	65.7	64.1	81.3	93.2	59.7	109.7	62.9	144.3	123.9	154.2	72.8	119	1.63462	0.0445102
P50452	SERPINB8	Serpin B8 OS=Homo sapiens OX=9606 GN=SERPINB8 PE=1 SV=2	26	11	21	7	374	42.7	5.57	72.09	68.8	75.1	92	75.1	154.7	129.9	143.8	99.4	77.75	131.95	1.69711	0.0231159	59.4	76	91.2	63.3	74.9	147.5	89.6	138.4	107.7	113.3	72.96	119.3	1.63514	0.0181562
Q9GZZ1	NAA50	N-alpha-acetyltransferase 50 OS=Homo sapiens OX=9606 GN=NAA50 PE=1 SV=1	44	6	18	6	169	19.4	8.81	54.11	79.4	59.9	103.3	81	118.7	115.4	143.2	133.6	80.9	127.725	1.5788	0.00156273	76.3	52.5	73.5	94.6	68.7	124.4	82.5	151.7	112.9	128.2	73.12	119.94	1.64032	0.0115047
Q8WWM7	ATXN2L	Ataxin-2-like protein OS=Homo sapiens OX=9606 GN=ATXN2L PE=1 SV=2	13	14	21	13	1075	113.3	8.59	66.74	66.9	46.5	113.6	78.9	141.1	117.1	151.5	104.9	76.475	128.65	1.68225	0.0222153	60.9	62.8	95.9	93.1	57.8	123.1	81.4	146.2	128.7	129.7	74.1	121.82	1.64399	0.00730303
O60568	PLOD3	Multifunctional procollagen lysine hydroxylase and glycosyltransferase LH3 OS=Homo sapiens OX=9606 GN=PLOD3 PE=1 SV=1	25	18	34	18	738	84.7	6.05	108.3	66.3	80	82.4	82.8	142.1	113.2	120.7	133.1	77.875	127.275	1.63435	0.013826	66.3	73.2	73.4	70.1	87.3	144.7	82.7	113.4	105.5	162.8	74.06	121.82	1.64488	0.0213712
Q13185	CBX3	Chromobox protein homolog 3 OS=Homo sapiens OX=9606 GN=CBX3 PE=1 SV=4	40	9	58	8	183	20.8	5.33	155.05	48.3	48.6	94.7	82.5	112.1	156.2	149.9	129.4	68.525	136.9	1.99781	0.0149259	56.6	65.2	100.9	88.7	57.8	109.2	64.8	172	122.7	140.3	73.84	121.8	1.64951	0.0305837
Q96EP5	DAZAP1	DAZ-associated protein 1 OS=Homo sapiens OX=9606 GN=DAZAP1 PE=1 SV=1	30	8	26	8	407	43.4	8.56	94.61	59.7	50	105.8	85.8	104.7	139.6	149.4	114.9	75.325	127.15	1.68802	0.0287967	59.3	58.6	109.1	95.3	49.3	129.6	69.3	167.7	122.4	129.5	74.32	123.7	1.66442	0.0199204
Q07817	BCL2L1	Bcl-2-like protein 1 OS=Homo sapiens OX=9606 GN=BCL2L1 PE=1 SV=1	4	1	2	1	233	26	4.93	6.54	54	52.1	87.3	73.6	108.7	197.7	155.6	127.5	66.75	147.375	2.20787	0.0347569	53	50.8	94.2	81.4	74.5	135.1	58.3	165.8	109.2	121.2	70.78	117.92	1.66601	0.0264077
Q9H0D6	XRN2	5'-3' exoribonuclease 2 OS=Homo sapiens OX=9606 GN=XRN2 PE=1 SV=1	21	18	31	18	950	108.5	7.47	98.89	52.6	52.9	98.6	80.4	106.1	136.6	170.1	102.6	71.125	128.85	1.8116	0.0228805	60.2	67.6	97.1	87.5	62.7	127.5	70.2	159.3	124.4	143.7	75.02	125.02	1.66649	0.0224701
Q96MG7	NSMCE3	Non-structural maintenance of chromosomes element 3 homolog OS=Homo sapiens OX=9606 GN=NSMCE3 PE=1 SV=1	4	1	2	1	304	34.3	9.28	4.59	47.1	48.9	102.1	87.4	91.9	123.8	138.8	122.3	71.375	119.2	1.67005	0.0141572	66.8	57.8	95.3	103.7	65.4	129.3	68.1	162.3	127.6	161.3	77.8	129.72	1.66735	0.0284472
Q8NF37	LPCAT1	Lysophosphatidylcholine acyltransferase 1 OS=Homo sapiens OX=9606 GN=LPCAT1 PE=1 SV=2	12	7	13	7	534	59.1	6.02	42.69	55.2	86.3	84.5	89	136.4	153.2	144.3	94.7	78.75	132.15	1.6781	0.0480616	56.6	81	79.9	72.3	67.3	98.9	95.9	103.2	166	135.4	71.42	119.88	1.67852	0.0290427
Q8TBY8	PMFBP1	Polyamine-modulated factor 1-binding protein 1 OS=Homo sapiens OX=9606 GN=PMFBP1 PE=1 SV=3	1	1	2	1	1007	117.4	6.29	4.38	53.9	36.3	103.3	82.8	121	158.8	153.5	141.2	69.075	143.625	2.07926	0.0197819	54.7	52.9	96.5	81.2	68.7	125.7	74.4	124.5	149.1	121.6	70.8	119.06	1.68164	0.00886801
P41223	BUD31	Protein BUD31 homolog OS=Homo sapiens OX=9606 GN=BUD31 PE=1 SV=2	44	5	12	5	144	17	8.82	46.4	46.2	48.6	115.5	77.5	95.5	177.1	154.4	128.1	71.95	138.775	1.92877	0.0484193	53.1	62.3	94.1	90.4	56.3	98.5	66.1	166.6	125.4	144.4	71.24	120.2	1.68725	0.0292067
Q9NR30	DDX21	Nucleolar RNA helicase 2 OS=Homo sapiens OX=9606 GN=DDX21 PE=1 SV=5	36	25	56	24	783	87.3	9.28	181.93	61.5	68.2	89.6	80.6	94.4	165.3	137.6	177	74.975	143.575	1.91497	0.0254759	63.3	61.2	83.5	79.4	57	104.5	70.8	119.3	129.2	157.6	68.88	116.28	1.68815	0.0334694
P11940	PABPC1	Polyadenylate-binding protein 1 OS=Homo sapiens OX=9606 GN=PABPC1 PE=1 SV=2	44	28	100	8	636	70.6	9.5	359.34	55.5	51.7	113.1	76.7	121.1	161.7	143.9	129.4	74.25	139.025	1.87239	0.030342	57.7	58.2	93.1	81.5	61.7	117.8	71.3	138.6	135.2	131.8	70.44	118.94	1.68853	0.0075505
Q8N884	CGAS	Cyclic GMP-AMP synthase OS=Homo sapiens OX=9606 GN=CGAS PE=1 SV=2	2	1	1	1	522	58.8	9.48	4.07	46.3	72.9	84.7	66.5	109.2	151.2	128.6	153.1	67.6	135.525	2.00481	0.0054543	75.9	60.6	75.7	75.9	77.7	133.9	69.4	99.3	162.3	156.7	73.16	124.32	1.69929	0.0281232
Q13601	KRR1	KRR1 small subunit processome component homolog OS=Homo sapiens OX=9606 GN=KRR1 PE=1 SV=4	11	5	8	5	381	43.6	9.77	17.08	47.5	48.2	93.9	76.9	96.2	151	136.9	121.8	66.625	126.475	1.89831	0.0251643	47.2	59.1	118.9	97	58.2	114.9	68	186.8	122.4	155.2	76.08	129.46	1.70163	0.0285854
P48651	PTDSS1	Phosphatidylserine synthase 1 OS=Homo sapiens OX=9606 GN=PTDSS1 PE=1 SV=1	4	2	4	2	473	55.5	8.43	8.31	47.9	63.2	96.4	83.3	130.6	183.4	133.8	123.7	72.7	142.875	1.96527	0.0373818	58.4	58	92.5	79.9	57.9	116.6	75.7	137	122.8	138.9	69.34	118.2	1.70464	0.00919056
Q9BSC4	NOL10	Nucleolar protein 10 OS=Homo sapiens OX=9606 GN=NOL10 PE=1 SV=1	2	2	3	2	688	80.3	8.46	9.41	62.3	47.4	86.1	73.6	98.8	153.9	113.6	173.3	67.35	134.9	2.00297	0.046755	58.5	59.5	98.8	94.1	54.2	117	65.2	171.6	122.7	149.5	73.02	125.2	1.7146	0.0303079
Q8NHQ9	DDX55	ATP-dependent RNA helicase DDX55 OS=Homo sapiens OX=9606 GN=DDX55 PE=1 SV=3	1	1	1	1	600	68.5	9.25	1.68	50.9	58.9	81.8	97.9	101.5	129.9	103	204.5	72.375	134.725	1.86149	0.0402148	56.1	66.7	88.2	82.1	64.4	121	81.4	141	114	156.9	71.5	122.86	1.71832	0.0186523
Q9BYC5	FUT8	Alpha-(1,6)-fucosyltransferase OS=Homo sapiens OX=9606 GN=FUT8 PE=1 SV=2	9	5	7	5	575	66.5	7.66	12.3	49.2	70.1	87.5	86.7	131.5	137.9	130.8	102.3	73.375	125.625	1.7121	0.0375082	71.3	68.2	81.2	79.3	69.1	117.6	89.9	145.4	126.4	155.7	73.82	127	1.7204	0.00779208
P50750	CDK9	Cyclin-dependent kinase 9 OS=Homo sapiens OX=9606 GN=CDK9 PE=1 SV=3	3	1	2	1	372	42.8	8.79	7.18	49.2	46	107.6	79	84.5	130.1	148.1	113.1	70.45	118.95	1.68843	0.026947	44.6	64.6	105.4	83.8	84.4	103.7	69.4	160.2	144.8	181.4	76.56	131.9	1.72283	0.0198037
P67936	TPM4	Tropomyosin alpha-4 chain OS=Homo sapiens OX=9606 GN=TPM4 PE=1 SV=3	78	32	497	13	248	28.5	4.69	1248.05	45.6	57.2	59.6	90.4	187.7	119.3	178.5	147.1	63.2	158.15	2.50237	0.0204718	56	74	64.7	62.9	78	110.5	123.3	82.6	105.2	157.3	67.12	115.78	1.72497	0.00795522
Q13823	GNL2	Nucleolar GTP-binding protein 2 OS=Homo sapiens OX=9606 GN=GNL2 PE=1 SV=1	2	2	2	2	731	83.6	9.25	2.68	52.3	45.2	100.9	81.7	79.2	128.8	134.3	165.8	70.025	127.025	1.814	0.035159	56.6	56.5	106.3	91.9	59.2	96	68.2	141.5	183.5	152.1	74.1	128.26	1.7309	0.0290391
P46013	MKI67	Proliferation marker protein Ki-67 OS=Homo sapiens OX=9606 GN=MKI67 PE=1 SV=2	4	8	10	8	3256	358.5	9.45	23.47	65.3	57.5	79.7	73	83.5	136.7	141	187.3	68.875	137.125	1.99093	0.0420056	63.1	72.2	83.2	81.7	57	85.8	74.8	161.7	134.6	161.9	71.44	123.76	1.73236	0.0469869
Q9NQ88	TIGAR	Fructose-2,6-bisphosphatase TIGAR OS=Homo sapiens OX=9606 GN=TIGAR PE=1 SV=1	9	2	4	2	270	30	7.69	12.45	71.2	48.1	86	81.6	124.1	103.2	130.3	135.8	71.725	123.35	1.71976	0.000243361	57.3	77.2	97.3	78	63.3	162.3	88.5	136.7	127.8	131.1	74.62	129.28	1.73251	0.0246171
P26599	PTBP1	Polypyrimidine tract-binding protein 1 OS=Homo sapiens OX=9606 GN=PTBP1 PE=1 SV=1	40	17	65	14	531	57.2	9.17	236.72	51.4	42.6	108	85.2	111.5	127	153	119.6	71.8	127.775	1.7796	0.0140996	54.2	57.9	107.1	94.4	52.7	136.4	71.3	177.7	124.5	125.5	73.26	127.08	1.73464	0.0163001
Q96C90	PPP1R14B	Protein phosphatase 1 regulatory subunit 14B OS=Homo sapiens OX=9606 GN=PPP1R14B PE=1 SV=3	17	1	3	1	147	15.9	4.86	20.74	56.4	44.8	94.7	101.3	114.5	160.6	164	137.4	74.3	144.125	1.93977	0.025343	51.3	56.5	103.4	80	47.2	134.5	77.8	141.6	117	116.9	67.68	117.56	1.737	0.0120979
Q14320	FAM50A	Protein FAM50A OS=Homo sapiens OX=9606 GN=FAM50A PE=1 SV=2	18	7	9	7	339	40.2	6.83	29.53	55.5	44.8	105.9	76.9	94.3	175.2	161.7	134	70.775	141.3	1.99647	0.0406706	54	57.9	100.9	81.4	51.7	126.3	74.3	147.7	114.7	142.8	69.18	121.16	1.75137	0.017804
P51571	SSR4	Translocon-associated protein subunit delta OS=Homo sapiens OX=9606 GN=SSR4 PE=1 SV=1	20	3	17	3	173	19	6.15	69.66	36.8	59.7	116.7	94.5	104.6	106	157.3	201.1	76.925	142.25	1.8492	0.0221818	51.4	45	90.3	87.8	59.7	132.1	56.5	109.8	167.8	122.9	66.84	117.82	1.76272	0.0265948
O95347	SMC2	Structural maintenance of chromosomes protein 2 OS=Homo sapiens OX=9606 GN=SMC2 PE=1 SV=2	4	6	9	6	1197	135.6	8.43	25.99	43.4	49.4	92.5	73.4	95.4	193	153.4	143.2	64.675	146.25	2.26131	0.0302013	53.1	60.9	95.7	85.2	50.6	106.6	58.5	158.4	125.7	161.7	69.1	122.18	1.76816	0.0440701
Q9H3K6	BOLA2	BolA-like protein 2 OS=Homo sapiens OX=9606 GN=BOLA2 PE=1 SV=1	51	4	10	4	86	10.1	6.52	32.7	61.3	59.3	100.4	65	144.2	115.1	126	169.8	71.5	138.775	1.94091	0.0293768	83.4	40.9	69	110	42.7	165.8	82.3	163.1	113	88.8	69.2	122.6	1.77168	0.029915
Q9BUE6	ISCA1	Iron-sulfur cluster assembly 1 homolog, mitochondrial OS=Homo sapiens OX=9606 GN=ISCA1 PE=1 SV=1	16	2	3	2	129	14.2	9.07	5.05	49.6	42.9	102.9	96.1	142.2	80	161.1	149.8	72.875	133.275	1.82882	0.0139418	74.1	27.5	73.1	99.8	76.9	176.5	105	132.8	99.5	110.4	70.28	124.84	1.77632	0.0370952
O76021	RSL1D1	Ribosomal L1 domain-containing protein 1 OS=Homo sapiens OX=9606 GN=RSL1D1 PE=1 SV=3	40	24	44	24	490	54.9	10.13	134.19	47.9	48.4	94.5	76.5	86.4	171	134.8	152	66.825	136.05	2.03591	0.0392122	52.6	57.5	96.9	90.2	58.6	122.1	68	163.3	129.2	149.9	71.16	126.5	1.77768	0.0165906
Q8NB16	MLKL	Mixed lineage kinase domain-like protein OS=Homo sapiens OX=9606 GN=MLKL PE=1 SV=1	7	4	6	4	471	54.4	8.82	16.96	55	67.4	90.3	77.2	135.9	134.6	170.2	110.4	72.475	137.775	1.901	0.00991307	53.7	61.9	87.8	80	59	150.8	75.6	123.3	137.5	129.5	68.48	123.34	1.80111	0.0186281
O60563	CCNT1	Cyclin-T1 OS=Homo sapiens OX=9606 GN=CCNT1 PE=1 SV=1	5	4	5	4	726	80.6	8.78	13.34	51	49.9	100.9	77.8	92.6	122.1	141.5	177.3	69.9	133.375	1.90808	0.0203533	56.5	54.3	99.5	89.7	51.5	108.9	75.8	162.3	129.7	158.9	70.3	127.12	1.80825	0.0168557
Q9BXX3	ANKRD30A	Ankyrin repeat domain-containing protein 30A OS=Homo sapiens OX=9606 GN=ANKRD30A PE=1 SV=3	1	2	3	2	1397	158.7	6.48	6.3	47.6	52.5	123	97.9	108.7	130	163.2	142.9	80.25	136.2	1.6972	0.00703987	49.8	55.1	98.5	88.1	41.1	119.1	80	98.3	166	138.2	66.52	120.32	1.80878	0.0400804
Q7Z417	NUFIP2	Nuclear fragile X mental retardation-interacting protein 2 OS=Homo sapiens OX=9606 GN=NUFIP2 PE=1 SV=1	11	7	10	7	695	76.1	8.7	30.47	68.9	53.8	115.7	74.5	135.6	146.7	147.1	109.6	78.225	134.75	1.7226	0.0298623	53.2	55.4	97.7	81.6	49.2	117.9	81.7	135	140.8	135.7	67.42	122.22	1.81282	0.00661891
Q14157	UBAP2L	Ubiquitin-associated protein 2-like OS=Homo sapiens OX=9606 GN=UBAP2L PE=1 SV=2	14	11	21	11	1087	114.5	7.11	75.66	68.9	44.9	94.9	77.1	105.9	101.6	158.9	113.3	71.45	119.925	1.67845	0.006219	55	74.5	93.2	84.9	60	123.1	91.5	163.2	135.1	154	73.52	133.38	1.8142	0.0094204
Q9Y314	NOSIP	Nitric oxide synthase-interacting protein OS=Homo sapiens OX=9606 GN=NOSIP PE=1 SV=1	16	4	6	4	301	33.2	8.82	18.38	89.7	55.3	92.8	75.9	100.4	98.9	160.1	147.4	78.425	126.7	1.61556	0.0406201	59.7	74.2	82.6	76.4	54	109	171.2	130.3	112.8	109.3	69.38	126.52	1.82358	0.00539182
Q16270	IGFBP7	Insulin-like growth factor-binding protein 7 OS=Homo sapiens OX=9606 GN=IGFBP7 PE=1 SV=1	42	9	16	9	282	29.1	7.9	63.08	55	76.6	53.4	87.2	103.6	121	140.8	189.7	68.05	138.775	2.03931	0.0160034	59.6	54.8	51.6	59.2	119	103	184	61.7	117.2	162.4	68.84	125.66	1.82539	0.0449998
Q8WUJ3	CEMIP	Cell migration-inducing and hyaluronan-binding protein OS=Homo sapiens OX=9606 GN=CEMIP PE=1 SV=2	2	2	2	2	1361	152.9	7.85	6.07	61	62.1	67.5	84.3	84.2	155.1	188.7	208.6	68.725	159.15	2.31575	0.0309449	62.1	54.4	72.1	65.4	60	135.2	82.8	106.4	136.2	113.9	62.8	114.9	1.82962	0.00468958
P09651	HNRNPA1	Heterogeneous nuclear ribonucleoprotein A1 OS=Homo sapiens OX=9606 GN=HNRNPA1 PE=1 SV=5	57	21	162	7	372	38.7	9.13	562.58	50	45.3	107.2	74	103.6	148.2	151.2	122.7	69.125	131.425	1.90127	0.0198205	51.1	57.4	101.5	83.2	59.1	120.4	67.6	180.7	127.3	149.3	70.46	129.06	1.83168	0.0148811
Q9H361	PABPC3	Polyadenylate-binding protein 3 OS=Homo sapiens OX=9606 GN=PABPC3 PE=1 SV=2	26	16	45	1	631	70	9.67	161.61	48	40.8	110.5	73.2	122.6	177.3	149.8	145.5	68.125	148.8	2.18422	0.0284145	52.8	55.2	86	72.7	62.2	111.8	68.7	145.4	141.5	135.9	65.78	120.66	1.8343	0.00688526
O95361	TRIM16	Tripartite motif-containing protein 16 OS=Homo sapiens OX=9606 GN=TRIM16 PE=1 SV=3	4	2	4	2	564	63.9	5.49	14.98	55.1	65.5	82.4	67.9	183.3	128.3	142.1	117.3	67.725	142.75	2.10779	0.0249684	56.9	58.1	85.9	74.3	62.5	108.6	61.9	155.1	159.1	135.9	67.54	124.12	1.83773	0.0164426
Q9UQ35	SRRM2	Serine/arginine repetitive matrix protein 2 OS=Homo sapiens OX=9606 GN=SRRM2 PE=1 SV=2	5	11	19	11	2752	299.4	12.06	53.83	52.4	46.9	92.2	78	107.4	183	139.9	139.9	67.375	142.55	2.11577	0.0351337	59	64.9	77.3	80.3	56.9	107.2	68.4	186.7	129	130.7	67.68	124.4	1.83806	0.0309375
P06493	CDK1	Cyclin-dependent kinase 1 OS=Homo sapiens OX=9606 GN=CDK1 PE=1 SV=3	13	3	5	2	297	34.1	8.4	17.05	58.3	64.9	72.6	78.6	109.2	151.7	146.6	186.4	68.6	148.475	2.16436	0.00676291	60.3	59.9	75.5	74.9	57.1	113.2	77	113.9	131.5	168.2	65.54	120.76	1.84254	0.0240088
P61289	PSME3	Proteasome activator complex subunit 3 OS=Homo sapiens OX=9606 GN=PSME3 PE=1 SV=1	31	9	18	9	254	29.5	5.95	67.73	57.6	63.5	101	80.7	105.7	192.6	161.3	115.2	75.7	143.7	1.89828	0.048129	58	50.5	79.1	82.9	53.8	113	74.3	145	131.6	134.3	64.86	119.64	1.84459	0.00438503
P49642	PRIM1	DNA primase small subunit OS=Homo sapiens OX=9606 GN=PRIM1 PE=1 SV=1	1	1	1	1	420	49.9	8.21	2.36	40.3	51.6	82.2	71.4	94.8	188.6	175.5	177.3	61.375	159.05	2.59145	0.010596	57.1	69.7	87.7	76.3	31.8	98.1	74.2	150.4	128.4	144.6	64.52	119.14	1.84656	0.0357415
P06748	NPM1	Nucleophosmin OS=Homo sapiens OX=9606 GN=NPM1 PE=1 SV=2	52	19	117	19	294	32.6	4.78	405.65	47.2	35.9	87.3	76.4	98.2	165	137.2	165.1	61.7	141.375	2.29133	0.0239888	46.9	55.9	105.6	92.4	45.4	121	64.7	174.9	139.9	141.3	69.24	128.36	1.85384	0.016001
P12004	PCNA	Proliferating cell nuclear antigen OS=Homo sapiens OX=9606 GN=PCNA PE=1 SV=1	55	13	55	13	261	28.8	4.69	193.23	46.9	43.3	93.8	74	78.8	142.2	219.8	192.3	64.5	158.275	2.45388	0.0219986	52.8	57.8	85	79.1	43.2	105.2	55	173.9	117.9	138.9	63.58	118.18	1.85876	0.0380775
Q9NZM5	NOP53	Ribosome biogenesis protein NOP53 OS=Homo sapiens OX=9606 GN=NOP53 PE=1 SV=2	4	3	3	3	478	54.4	10.32	4.79	50.3	48.7	104.7	74.2	84	134.3	135.7	139	69.475	123.25	1.77402	0.0261129	51	52.7	104.7	92.2	57.3	113.5	64.8	155.2	177	160.6	71.58	134.22	1.8751	0.0158098
Q6P4E1	GOLM2	Protein GOLM2 OS=Homo sapiens OX=9606 GN=GOLM2 PE=1 SV=2	2	1	1	1	436	49.5	5.29	3.46	55	32.2	90.9	80.8	114.4	158.8	117.5	190.5	64.725	145.3	2.24488	0.0392338	47.8	48.2	81.5	105.2	50.7	135.5	66.8	120.7	179.5	124.2	66.68	125.34	1.87972	0.0102417
P14859	POU2F1	POU domain, class 2, transcription factor 1 OS=Homo sapiens OX=9606 GN=POU2F1 PE=1 SV=2	1	1	2	1	743	76.4	6.81	5.6	37.9	31.2	108	79.5	97.6	114.4	160.4	137.6	64.15	127.5	1.98753	0.00261789	49.3	47.9	119.7	104.1	37.8	144.3	56.8	206.2	123.9	143.5	71.76	134.94	1.88043	0.035469
Q9H5K3	POMK	Protein O-mannose kinase OS=Homo sapiens OX=9606 GN=POMK PE=1 SV=1	2	1	1	1	350	40	6.1	3.09	43.1	58.1	97.9	81.2	140.5	154.8	146.7	165	70.075	151.75	2.16554	0.00559478	43.5	50.1	91.8	80	50.1	110.2	79.2	113	145.6	149.1	63.1	119.42	1.89255	0.0162986
Q01105	SET	Protein SET OS=Homo sapiens OX=9606 GN=SET PE=1 SV=3	32	7	25	7	290	33.5	4.32	95.64	45.1	43.6	73	63.6	117.9	233.3	171.9	120.2	56.325	160.825	2.8553	0.0389801	45.8	53.7	79.2	87.8	55.1	123.1	47.3	198.6	146.1	94.9	64.32	122	1.89677	0.0499079
Q8NFJ5	GPRC5A	Retinoic acid-induced protein 3 OS=Homo sapiens OX=9606 GN=GPRC5A PE=1 SV=2	4	2	3	2	357	40.2	8.15	7.73	62.2	47.1	86.7	54.5	227.8	107.7	131.9	135.2	62.625	150.65	2.40559	0.0465255	51.5	47.9	87.8	74	65.6	153.5	85.1	130.1	150.2	101.1	65.36	124	1.89718	0.0111225
Q6NTF9	RHBDD2	Rhomboid domain-containing protein 2 OS=Homo sapiens OX=9606 GN=RHBDD2 PE=1 SV=2	2	1	2	1	364	39.2	9.32	6.68	44.2	64.2	122.8	84.9	126.1	121.8	162.3	132.4	79.025	135.65	1.71655	0.0086374	41.9	34.8	89.9	90	68.1	121.6	75.3	126	142.6	151.2	64.94	123.34	1.89929	0.00395932
Q5BJD5	TMEM41B	Transmembrane protein 41B OS=Homo sapiens OX=9606 GN=TMEM41B PE=1 SV=1	5	2	3	2	291	32.5	9.58	5.94	52.4	46.5	131.3	70.4	103	99.9	154.2	150.6	75.15	126.925	1.68896	0.0214868	53.5	37.3	93.3	100	57.8	150.5	79.6	145.6	148.2	126	68.38	129.98	1.90085	0.00331742
Q92688	ANP32B	Acidic leucine-rich nuclear phosphoprotein 32 family member B OS=Homo sapiens OX=9606 GN=ANP32B PE=1 SV=1	29	9	21	5	251	28.8	4.06	57.78	54.3	49.6	67.5	60.2	160.3	150.6	146.6	113.8	57.9	142.825	2.46675	0.00575227	76.4	54.1	69.2	92.5	50.9	169.2	51.2	186.1	168.3	79.2	68.62	130.8	1.90615	0.0462591
Q5W0Z9	ZDHHC20	Palmitoyltransferase ZDHHC20 OS=Homo sapiens OX=9606 GN=ZDHHC20 PE=1 SV=1	3	1	3	1	365	42.3	7.71	6.18	65.1	48.4	90.2	103.7	147.7	117.8	115.9	154.3	76.85	133.925	1.74268	0.0190639	56	48.1	88.9	86.5	48.4	132.7	84.9	165	112.6	133.7	65.58	125.78	1.91796	0.00733661
Q9BRP8	PYM1	Partner of Y14 and mago OS=Homo sapiens OX=9606 GN=PYM1 PE=1 SV=1	57	8	14	8	204	22.6	9.45	43.91	57.8	43	111.9	66.5	113.6	119.9	137.6	104.3	69.8	118.85	1.70272	0.0217966	54.5	49.9	113.9	88.5	50.6	164.8	72.4	169.2	140.7	140.8	71.48	137.58	1.92473	0.0127333
P56182	RRP1	Ribosomal RNA processing protein 1 homolog A OS=Homo sapiens OX=9606 GN=RRP1 PE=1 SV=1	7	3	8	3	461	52.8	9.33	17.6	59.3	46.7	88.9	76.9	71.7	126.6	143.7	129.8	67.95	117.95	1.73584	0.0372554	55.7	64.3	95.4	90.1	55	124.3	78.8	179.9	152.4	160.7	72.1	139.22	1.93093	0.0113946
P33991	MCM4	DNA replication licensing factor MCM4 OS=Homo sapiens OX=9606 GN=MCM4 PE=1 SV=5	19	16	26	16	863	96.5	6.74	80.72	44.8	40.1	96.4	69.9	89.9	194.9	151.4	151.6	62.8	146.95	2.33997	0.0426151	55.7	60.8	84.6	82.1	44.5	94.2	76.6	169.9	135.8	156.8	65.54	126.66	1.93256	0.0231372
Q15397	PUM3	Pumilio homolog 3 OS=Homo sapiens OX=9606 GN=PUM3 PE=1 SV=3	14	9	17	9	648	73.5	9.64	42.25	45.4	46.8	85.1	73.6	76.1	188.5	141.8	184.8	62.725	147.8	2.35632	0.0434326	47.6	51.1	91.4	87.2	48.2	129.5	67.4	146.1	131.4	158	65.1	126.48	1.94286	0.018623
Q9NRL2	BAZ1A	Bromodomain adjacent to zinc finger domain protein 1A OS=Homo sapiens OX=9606 GN=BAZ1A PE=1 SV=2	1	2	3	2	1556	178.6	6.6	4.05	35.5	58.2	104.5	72	115.2	186.9	147.4	115.7	67.55	141.3	2.09178	0.0355894	44.3	55.8	94.1	86.7	43.6	93	52.9	226.7	140.5	127	64.9	128.02	1.97257	0.0469554
Q8N7H5	PAF1	RNA polymerase II-associated factor 1 homolog OS=Homo sapiens OX=9606 GN=PAF1 PE=1 SV=2	1	1	1	1	531	59.9	4.63	2.63	84.3	51.9	79.8	61.8	119.3	150.8	106.3	165.8	69.45	135.55	1.95176	0.0484765	48.7	50.1	81.3	88.2	59.6	92.4	80.2	172.3	180.9	126.2	65.58	130.4	1.98841	0.00655236
Q9NY93	DDX56	Probable ATP-dependent RNA helicase DDX56 OS=Homo sapiens OX=9606 GN=DDX56 PE=1 SV=1	6	3	4	3	547	61.6	9.26	13.83	48.8	44.5	88.1	63.5	82.6	173.6	146.6	166.7	61.225	142.375	2.32544	0.0325177	52.5	49.4	86.8	75.1	62.1	137.1	68.1	150	134.4	170	65.18	131.92	2.02393	0.0107786
Q9NYL4	FKBP11	Peptidyl-prolyl cis-trans isomerase FKBP11 OS=Homo sapiens OX=9606 GN=FKBP11 PE=1 SV=1	23	5	10	5	201	22.2	9.39	44.03	34.4	45.7	115.4	117.5	72.8	98.1	208.8	190.8	78.25	142.625	1.82268	0.0128019	48.4	39.4	68.6	95.3	50.4	143	56.9	107.8	165.6	140.9	60.42	122.84	2.0331	0.01383
P43307	SSR1	Translocon-associated protein subunit alpha OS=Homo sapiens OX=9606 GN=SSR1 PE=1 SV=3	21	4	27	4	286	32.2	4.49	101.81	45.3	29	107.7	81.3	82	175.8	162.8	181.1	65.825	150.425	2.28523	0.041284	38.7	40.1	83.3	99.1	42.6	133.3	49.7	117	194.1	137.1	60.76	126.24	2.07768	0.0231857
Q8NEF9	SRFBP1	Serum response factor-binding protein 1 OS=Homo sapiens OX=9606 GN=SRFBP1 PE=1 SV=1	2	1	2	1	429	48.6	9.58	5.59	46.4	40	108.4	72	100.7	161.8	149.1	123	66.7	133.65	2.00375	0.0363314	49.6	53.5	92.7	85.6	42.9	138.1	72.4	175.6	132.9	155.3	64.86	134.86	2.07925	0.0131882
Q9P2E9	RRBP1	Ribosome-binding protein 1 OS=Homo sapiens OX=9606 GN=RRBP1 PE=1 SV=5	71	99	386	98	1410	152.4	8.6	1310.92	43.3	35.4	127.5	86.2	108.9	103.3	204.7	115	73.1	132.975	1.81908	0.0111496	36.4	41.7	106.7	91.2	38.9	153.2	59.2	122.9	188.5	137.1	62.98	132.18	2.09876	0.0330374
Q9UM00	TMCO1	Calcium load-activated calcium channel OS=Homo sapiens OX=9606 GN=TMCO1 PE=1 SV=2	17	5	10	5	239	27.1	10.26	26.92	51.5	53.1	117.4	73.5	116	133.1	151	140.6	73.875	135.175	1.82978	0.00832978	51.5	43	73	78.4	63.9	162.7	60.9	187.8	117.6	124.9	61.96	130.78	2.11072	0.0234223
Q9UK76	JPT1	Jupiter microtubule associated homolog 1 OS=Homo sapiens OX=9606 GN=JPT1 PE=1 SV=3	31	4	8	4	154	16	5.6	18.92	59.1	42.6	116.1	66.4	98.1	110.2	149.4	92.6	71.05	112.575	1.58445	0.0196037	47.5	53.8	107.9	80.6	42.1	140.7	77.4	211.3	169.2	134.9	66.38	146.7	2.21	0.00504872
P29084	GTF2E2	Transcription initiation factor IIE subunit beta OS=Homo sapiens OX=9606 GN=GTF2E2 PE=1 SV=1	7	2	2	2	291	33	9.66	3.51	49.5	31.5	100	60.8	86	162.7	138.4	159.4	60.45	136.625	2.26013	0.046952	37.6	53	99.8	84.9	39.8	114.4	75.9	179.8	161.2	165.4	63.02	139.34	2.21104	0.00937722
Q96PZ2	FAM111A	Serine protease FAM111A OS=Homo sapiens OX=9606 GN=FAM111A PE=1 SV=2	1	1	4	1	611	70.2	8.53	11.92	37.2	28.2	101.2	60.8	113.7	131.7	182.4	121.9	56.85	137.425	2.41733	0.00272192	31.8	49.5	106.7	96.9	31	100.7	70.5	182.4	178	175.3	63.18	141.38	2.23773	0.0164757
Q9NYU1	UGGT2	UDP-glucose:glycoprotein glucosyltransferase 2 OS=Homo sapiens OX=9606 GN=UGGT2 PE=1 SV=4	2	3	7	1	1516	174.6	6.89	20.68	40	80.3	57.4	64.4	127.6	127.7	150.8	158.6	60.525	141.175	2.33251	0.00549258	50	55.3	51.4	49.5	99.9	121.4	106.4	81.2	140.9	237.1	61.22	137.4	2.24436	0.014327
Q7Z6E9	RBBP6	E3 ubiquitin-protein ligase RBBP6 OS=Homo sapiens OX=9606 GN=RBBP6 PE=1 SV=1	0	1	2	1	1792	201.4	9.64	4.23	51.4	27.9	94.7	63.6	134.5	132.2	159.4	91.5	59.4	129.4	2.17845	0.0228355	31.3	51.2	73.7	90.6	49.1	138.5	70.4	210.6	151.1	178.1	59.18	149.74	2.53025	0.0152126
Q96CP6	GRAMD1A	Protein Aster-A OS=Homo sapiens OX=9606 GN=GRAMD1A PE=1 SV=2	1	1	1	1	724	80.6	6.74	2.23	44.7	86.5	54	76.4	149.8	192.6	128.2	99.2	65.4	142.45	2.17813	0.0290762	42.2	51.6	54.1	61.3	55.4	118.6	97.2	162.4	113.5	212.5	52.92	140.84	2.66138	0.0127477
Q9Y5V3	MAGED1	Melanoma-associated antigen D1 OS=Homo sapiens OX=9606 GN=MAGED1 PE=1 SV=3	3	2	4	1	778	86.1	5.83	15.11	37.7	41.9	78	67.2	169.6	241.9	176.1	130.9	56.2	179.625	3.19617	0.0239441	30.8	36.9	55.4	58.1	43.4	114.9	54.1	131	135.4	196.7	44.92	126.42	2.81434	0.0196118
