# Supplementary material for: Complement and Coagulation Cascades Pathway was Inactivated in HIV-Associated Colorectal Cancer: Results from a Proteomics Study
Source: J Cancer. 2026 Jan 14;17(2):427–38. doi: 10.7150/jca.124804 (PMC12825422; doi:10.7150/jca.124804)
Supplement: Supplementary file 1 — Supplementary figures and tables. [file jcav17p0427s1.zip › Supplement figure and tables-20250813/Table S5-HIV A-NO HIV A-20240201.xlsx]

## Sheet: Sheet1
Accession	Gene Name	No_HIV_adjacent_No3	No_HIV_adjacent_No7	No_HIV_adjacent_No11	No_HIV_adjacent_No13	HIV_adjacent_No6	HIV_adjacent_No10	HIV_adjacent_No12	HIV_adjacent_No14	HIV_adjacent_No15	Average No_HIV_A	Average HIV_A	Average HIV_A_No_HIV_A	Pvalue
Q13361	MFAP5	76.8	109.8	89.7	141.2	172.8	154.6	123.8	185	168.3	104.375	160.9	1.54156	0.0183572
Q86YZ3	HRNR	202.9	203.1	126.7	156.1	83.2	128.9	105.4	123.8	93.3	172.2	106.92	0.620906	0.0312458
Q2UY09	COL28A1	102.3	117.6	86.1	104.6	241.5	144.9	153.1	192.1	111.6	102.65	168.64	1.64286	0.0390354
Q5T749	KPRP	202.9	185.9	120.3	124.3	61.2	123.3	91.8	109.2	81.3	158.35	93.36	0.58958	0.0452083
