# Supplementary material for: Complement and Coagulation Cascades Pathway was Inactivated in HIV-Associated Colorectal Cancer: Results from a Proteomics Study
Source: J Cancer. 2026 Jan 14;17(2):427–38. doi: 10.7150/jca.124804 (PMC12825422; doi:10.7150/jca.124804)
Supplement: Supplementary file 1 — Supplementary figures and tables. [file jcav17p0427s1.zip › Supplement figure and tables-20250813/Table S6-HIV C-NO HIV C-20240201.xlsx]

## Sheet: Sheet1
Accession	Gene Name	No_HIV_cancer_No3	No_HIV_cancer_No7	No_HIV_cancer_No11	No_HIV_cancer_No13	HIV_cancer_No6	HIV_cancer_No10	HIV_cancer_No12	HIV_cancer_No14	HIV_cancer_No15	Average No_HIV_C	Average HIV_C	Average HIV_C_No_HIV_C	Pvalue
P79483	HLA-DRB3	181.9	191.2	179.5	84.4	71.6	45.2	81.9	83.8	40.2	159.25	64.54	0.405275	0.0259045
P39900	MMP12	234.8	101.5	192.3	250.2	100.3	53.8	72.3	88.4	111	194.7	85.16	0.437391	0.0409998
P04196	HRG	77.6	82.8	112.1	140	38.7	71.3	47.5	83.2	56.6	103.125	59.46	0.576582	0.0478175
Q13061	TRDN	78.6	60.6	66.3	91	34.9	65.6	36	52.2	32.6	74.125	44.26	0.597099	0.0156019
P15260	IFNGR1	163.5	133.8	160.6	122.5	72.7	71	115	110.3	79.7	145.1	89.74	0.61847	0.00564529
P11279	LAMP1	172.9	139	124.6	199.5	83.5	71.2	117.8	151.5	70.2	159	98.84	0.621635	0.0364702
P13473	LAMP2	157.9	175.5	144.3	170	114.7	51.8	112.1	139.8	87.6	161.925	101.2	0.624981	0.0114579
P02647	APOA1	89.4	63.1	82.6	102.9	45.1	75	32.5	52.2	68	84.5	54.56	0.64568	0.0344304
P38571	LIPA	143	92.2	114.8	146.2	86.3	50.3	91.4	90	82.8	124.05	80.16	0.646191	0.0313456
Q86T03	PIP4P1	122.5	136.4	116.1	165.6	77.6	58.5	95.1	109	96.5	135.15	87.34	0.646245	0.013947
P10619	CTSA	150.2	107.1	103.5	153.9	85.8	60.3	94.7	88.9	90.5	128.675	84.04	0.653118	0.0371543
Q13277	STX3	128.6	126.1	127.8	157.3	93.9	79.2	87.4	95.9	87.3	134.95	88.74	0.657577	0.00476137
P01889	HLA-B	162.6	136.1	129.7	106.3	78	64	71.6	99.3	129.4	133.675	88.46	0.661754	0.029559
Q8IZD4	DCP1B	67.9	72.3	128.9	80	121.2	104	153.4	121.1	155.8	87.275	131.1	1.50215	0.0466467
Q9UD71	PPP1R1B	101.5	79	56.2	58.1	106.1	147.1	152.6	98.6	89.9	73.7	118.86	1.61275	0.0307613
P16219	ACADS	50.1	65.3	48.8	45.1	116.7	50.1	104.7	96	65.7	52.325	86.64	1.65581	0.048492
O43768	ENSA	84.3	60.9	94.5	84.8	133.1	151.5	203.1	99.4	100.8	81.125	137.58	1.6959	0.0390749
P34913	EPHX2	37	71.7	49.9	73.1	82.6	71.9	128.1	108.6	100.5	57.925	98.34	1.69771	0.0182354
P01599	IGKV1-17	59.6	44.1	45.4	66.8	78.6	128.9	81.8	88.6	89.1	53.975	93.4	1.73043	0.00908753
P29120	PCSK1	58.1	73.9	70	55.3	140	228.4	130.2	92.1	96.2	64.325	137.38	2.13572	0.0398554
P27216	ANXA13	33.5	81.4	71.3	39.1	107	127.6	147	161.2	113.4	56.325	131.24	2.33005	0.00244246
