# Supplementary material for: Complement and Coagulation Cascades Pathway was Inactivated in HIV-Associated Colorectal Cancer: Results from a Proteomics Study
Source: J Cancer. 2026 Jan 14;17(2):427–38. doi: 10.7150/jca.124804 (PMC12825422; doi:10.7150/jca.124804)
Supplement: Supplementary file 1 — Supplementary figures and tables. [file jcav17p0427s1.zip › Supplement figure and tables-20250813/Table S7-DEPs affected by HIV-20250813.xlsx]

## Sheet: Sheet1
Accession	Gene Name	HIV_adjacent_No6	HIV_adjacent_No10	HIV_adjacent_No12	HIV_adjacent_No14	HIV_adjacent_No15	HIV_cancer_No6	HIV_cancer_No10	HIV_cancer_No12	HIV_cancer_No14	HIV_cancer_No15	Average HIV_A	Average HIV_C	Average HIV_C_A	Pvalue HIV_C-A
A0A075B6H9	IGLV4-69	64.2	179.5	125.1	90.6	72.2	40.6	83.8	65.4	59.6	45.6	106.32	59	0.554929	0.0259416
A0A0A0MS15	IGHV3-49	179.9	114.3	88.9	73.4	218.5	74	65.7	64.7	55.3	95.8	135	71.1	0.526667	0.0403033
A0A0B4J1V2	IGHV2-26	145.3	153.8	112.6	78.1	43.7	72	91.2	77.3	57.8	36.2	106.7	66.9	0.626992	0.0327719
A0A0B4J1Y8	IGLV9-49	75.2	148.3	102.3	85.2	143.1	48.6	80.4	75.9	67.6	79.6	110.82	70.42	0.635445	0.0182189
A0A0C4DH34	IGHV4-28	118.9	113.8	74.5	95.2	184.7	61.9	57.4	62.2	86.5	90.8	117.42	71.76	0.611139	0.04531
A7E2V4	ZSWIM8	162.8	139.6	109.8	137.3	116.2	76.8	105.5	68.7	80.8	75.4	133.14	81.44	0.611687	0.00518344
A8CG34	POM121C	63.6	71.3	106.4	84	85.7	131.7	77.9	155.8	116.6	138.9	82.2	124.18	1.51071	0.0161304
C9JLW8	MCRIP1	86.5	53.8	66.4	92.8	82.4	104.1	140.9	163.9	129.7	125.5	76.38	132.82	1.73894	0.0211299
E9PRG8	C11orf98	45.8	79.2	116.8	88.8	45.6	134.7	93.9	190.4	144.3	170.8	75.24	146.82	1.95136	0.0172664
O00159	MYO1C	176.3	132.1	86.4	109.3	181.2	60.9	113	53.4	66.2	73	137.06	73.3	0.534802	0.0333376
O00165	HAX1	71.1	79.9	105.4	94.5	69	148	125.8	128.8	115.7	113.6	83.98	126.38	1.50488	0.0134638
O00193	SMAP	49.4	44.6	91.6	94.8	44.3	146.3	82.2	196.6	142.5	129.4	64.94	139.4	2.1466	0.00521989
O00408	PDE2A	129.2	111.2	98.1	103.3	199.9	75.4	70.9	72.7	86	95.6	128.34	80.12	0.624279	0.0348374
O00421	CCRL2	57	47.4	96.1	96.5	63.1	172.4	53	150.8	194.8	85.3	72.02	131.26	1.82255	0.0487879
O00423	EML1	209.4	212.2	101.4	128.3	92.2	56.3	117.5	51.8	60.2	83.2	148.7	73.8	0.496301	0.0355743
O00461	GOLIM4	53.4	60	74.6	92.2	51.8	121.4	60.6	117.6	149.1	100.8	66.4	109.9	1.65512	0.0194606
O00515	LAD1	29.7	35.9	105.4	70.6	36.7	227.9	40.9	198.7	177	195.1	55.66	167.92	3.01689	0.0265153
O00541	PES1	44	41.9	69.9	88.6	48.3	105.1	60	171.1	171.8	135.9	58.54	128.78	2.19986	0.0084624
O14495	PLPP3	127.1	113.6	95.7	125.7	170.9	85.1	73.4	63.9	76.3	95.9	126.6	78.92	0.623381	0.00295796
O14602	EIF1AY	55.1	63.3	97.9	89	60.6	149.4	61.9	179.2	125.9	146.5	73.18	132.58	1.8117	0.030813
O14763	TNFRSF10B	64.9	45.7	56.7	46.4	83.9	179.7	65.1	177.3	128.8	178.7	59.52	145.92	2.45161	0.00881651
O14770	MEIS2	185.2	160.1	110.2	149.9	96.4	45	118.4	53	56.9	97.1	140.36	74.08	0.527786	0.0497096
O14828	SCAMP3	76	41.1	68	99.1	97.6	167.3	95.3	128.9	107.4	109.3	76.36	121.64	1.59298	0.0449177
O15075	DCLK1	139.8	187.2	103.6	109.7	137.7	47.4	115.6	50.4	58.4	74.1	135.6	69.18	0.510177	0.000879659
O15264	MAPK13	62.3	59.1	117.9	101.3	44.1	127.8	70.5	143.4	134.9	117.7	76.94	118.86	1.54484	0.02436
O15347	HMGB3	61.6	45.9	61.8	74.1	28.6	150.7	53	204.3	128.8	124.5	54.4	132.26	2.43125	0.0260024
O15355	PPM1G	85.9	78.1	75.6	83.4	66.7	133	86.8	134.2	127.9	114.3	77.94	119.24	1.52989	0.00829259
O15371	EIF3D	66.5	52.9	86.2	105	59.6	130.6	73.7	148.7	164.9	93.1	74.04	122.2	1.65046	0.00550197
O15381	NVL	50.5	41.8	86	94.5	45.1	114.8	58.7	142.5	132	100.1	63.58	109.62	1.72413	0.00563154
O15504	NUP42	46.7	61.8	121.3	86.3	45.3	175.2	77.5	189.1	106.2	159.4	72.28	141.48	1.95739	0.0409754
O15520	FGF10	247.3	71.5	101.4	182.6	234.7	56.4	77.1	52.6	53.8	66.3	167.5	61.24	0.365612	0.0453045
O15533	TAPBP	58.4	75.8	79	74.9	77.5	119.5	77.9	137.3	119.9	139.6	73.12	118.84	1.62527	0.015654
O15541	RNF113A	78	85.5	95.6	79.8	49.4	113.4	111.3	158	109.6	112.2	77.66	120.9	1.55679	0.00580098
O15551	CLDN3	36.2	44.6	157.9	105.9	30.8	121.4	51.1	205.8	146.3	79.9	75.08	120.9	1.61028	0.0216551
O43148	RNMT	59.2	66.9	112	95.2	54.3	129	78.1	152.5	127.9	146.8	77.52	126.86	1.63648	0.0260591
O43159	RRP8	58.6	62.7	102.5	92.4	57	124.4	68.8	132.1	136.1	133.8	74.64	119.04	1.59486	0.0245974
O43447	PPIH	77.6	52.4	93.7	104.2	63.5	135.3	74.3	148.3	131	118.7	78.28	121.52	1.55238	0.00510209
O43688	PLPP2	46.8	23.2	87.9	98.9	37.6	134.2	44.8	134.9	138.1	105.1	58.88	111.42	1.89232	0.0100031
O43709	BUD23	48.4	61.8	82.7	78.5	53.7	113.2	95.2	155.3	112.1	154	65.02	125.96	1.93725	0.00856516
O43795	MYO1B	63.8	65.1	91.7	81.1	88	137.7	63.2	110.2	136.6	151.4	77.94	119.82	1.53734	0.0435977
O43852	CALU	74.6	91.2	78.5	71	78.5	107.6	119.4	76.8	130.1	161.3	78.76	119.04	1.51143	0.0485493
O43933	PEX1	62.9	55.1	70.7	74.3	108.8	117.4	73	144.5	145.8	170.5	74.36	130.24	1.75148	0.00523003
O60287	URB1	27.1	26.5	62.6	48.5	94.4	107.7	35	170.5	240.9	265	51.82	163.82	3.16133	0.0271017
O60449	LY75	58.2	62.1	111.3	97.3	49.5	149.9	59.4	200	135.7	111	75.68	131.2	1.73362	0.0338024
O60573	EIF4E2	70.4	69.4	101.8	95.6	59.4	131.7	79.1	131.2	130	124.7	79.32	119.34	1.50454	0.0182268
O60828	PQBP1	48.4	62.7	121.8	95.7	49.5	121.6	68	189.2	130.5	148.3	75.62	131.52	1.73922	0.0262645
O60832	DKC1	66.5	70.7	110.1	92.8	57.7	128.5	73.5	172.2	120.2	129.6	79.56	124.8	1.56863	0.025534
O60841	EIF5B	66.7	61.3	84.1	85.4	57.6	147.9	77.9	137.9	138.7	122.9	71.02	125.06	1.76091	0.0071005
O60869	EDF1	69.4	59.4	86.5	103.5	37.3	125.2	120.8	189.9	104.9	144.5	71.22	137.06	1.92446	0.0266784
O60885	BRD4	63.6	61.2	107.8	101.4	52	105.9	73.2	190.5	121.9	132.6	77.2	124.82	1.61684	0.0320175
O75023	LILRB5	105.5	123.8	133.5	108.2	133	70.6	54.5	65.8	83.9	79.9	120.8	70.94	0.587252	0.00498257
O75179	ANKRD17	63.8	62.8	87.4	89.6	58.6	107.5	100.4	154.4	145.7	147.4	72.44	131.08	1.8095	0.00296982
O75394	MRPL33	64.1	53.1	83.5	95.5	56.2	167.1	63.3	144.1	133.9	112.2	70.48	124.12	1.76107	0.0241611
O75400	PRPF40A	61.2	51.5	68.2	71.8	43	115.5	68.4	172.3	108.2	141.1	59.14	121.1	2.04768	0.0221437
O75607	NPM3	127.9	119.9	89.9	101.8	97.5	55.2	76.2	52.9	78.4	68.8	107.4	66.3	0.617318	0.00888541
O75683	SURF6	46.2	59.4	106.9	100	47.1	118.8	72.3	181	141.2	173.6	71.92	137.38	1.91018	0.0260683
O75781	PALM	134.6	118.7	89.3	124.1	217.5	43	105.7	39	49.1	65.4	136.84	60.44	0.441684	0.0296936
O75808	CAPN15	50.5	51.6	126.3	86.6	46.3	112.6	63.5	163.8	155.7	121.4	72.26	123.4	1.70772	0.0119951
O75820	ZNF189	69.1	69.3	117.3	93.9	48.3	119.8	90.5	170.9	104.7	117.1	79.58	120.6	1.51546	0.0190935
O75844	ZMPSTE24	64.4	70	101.3	80.9	68.5	120.9	71.4	112.4	137.2	144.7	77.02	117.32	1.52324	0.0493164
O75976	CPD	66	66.5	81.6	105.5	67.9	117.7	76.2	126.7	171.7	101.3	77.5	118.72	1.53187	0.0122463
O75995	SASH3	48.4	64.5	121.3	91.4	55	111.6	66	190.7	115.9	119.9	76.12	120.82	1.58723	0.0294936
O94880	PHF14	52.8	42	74	88.2	50.4	134.8	63.1	204	164.9	138.7	61.48	141.1	2.29506	0.0102068
O95104	SCAF4	50.1	56.6	126.2	108.5	46.1	100.6	69.1	192.4	146	151.4	77.5	131.9	1.70194	0.0245283
O95477	ABCA1	133.3	160.8	95.3	103.5	142.9	61.6	98.1	54.2	70.9	78.9	127.16	72.74	0.572035	0.00187551
O95478	NSA2	49.7	57.1	99.2	81.4	68.3	121.1	65.5	161.2	158.6	159.8	71.14	133.24	1.87293	0.0120887
O95625	ZBTB11	102.9	88.3	103.2	126.1	113.7	46.4	73.4	53.2	62.2	63.9	106.84	59.82	0.559903	0.00507645
O95793	STAU1	67.8	64	89.4	89.2	68.6	120.5	80.4	148.1	113.4	115.4	75.8	115.56	1.52454	0.00855186
O95810	CAVIN2	217.4	138.8	92.1	122.3	221.4	42.7	108.8	38.7	53.8	78.7	158.4	64.54	0.407449	0.0273811
O95881	TXNDC12	65.3	39.1	76.1	102.1	55	171.8	81.6	132.2	148.1	108.1	67.52	128.36	1.90107	0.00645677
O95980	RECK	155	182.1	99.5	137.5	95.3	51.7	137.8	48.1	64.6	72.9	133.88	75.02	0.560353	0.0127697
O95994	AGR2	45.4	24.2	86.5	156.5	23.6	174.8	106.6	126	230.9	40.8	67.24	135.82	2.01993	0.0235223
P00352	ALDH1A1	181.3	219.2	123.6	122.8	139.5	60.7	120.2	57.8	51.7	58.9	157.28	69.86	0.444176	0.00095737
P00450	CP	123.2	171	76.9	100.3	119.7	51.7	88.4	36.6	70.7	52.5	118.22	59.98	0.507359	0.00429595
P00488	F13A1	102.8	103.5	102.3	107.8	179.7	35.4	83.2	35.6	44.4	49	119.22	49.52	0.415367	0.0167644
P00491	PNP	77.9	44.6	81.9	89.1	68.9	135.5	56.9	129.5	142.7	119.3	72.48	116.78	1.6112	0.00561233
P00734	F2	117.4	126.8	72.1	92.6	91	48.9	87.5	37.2	77.1	55.3	99.98	61.2	0.612122	0.0103828
P00738	HP	61.3	161.7	40.9	127.8	88	36.2	77.8	19.5	95.8	45.8	95.94	55.02	0.573483	0.0224168
P00746	CFD	151.3	128.1	81.6	104.4	180.5	73.1	110.8	56.4	64	80.7	129.18	77	0.596068	0.0301886
P00747	PLG	94.9	115.7	63.7	79.9	101.5	45.4	76.4	36.6	65.3	57.6	91.14	56.26	0.617292	0.00511559
P00748	F12	91.9	103.3	75.8	99.2	152.3	51.9	77.6	47.5	80.4	87.1	104.5	68.9	0.65933	0.0119953
P00750	PLAT	188.8	144.2	102.6	114.1	124.6	75.5	97.5	59.5	73.5	82	134.86	77.6	0.575412	0.0151352
P00751	CFB	105.4	123.5	64.1	96.3	124.5	51.8	74.8	34.9	73.4	73.2	102.76	61.62	0.59965	0.00282148
P01008	SERPINC1	120.8	122.2	101.9	111.9	131.7	76.2	85.5	57.6	93	69.5	117.7	76.36	0.648768	0.00411131
P01009	SERPINA1	129.2	119.6	65.4	89	143.4	57.3	93.4	34.9	59	56.6	109.32	60.24	0.551043	0.0176224
P01011	SERPINA3	122	114.3	75.7	109.3	94.6	57.1	95.9	44.6	75.3	63.5	103.18	67.28	0.652064	0.0097297
P01023	A2M	127.9	93.1	115.4	136.6	124.5	56.5	53.6	44.6	120	63.9	119.5	67.72	0.566695	0.00791472
P01024	C3	110.9	132.6	63.9	98.3	110.5	45.9	72.8	31.1	77.1	60.3	103.24	57.44	0.556373	0.00513058
P01042	KNG1	121.3	128.2	80.7	105.5	130.1	53.6	83.5	44.2	77.5	68.2	113.16	65.4	0.577943	0.00311392
P01137	TGFB1	65.7	83.1	71.9	61.8	85.6	103.4	117.6	87.1	108.7	137.8	73.62	110.92	1.50666	0.00423531
P01714	IGLV3-19	116.5	123	67.9	129	160.4	63.3	59.3	77.1	87.5	96.3	119.36	76.7	0.642594	0.0350287
P01742	IGHV1-69	132.8	119	69.4	116.5	204.2	60	62.2	57.4	79.6	81.7	128.38	68.18	0.53108	0.0317671
P01833	PIGR	61	32.5	116.9	112.7	33.7	95.5	41.1	200.5	214.2	120.2	71.36	134.3	1.88201	0.0234595
P01834	IGKC	135.7	115.2	101.4	89.2	133.8	72	67.9	77.9	67.4	78.7	115.06	72.78	0.63254	0.00740178
P01859	IGHG2	129.1	142.4	123.3	65.8	145.4	50.5	82.9	59.4	41.3	63.9	121.2	59.6	0.491749	0.00375858
P02452	COL1A1	79.6	86	74	129.1	211.9	32.1	60.5	42.7	51	74.9	116.12	52.24	0.449879	0.0353194
P02461	COL3A1	88	99.6	75.6	129.6	227.6	40.7	77.4	40	68.1	79.5	124.08	61.14	0.492747	0.047438
P02686	MBP	49.7	64.5	128.6	109.2	43.2	139.1	91.4	147.1	166.1	116.6	79.04	132.06	1.6708	0.0170067
P02743	APCS	235.8	98.6	107	207.4	182.9	34.3	66.8	18.1	32.7	46.2	166.34	39.62	0.238187	0.013986
P02747	C1QC	112.6	122	58.7	90.6	99.3	54.2	82.6	35.2	62.2	61	96.64	59.04	0.610927	0.00330715
P02748	C9	95.1	122.7	55.2	78.7	102.5	46.8	93.3	30.2	52.1	57.3	90.84	55.94	0.615808	0.00207498
P02749	APOH	147.4	123.7	62.1	95.3	125.9	50.5	84.4	29.4	62.1	62.7	110.88	57.82	0.521465	0.0124889
P02753	RBP4	167.9	121.7	89.5	104.3	171.6	66.7	76.8	49.4	74.7	66.5	131	66.82	0.510076	0.0163569
P02760	AMBP	139.7	122.2	81.5	120.8	136.1	58.6	95.1	44.7	80.7	61.9	120.06	68.2	0.568049	0.00863266
P02765	AHSG	164.7	133.2	94	107.8	128.6	47.8	77.5	36.4	63.1	47.1	125.66	54.38	0.432755	0.00522202
P02766	TTR	139.8	103.4	99.1	112.1	149.2	69.2	96.8	59.3	91.5	70.2	120.72	77.4	0.641153	0.0360629
P02768	ALB	135.5	127.4	84.8	100.5	140.4	47.1	84.1	40	66.7	51.1	117.72	57.8	0.490996	0.00744005
P02774	GC	132.3	124.7	73.4	94.9	119.1	46.7	94.9	33.1	65.2	47.7	108.88	57.52	0.528288	0.0110021
P02787	TF	118.7	92.7	93.2	126.9	168	41.1	61.1	39	88	57.8	119.9	57.4	0.478732	0.011933
P02790	HPX	145.3	135.4	73.6	98.5	134.3	50.1	87.2	35.3	62.6	57.7	117.42	58.58	0.498893	0.00715415
P03951	F11	112	115.6	99.7	112.4	171.3	70.4	91	67.9	73.9	69.3	122.2	74.5	0.609656	0.0264153
P04004	VTN	107.7	98.9	78.8	93.8	103	45.2	78.3	36.5	63.3	54.3	96.44	55.52	0.575695	0.00483839
P04114	APOB	106.6	128.9	78.5	72	100.8	54.4	62.2	36.8	69.1	76.4	97.36	59.78	0.61401	0.0274831
P04155	TFF1	13.1	15.4	59.9	45.3	31.8	51.4	59.7	131.9	272	238.7	33.1	150.74	4.55408	0.0454983
P04217	A1BG	147	118.5	75.6	93.4	133.8	52.9	88.9	37.8	62.3	66.9	113.66	61.76	0.543375	0.0143107
P04271	S100B	171	105.7	86.9	142	272.5	56.9	70.5	48.3	52.7	73.3	155.62	60.34	0.387739	0.0336966
P04275	VWF	158	143.2	75	105.6	200.8	74.3	84.6	49.8	85.1	90.9	136.52	76.94	0.56358	0.0250905
P04424	ASL	74.4	62.7	133	92.9	55.8	159.4	65.1	186.9	139.9	88	83.76	127.86	1.5265	0.0310526
P05386	RPLP1	53.5	17.9	81.6	110.6	48.9	147.1	55.3	137.1	139.7	118	62.5	119.44	1.91104	0.00778387
P05546	SERPIND1	128.3	168.2	72.5	107.2	119.7	46.9	72.5	35.8	74.1	54.4	119.18	56.74	0.476087	0.00698005
P06310	IGKV2-30	173	77.8	92.6	87.1	144	73.1	44.4	58.3	53.9	79.3	114.9	61.8	0.537859	0.0156589
P06312	IGKV4-1	101.1	91	83.5	104.5	150.6	57.3	55.1	73.2	84.9	76	106.14	69.3	0.652911	0.0296403
P06400	RB1	57.7	69.4	86.3	84	60	97.3	72.9	159.2	120.7	155.3	71.48	121.08	1.6939	0.0351924
P06454	PTMA	22.2	27.2	52.8	47.8	53.5	222.2	70	156.6	149.5	71.3	40.7	133.92	3.29042	0.0414919
P06731	CEACAM5	33.4	25.3	51.9	48.4	31.7	193	69.7	160.9	157.9	39.5	38.14	124.2	3.25642	0.0324799
P07357	C8A	110.2	118.9	78.5	97	100.7	58.4	92.8	43.8	71.8	66.3	101.06	66.62	0.659212	0.00196215
P07358	C8B	120.2	106.5	76.7	85.7	137.2	64.2	87.8	47.1	74.7	69.4	105.26	68.64	0.6521	0.0282842
P07585	DCN	177.8	116.9	97.3	166.6	278.4	29	36.3	28.7	46	28.8	167.4	33.76	0.201673	0.0144344
P07910	HNRNPC	56.6	39.9	77.9	85.6	41.2	137.3	55.6	225.1	162.3	114.3	60.24	138.92	2.30611	0.0195658
P08138	NGFR	180.8	114.6	92	165.7	175.7	38.5	98.1	51.9	47.6	61.1	145.76	59.44	0.407794	0.0242157
P08185	SERPINA6	128.1	139.9	92	122.5	114.9	56.4	107.3	43.2	83.2	59.2	119.48	69.86	0.5847	0.00186205
P08240	SRPRA	60.7	65.2	95.6	84.1	70.9	121.4	81	109.6	152.8	148.1	75.3	122.58	1.62789	0.024713
P08243	ASNS	64.3	57.4	78.9	80.4	64.1	126.5	75.8	107.2	177.9	219.7	69.02	141.42	2.04897	0.0443834
P08603	CFH	119.7	143.9	75.3	103.8	104.1	57	96	42.6	87.2	77.8	109.36	72.12	0.659473	0.0102621
P08637	FCGR3A	45.4	49.9	56.1	78.3	52.3	95.1	60.5	95.1	141.3	86.8	56.4	95.76	1.69787	0.0106593
P08697	SERPINF2	123.8	98	80.7	100.3	96.8	50.8	88	41.2	61.9	56	99.92	59.58	0.596277	0.0155754
P09038	FGF2	163.7	125.1	106.9	137.4	108.7	63.9	94.4	63.4	82.2	73.8	128.36	75.54	0.588501	0.0133089
P09238	MMP10	55.3	69.6	67.8	58.3	59.6	133.6	122	92	135.8	117.3	62.12	120.14	1.934	0.00425493
P09486	SPARC	54	55.9	55	58.6	100.2	81.5	126.3	59	82.1	176.6	64.74	105.1	1.62342	0.0457641
P09668	CTSH	52.2	65	79.1	77.9	76.3	153.9	69.7	135.5	116	151.5	70.1	125.32	1.78773	0.0283414
P09913	IFIT2	128.6	135	96.1	132.1	105.4	53.6	70.1	50.3	65.8	53.2	119.44	58.6	0.490623	0.000312769
P0C0L5	C4B	128.8	168.7	48.9	85.2	82.4	63	109.6	32.3	74.1	56.9	102.8	67.18	0.653502	0.0339052
P0DOX5		119.3	115.9	77.3	86.4	201.8	60.4	75.4	58.9	63.8	96.2	120.14	70.94	0.590478	0.0358884
P0DOX7		123.2	108.9	97.6	86.7	179.1	77.5	67.5	79.4	78.6	86.6	119.1	77.92	0.65424	0.0480166
P10643	C7	120.9	102	70.3	96	170.6	53	68.3	41.4	65.9	67.7	111.96	59.26	0.529296	0.0219395
P11217	PYGM	238.5	183	105.9	113.3	155.8	47.6	118.7	51.1	50	88.8	159.3	71.24	0.447207	0.0269187
P11387	TOP1	57.7	62	97.9	82.5	56.1	106.6	60.5	179.4	124	142.9	71.24	122.68	1.72207	0.031872
P11532	DMD	178.8	231	100.1	112.9	96.5	56.6	210.4	47.4	54.6	75.4	143.86	88.88	0.617823	0.0412403
P11766	ADH5	136.6	133.5	126.5	125.6	125	75.3	100.9	80.1	83.7	86.4	129.44	85.28	0.658838	0.000800398
P12109	COL6A1	150.5	176.3	93.7	118.7	145.7	58.7	100.5	41.5	66.1	71.2	136.98	67.6	0.493503	0.000787789
P12110	COL6A2	160.1	178.2	91.4	115.3	130.8	63.1	95.4	43	63.7	70.2	135.16	67.08	0.496301	0.00193031
P12111	COL6A3	148.2	167.8	91	112.9	129.1	61.6	106.5	43.1	69.8	76.8	129.8	71.56	0.55131	0.00163582
P12277	CKB	186.6	191.8	176.7	152.7	63.1	24.6	128.2	29	48	81.1	154.18	62.18	0.403295	0.0471325
P12429	ANXA3	69	93.3	60.3	55.1	58.4	120.2	130	101.6	96.9	67.3	67.22	103.2	1.53526	0.00738861
P13284	IFI30	53	37.4	92	95.6	37.6	110.2	67	119.4	98.9	92.1	63.12	97.52	1.54499	0.0255329
P13591	NCAM1	225.3	182.5	117.2	195.2	65.1	63.1	112.1	50.7	57.5	74.7	157.06	71.62	0.456004	0.0473862
P13598	ICAM2	87.8	64.5	79.8	106.8	78.6	160.8	70.5	116.2	165.6	115.8	83.5	125.78	1.50635	0.0205995
P13637	ATP1A3	205.4	129.4	122.3	157.2	82.6	55.5	97.7	72.1	56.1	69	139.38	70.08	0.502798	0.0495935
P14207	FOLR2	147.7	111.5	108.2	149.1	178.3	30.5	82.3	41.9	41.2	40	138.96	47.18	0.339522	0.00932764
P14625	HSP90B1	41.5	42.4	87.2	103.8	46.7	128	59.4	152.1	202	125.9	64.32	133.48	2.07525	0.00804168
P15088	CPA3	183.5	149.7	90.1	283.8	416.3	27.1	37.2	23	27.3	45.5	224.68	32.02	0.142514	0.0240627
P15374	UCHL3	77.1	44.1	77.5	92	96.6	157.6	80.3	153.2	102.2	109.2	77.46	120.5	1.55564	0.0458176
P15428	HPGD	123.4	107.2	181.3	97.6	75.8	68.8	66.4	87.8	73.1	65.2	117.06	72.26	0.61729	0.0347729
P16401	H1-5	34.4	44	86.5	75	20.7	131.6	69.3	256.3	149	186.8	52.12	158.6	3.04298	0.0182965
P16989	YBX3	54.8	59.4	93.7	79.6	65.5	131.9	82.2	120.8	145.4	142.5	70.6	124.56	1.76431	0.0109731
P17096	HMGA1	28.2	56.6	120	92.2	29.2	151.1	62.2	248.4	111.8	142.9	65.24	143.28	2.1962	0.0441164
P17275	JUNB	48.7	48.3	98.6	77.1	79.8	78.7	68.1	172.5	123.6	132	70.5	114.98	1.63092	0.00891929
P17600	SYN1	229.2	153.9	120.4	220.4	69	33.3	106.4	37.9	37.1	61	158.58	55.14	0.347711	0.049597
P17677	GAP43	230.1	180.2	153.7	221	66.7	28.7	138.5	34	41.7	55.1	170.34	59.6	0.349888	0.0406874
P17813	ENG	69.6	78.4	73.3	82.7	94.3	108.9	96.4	80.6	139.8	173.1	79.66	119.76	1.50339	0.0363032
P17844	DDX5	56.4	55.4	93.6	83.2	59.4	104.3	68.2	149.8	136.4	158	69.6	123.34	1.77213	0.0170216
P18615	NELFE	66.1	67.1	111.8	96.9	59.4	107.3	85.3	166.1	125.9	125.9	80.26	122.1	1.52131	0.00833014
P18850	ATF6	32	47.3	77.5	69.6	108.9	117.4	57.4	154.6	143.9	210.7	67.06	136.8	2.03996	0.0112184
P18887	XRCC1	65.2	71.6	110.8	95.4	60.1	114.8	77.8	169.3	128	130.1	80.62	124	1.53808	0.0175418
P19823	ITIH2	136.4	118.1	86.8	107.4	78.2	62.2	85.8	51	83.9	59.1	105.38	68.4	0.64908	0.0193672
P19957	PI3	72.8	72	54.9	55.3	54.4	106.5	108.4	74.3	124.1	67.4	61.88	96.14	1.55365	0.0239614
P20290	BTF3	62.7	58.5	102.4	116.6	53.3	136.1	92.2	162.4	129	119.5	78.7	127.84	1.6244	0.0124305
P20700	LMNB1	61.7	76.4	110.3	96.9	53.6	127.6	72.7	161.8	115.1	123.7	79.78	120.18	1.50639	0.0476342
P20774	OGN	174.2	151.7	110.5	120	262.7	31.1	67.5	31.4	28.5	36.3	163.82	38.96	0.237822	0.0109507
P21127	CDK11B	61.8	62.5	88.8	96.2	60.5	117.1	66.6	174.4	143.1	110.3	73.96	122.3	1.6536	0.0206806
P21397	MAOA	89.4	114.7	181.9	126.5	210	80.2	53.8	68.5	71.4	54.3	144.5	65.64	0.454256	0.0357777
P21579	SYT1	178.1	139.5	124.4	166.7	87.9	60.6	114.9	64.5	70.5	79.7	139.32	78.04	0.560149	0.0413613
P21810	BGN	143	104.6	96.2	116.8	149.5	47.3	60.1	43.9	54.2	48.7	122.02	50.84	0.416653	0.00340425
P22234	PAICS	64.7	64.1	99.6	90.4	67.8	145.6	68.1	141.3	133.7	128.5	77.32	123.44	1.59648	0.0221086
P22352	GPX3	170	176.4	89.9	112.2	116.4	95	121.2	51.3	78.3	58.5	132.98	80.86	0.608061	0.00209083
P22392	NME2	58.9	56.5	91.1	86.9	71	144.4	86.5	137.3	135.1	102.5	72.88	121.16	1.66246	0.00851366
P22413	ENPP1	79	113.1	83.1	98.7	137.1	55.2	80.7	73.3	61.7	63	102.2	66.78	0.653425	0.0298346
P22676	CALB2	147.7	43.1	104.6	128.5	283.1	22.4	39.3	23.2	27.4	30.3	141.4	28.52	0.201697	0.0493588
P22792	CPN2	131	134.8	73.7	111.2	143.6	53.4	99.9	38.1	73.1	73	118.86	67.5	0.567895	0.00538236
P22897	MRC1	109.2	112.1	88.3	99.1	163.3	56.6	61.9	51.8	62.3	73.8	114.4	61.28	0.535664	0.00537592
P23246	SFPQ	61.4	70.5	108.1	98.1	62	101.7	75.2	161.4	128.4	144.5	80.02	122.24	1.52762	0.0302883
P23280	CA6	101	121.8	84.9	110.2	145.8	66.1	60.1	52.1	88.2	75.4	112.74	68.38	0.606528	0.0085922
P23526	AHCY	71.7	65.1	93.5	81.6	65.4	127.3	68.1	151.7	112.9	107.1	75.46	113.42	1.50305	0.019191
P23588	EIF4B	63	65.5	109.9	91.9	59.3	135.9	75.6	135.4	138.3	137.8	77.92	124.6	1.59908	0.0241138
P23946	CMA1	172.7	143.1	92.7	260.8	365.5	39.5	46.3	33.1	37.6	51	206.96	41.5	0.200522	0.0229825
P24534	EEF1B2	52.4	61.5	105	86.8	60.7	139.3	68.9	115.9	140.8	120.2	73.28	117.02	1.59689	0.0450455
P24588	AKAP5	50.2	61	185.2	142.3	33	114.4	61.9	263	180.9	111	94.34	146.24	1.55014	0.0238561
P25189	MPZ	166.9	83.1	108	154.4	357	32.2	44.7	33.5	38.9	42.8	173.88	38.42	0.220957	0.0468429
P25205	MCM3	63.4	63.6	97	88.3	52.5	100.8	72	161.8	130.4	142.6	72.96	121.52	1.66557	0.0240643
P25311	AZGP1	133.6	116.8	75.2	89.4	134.3	84.6	85.1	51.1	64.9	64.7	109.86	70.08	0.637903	0.0103014
P26368	U2AF2	60	67.3	110.9	99	57	100.6	70.2	164.1	124.4	134	78.84	118.66	1.50507	0.0334863
P26373	RPL13	62.3	60.2	111.9	91.8	59.2	139.4	63.6	148.5	129.7	148.8	77.08	126	1.63467	0.0341952
P27169	PON1	105.7	160.3	72.9	91.3	112.2	40.2	70.6	26	73	56.6	108.48	53.28	0.49115	0.00912237
P27338	MAOB	132	257.8	99.4	105.1	218.3	58	97.7	51.2	46.3	66.4	162.52	63.92	0.393305	0.0143937
P27635	RPL10	62.7	62.6	105.2	97.2	57.8	131	68.4	130.6	135.1	140.4	77.1	121.1	1.57069	0.0347904
P27658	COL8A1	47.7	34.5	51.8	90.3	83.8	86.9	142.5	75.8	146.3	120.8	61.62	114.46	1.85751	0.0228646
P27797	CALR	38	37	96.1	96.6	43.4	133.5	59.5	175	228	112.8	62.22	141.76	2.27837	0.0109795
P28161	GSTM2	222.9	148.1	130.1	179.8	125.8	49.4	103.1	59	55.5	64.5	161.34	66.3	0.410933	0.0159803
P28289	TMOD1	173.1	224.6	99.1	113	130.6	59.6	142.3	46.4	62	77.1	148.08	77.48	0.523231	0.00442423
P28715	ERCC5	64.3	68.8	113.6	91.6	53.5	120.4	66	173.6	131.5	123.7	78.36	123.04	1.57019	0.0253125
P28799	GRN	71.4	58.3	138.8	138.3	96.6	50.2	34.6	70.5	72.7	57.5	100.68	57.1	0.567143	0.0122062
P28906	CD34	137.4	91.8	99.5	134.3	160.5	78.4	72.5	63.5	88.9	80.1	124.7	76.68	0.614916	0.0097586
P29083	GTF2E1	42.2	64.9	105.7	88.9	52.5	101.6	72.6	159.5	139.4	144.2	70.84	123.46	1.7428	0.0171933
P29622	SERPINA4	137.8	94	96.1	116.8	137.2	66.3	74.5	55.5	83.8	87.1	116.38	73.44	0.631036	0.00790389
P30050	RPL12	73.1	50.4	84.9	100.5	71.7	137.1	66.2	125.8	128.4	119.3	76.12	115.36	1.5155	0.00895749
P30740	SERPINB1	60.1	59.3	88.2	72.6	54.7	133.2	79.2	122.1	127.8	84.8	66.98	109.42	1.63362	0.0114277
P30837	ALDH1B1	80.3	103.3	73.4	83.8	74.9	172.7	141.3	189.2	99.5	106.8	83.14	141.9	1.70676	0.0377882
P31323	PRKAR2B	101	121.4	107.4	130.2	263	54.5	54.3	57.5	73.9	62.4	144.6	60.52	0.418534	0.0456685
P31483	TIA1	67.8	75.6	105.3	89.3	56.1	137.5	75.1	154	119	133.6	78.82	123.84	1.57117	0.0332279
P31997	CEACAM8	52	43.5	39.5	50.6	40.7	95.2	37.8	70.1	89.3	66.4	45.26	71.76	1.58551	0.0369869
P32321	DCTD	73.4	67.4	94.2	93.1	70	156	75.5	133.9	124.3	119.5	79.62	121.84	1.53027	0.0257847
P32322	PYCR1	55.2	42.5	70.5	67	50.5	170.6	80.6	78.9	172.5	135.3	57.14	127.58	2.23276	0.0261247
P32856	STX2	140.1	141.9	94.4	129.2	131.5	56.5	120.2	56.7	75.5	99.5	127.42	81.68	0.64103	0.0132692
P35222	CTNNB1	58.9	50.3	135	97.8	49.6	130.4	58.5	157.3	135.8	135.2	78.32	123.44	1.5761	0.0366353
P35269	GTF2F1	63.7	68.8	92.3	107.8	46.7	129.4	71	195.8	153	135.1	75.86	136.86	1.80411	0.026276
P35555	FBN1	168.5	148.6	103	208.2	144.3	51.3	71.6	72.1	124	57.1	154.52	75.22	0.486798	0.00468097
P35625	TIMP3	132	76.8	109.1	126.7	151.1	73.5	73.9	61.5	78.2	83	119.14	74.02	0.621286	0.0157355
P35637	FUS	59.1	61.2	112.5	99.6	62.6	139.7	61.2	196	116.2	138.6	79	130.34	1.64987	0.0448653
P35754	GLRX	98.8	28.8	62.1	73.5	70.2	187.2	79.1	149.1	105.7	67	66.68	117.62	1.76395	0.0422046
P36222	CHI3L1	50.7	54	47.2	55.6	82.2	125.5	57.5	61.5	91	142.2	57.94	95.54	1.64895	0.0486109
P36578	RPL4	64.5	55	102.9	95.5	54.2	135.2	66.2	141.2	140.5	154.4	74.42	127.5	1.71325	0.0246259
P36952	SERPINB5	43.7	54.5	71	48.7	42.1	274.4	126.9	282.4	127.1	50.4	52	172.24	3.31231	0.0491887
P37108	SRP14	75.4	60	80.6	135.6	53.5	154.7	91.9	165.7	134.9	107.5	81.02	130.94	1.61614	0.034323
P38159	RBMX	53.4	71.6	117.4	98.1	61.5	110.8	76	196.1	123.1	146.4	80.4	130.48	1.62289	0.0319033
P39019	RPS19	57.5	62.2	107.8	93.3	68.2	144	63.7	131.7	141.1	131.3	77.8	122.36	1.57275	0.0396979
P40123	CAP2	170.7	254.4	91.1	100.9	114.9	49	187.3	54.2	53.4	84	146.4	85.58	0.584563	0.0207516
P40199	CEACAM6	56.9	51.5	34.5	42.6	39.3	67.6	67.9	54.7	89.8	61.2	44.96	68.24	1.51779	0.0207243
P40429	RPL13A	63.9	60.2	111.9	98.3	63.2	133.3	63.9	131.5	135	151.2	79.5	122.98	1.54692	0.0492424
P42766	RPL35	57.1	55.6	116.2	99.1	51.8	146.1	64	149.9	145.4	163.2	75.96	133.72	1.7604	0.0366653
P43490	NAMPT	44.2	53.1	63.8	59	71	124.7	62.6	165.1	120.5	127.4	58.22	120.06	2.06218	0.0155397
P43652	AFM	145.6	124.7	98.6	97.4	116.4	59.7	77.8	44.8	71.9	58.2	116.54	62.48	0.536125	0.0051586
P45381	ASPA	153.5	88.3	127	193.7	213.8	45.2	61.2	48.2	59.5	60.8	155.26	54.98	0.354116	0.0105963
P46060	RANGAP1	75.4	61.4	81.5	87.9	64.6	129.1	80.1	161.9	134.2	93.2	74.16	119.7	1.61408	0.0130938
P46087	NOP2	74.2	64.7	93.9	89.5	57.8	116.8	73.4	146.8	127.9	147.6	76.02	122.5	1.61142	0.0237654
P46778	RPL21	58.3	64.8	101.8	90.3	60.6	130.6	70.7	131.1	135.4	139.6	75.16	121.48	1.61629	0.0267706
P46782	RPS5	58.2	59.9	96.8	90	70.6	138.1	67.1	129.9	138.6	135.2	75.1	121.78	1.62157	0.0207093
P46783	RPS10	66.9	51.7	86	105.3	68.4	142.4	77.2	143.7	125.7	119.9	75.66	121.78	1.60957	0.0109304
P46952	HAAO	142.5	101	131.9	153.6	92.1	77.9	72.1	103.7	75.6	70.5	124.22	79.96	0.643697	0.0173571
P47974	ZFP36L2	46.3	72.3	125.2	81.7	56.5	169.6	78.7	180.2	145.2	138.9	76.4	142.52	1.86545	0.0254163
P49006	MARCKSL1	50.4	49	117.7	99.2	47	159.3	69.1	203.5	137.9	138	72.66	141.56	1.94825	0.0149388
P49207	RPL34	57.4	62	110.4	86.6	58.7	147.6	59.2	143	140.9	171.6	75.02	132.46	1.76566	0.0487127
P49321	NASP	58	63.7	111.6	98.9	49.7	106.1	67.2	150	135.2	127.3	76.38	117.16	1.53391	0.0265026
P49736	MCM2	70.6	67.5	89.5	87.3	56.1	92.8	77.8	145.5	129.9	134.3	74.2	116.06	1.56415	0.0254881
P49755	TMED10	51.6	58.4	102.8	86.2	68.1	126.1	68.4	108.2	148.1	129	73.42	115.96	1.57941	0.0421566
P49756	RBM25	58	63.5	118.9	99.6	56.6	94	70.1	166.7	134.2	135.4	79.32	120.08	1.51387	0.0250659
P49768	PSEN1	62.8	39.2	97.3	98.5	63.3	112.7	76.8	166.1	103.8	99	72.22	111.68	1.54639	0.0190703
P49770	EIF2B2	65.6	45.2	87.9	94.1	74.1	138.5	80.9	141.6	130	130.4	73.38	124.28	1.69365	0.00188944
P50895	BCAM	186.8	115.2	123.3	120.3	304.8	59	70.7	49.7	60.6	74	170.08	62.8	0.369238	0.034109
P50914	RPL14	60.6	65.7	103.3	97.2	67.9	125.5	69.6	130.7	137.2	141.9	78.94	120.98	1.53256	0.0295252
P50993	ATP1A2	191.9	168.4	98.8	113.8	102.7	74.9	102.5	69.1	72.1	81.3	135.12	79.98	0.591918	0.0326503
P51397	DAP	51.4	61.7	118.1	95.7	70.9	155.8	109.9	126.2	137.8	112.7	79.56	128.48	1.61488	0.0347125
P51790	CLCN3	61.4	52.3	97.5	101	72.1	118.2	71.8	140.2	163.6	116.2	76.86	122	1.5873	0.00371584
P51884	LUM	180.5	129.5	99.8	128.5	192.6	40.9	72.7	29.2	38.4	41.6	146.18	44.56	0.30483	0.00555117
P53367	ARFIP1	64.9	63.5	130.1	106.7	45	137.7	75.2	162.1	153.2	98.9	82.04	125.42	1.52877	0.0135387
P54826	GAS1	174.9	79.9	109.7	157.2	92.1	55.4	54.9	59.7	84.7	76.6	122.76	66.26	0.539752	0.0386677
P55011	SLC12A2	57	52.3	83.3	94.7	36.5	145.5	78.5	259.8	190.7	118.5	64.76	158.6	2.44904	0.0175466
P55145	MANF	61.5	42.4	78.3	116.5	56	137	54.8	117	157.1	139.1	70.94	121	1.70567	0.018252
P55209	NAP1L1	72.2	72.4	84.7	101.9	61.8	119	86.6	133.8	138.2	122	78.6	119.92	1.5257	0.00601635
P55327	TPD52	45.7	33.1	127	114.3	31.9	169.4	58.3	186.9	149	92.2	70.4	131.16	1.86307	0.0241048
P55957	BID	63.8	56.4	84.8	83.1	62	119.8	83.9	129.3	122.9	118	70.02	114.78	1.63925	0.00112664
P56192	MARS1	62.8	76.1	95.3	84.4	72.1	131.2	84.4	138.5	126.9	123.7	78.14	120.94	1.54773	0.0120196
P56937	HSD17B7	64.4	63.6	92	80.9	106.1	143.9	67.8	115.5	124.1	165.4	81.4	123.34	1.51523	0.0335239
P57081	WDR4	62.6	61.4	103.9	89.9	53.8	145.5	62.9	154.1	138.1	148.2	74.32	129.76	1.74596	0.0268259
P57087	JAM2	166.6	155.9	114.2	128.3	133.2	80.7	90.3	66.5	83.9	113.3	139.64	86.94	0.622601	0.00882183
P58107	EPPK1	73.9	71.7	110.5	78.1	41.3	121.4	83.5	184.9	121.7	88.8	75.1	120.06	1.59867	0.0106791
P61077	UBE2D3	83.9	69.4	93.4	106.9	50.8	106.5	115.9	183.4	109.4	128.8	80.88	128.8	1.59248	0.0431877
P61247	RPS3A	62.5	59.9	99	91.6	72	128	66.6	125.4	143.4	135.1	77	119.7	1.55455	0.0197893
P61254	RPL26	59.9	63.7	109.4	98.2	58.3	128.7	71.5	126.9	135	133.4	77.9	119.1	1.52888	0.0373789
P61278	SST	115.1	118.1	146.6	159.3	89.4	49.6	58.6	33.7	58.7	50.1	125.7	50.14	0.398886	0.00512702
P61619	SEC61A1	61.9	32.5	76.4	105.3	72.5	144	75.3	111.3	140.9	113.5	69.72	117	1.67814	0.00588322
P61764	STXBP1	142.5	116.3	96.6	122.3	186.6	80	108.4	59.4	69.8	79.4	132.86	79.4	0.597622	0.0304806
P61769	B2M	64.6	37.3	63.2	96.1	95.3	131.5	73	150.5	126	108.2	71.3	117.84	1.65273	0.0256315
P61927	RPL37	59.5	61.3	111	77.2	49.6	158.5	60.2	161.8	143.7	153	71.72	135.44	1.88846	0.0283207
P61978	HNRNPK	56.2	63.1	114.6	95.7	51.5	123.2	72.8	171.1	129.9	126.6	76.22	124.72	1.63632	0.015077
P62241	RPS8	58	57.2	105	94.2	53.3	134.3	64.6	136.5	141.4	143.1	73.54	123.98	1.68589	0.0276457
P62266	RPS23	55.6	58.7	102.7	94.6	57.5	136.1	65.1	132.3	141.3	147.5	73.82	124.46	1.68599	0.0313809
P62269	RPS18	75.1	61.6	104.8	91.1	64.1	128.6	64	125.3	143.7	136.8	79.34	119.68	1.50844	0.033302
P62273	RPS29	59.5	59.1	103.8	101	57.2	143.7	61.9	136.5	135.5	127.6	76.12	121.04	1.59012	0.0365423
P62277	RPS13	62.4	63.3	105.2	92.7	73.4	131	66.3	129.6	134.6	135.5	79.4	119.4	1.50378	0.0296795
P62280	RPS11	60.8	62.2	105.7	97.9	59.4	134	65.7	131.7	131.5	133.3	77.2	119.24	1.54456	0.0380297
P62314	SNRPD1	70.2	70.7	80.5	106	81.8	101.8	94.9	180.9	125.3	120.6	81.84	124.7	1.5237	0.043954
P62424	RPL7A	67.6	63.9	101.2	99	61.5	121.8	72	126.5	132.9	137.8	78.64	118.2	1.50305	0.0285727
P62701	RPS4X	60.7	64.1	105.5	96.9	61	132.2	66.5	129.1	128.7	129.2	77.64	117.14	1.50876	0.04112
P62750	RPL23A	67.4	66.3	108	101.8	57.8	132.6	75.3	135.9	134.4	141.7	80.26	123.98	1.54473	0.031855
P62753	RPS6	63.6	61.1	112	96.1	53.3	126.1	65.4	142.2	130.5	142.9	77.22	121.42	1.57239	0.0391088
P62826	RAN	70.6	49.3	80.5	87.2	70.7	144.6	71.7	147.8	117.7	122.3	71.66	120.82	1.68602	0.00806686
P62851	RPS25	56	54.9	99.7	98.6	53.3	148.9	63.5	137.1	147.1	135.3	72.5	126.38	1.74317	0.024269
P62861	FAU	45.6	51.6	91.9	76.5	49.1	152.5	68.6	174.7	180.9	187.4	62.94	152.82	2.42803	0.0113597
P62875	POLR2L	82.1	69.1	87.4	107	43.2	115.9	98.5	177.8	119.1	105.3	77.76	123.32	1.58591	0.029825
P62910	RPL32	66.1	66.5	99.7	83.3	60.9	123.5	64.9	134	140.2	149.1	75.3	122.34	1.6247	0.034125
P62913	RPL11	60.8	63.7	104.5	94.4	64.3	131.3	66	123.1	136.6	136.8	77.54	118.76	1.5316	0.041313
P62917	RPL8	63.6	65.4	105.6	97.9	60.6	132.8	73.1	132	133.9	140.7	78.62	122.5	1.55813	0.0311617
P62987	UBA52	61.4	55.7	78.7	96.3	60.2	158.2	71.5	148.3	135.1	141.9	70.46	131	1.85921	0.0146155
P63165	SUMO1	52.6	52.7	78.5	75.2	77.5	182	68.6	164.4	129.6	123.3	67.3	133.58	1.98484	0.0265342
P67809	YBX1	43.9	52.8	107.6	89.8	56.4	125.3	64.5	135	149.3	150.3	70.1	124.88	1.78146	0.0246346
P78316	NOP14	26.3	38.7	94.9	97	27.4	120.9	51.9	182	169.4	174.6	56.86	139.76	2.45797	0.0182521
P78539	SRPX	161.7	86.5	94.6	156.2	152.6	51.6	61.6	42.4	52.3	78.6	130.32	57.3	0.439687	0.0101652
P78563	ADARB1	131.9	87.9	111.9	98.3	145.6	68.8	57.5	60.6	67.6	93.6	115.12	69.62	0.60476	0.00213269
P83881	RPL36A	60.3	62.4	106	89.4	50.2	144.1	66.3	136.2	128.3	156.8	73.66	126.34	1.71518	0.0475442
P98179	RBM3	53.4	50.9	128.6	83.6	45.9	115.2	87.9	240	103.4	126.4	72.48	134.58	1.85679	0.0182159
Q00532	CDKL1	129.4	143.2	117	91.6	83.8	54.3	102.4	39.4	59.2	50.7	113	61.2	0.541593	0.00693662
Q00688	FKBP3	61.4	69	110.3	95.9	58.6	134.1	88.8	157.2	119.9	120.3	79.04	124.06	1.56959	0.0119987
Q00839	HNRNPU	49.4	57.5	117.1	105.1	37.8	124.9	66.9	189.3	127.2	126.9	73.38	127.04	1.73126	0.0277072
Q01484	ANK2	197.2	148.8	118.4	142.9	102.2	61.1	108.6	63	63.9	79.5	141.9	75.22	0.530092	0.0275061
Q01629	IFITM2	42.4	25.8	50.4	64.3	57.5	91.8	67.9	111.3	74.1	61.8	48.08	81.38	1.6926	0.0406012
Q02543	RPL18A	60.8	64	102.2	94.2	68.1	124.7	66.2	120.1	141.5	139.2	77.86	118.34	1.51991	0.037784
Q02818	NUCB1	59.4	63	107.3	91.3	64	125.8	75.6	115.2	144	124.8	77	117.08	1.52052	0.0318567
Q02878	RPL6	61.1	57.2	106.5	90.1	56.2	145.6	66.6	142.9	141	163.3	74.22	131.88	1.77688	0.0290681
Q04864	REL	66.8	65.8	97.7	86	69.7	151.4	81	140.1	120.7	106.9	77.2	120.02	1.55466	0.0199273
Q05481	ZNF91	52.6	63.7	98.6	88.4	71	128.9	73.9	136	152.3	131.4	74.86	124.5	1.6631	0.0132134
Q05519	SRSF11	59.5	69.9	112.8	96.4	52	108.1	73.7	165.6	122.2	138.5	78.12	121.62	1.55684	0.0350193
Q05707	COL14A1	159.9	162.3	137.3	169.7	220.2	33.8	57.5	42.1	49.7	60	169.88	48.62	0.286202	0.000407349
Q05BQ5	MBTD1	46.9	48.3	141.5	108.5	30.6	103.2	52.1	228.6	132.9	127.7	75.16	128.9	1.71501	0.0393592
Q07507	DPT	189.4	159.8	104.7	142	221.9	31.5	52.6	26.8	38.1	39.7	163.56	37.74	0.230741	0.00277476
Q07666	KHDRBS1	57.7	66.3	115.1	98.7	54.2	123.5	81.5	165.7	123.6	141.5	78.4	127.16	1.62194	0.0208477
Q07812	BAX	74.2	55	86.7	98.8	43	165.2	84	160.3	95.7	92.8	71.54	119.6	1.67179	0.0439649
Q08170	SRSF4	56.8	49.4	49.1	54.7	52.9	125.8	69.3	176.4	116.7	175.7	52.58	132.78	2.52529	0.0164175
Q09328	MGAT5	55.6	38.3	55.3	73.9	111.4	155.4	86.2	101.5	162.5	132.8	66.9	127.68	1.90852	0.0139025
Q10589	BST2	142.3	112.1	65.3	99.3	183.1	77.9	61.9	66.8	72.3	97.1	120.42	75.2	0.624481	0.0402841
Q12931	TRAP1	67	63	88.9	81.6	83	162	68.3	131.2	116.1	131.6	76.7	121.84	1.58853	0.0357834
Q12972	PPP1R8	54	63.6	127.7	103.5	49.8	124.9	78.6	171.6	144.5	145.5	79.72	133.02	1.66859	0.0181526
Q13151	HNRNPA0	53	64.5	138.9	101.2	56.2	110.2	71.4	205.1	128.8	136.4	82.76	130.38	1.5754	0.0233634
Q13163	MAP2K5	101.5	103.8	90.4	118.6	169.6	55.2	75.2	56	66.8	89.1	116.78	68.46	0.586231	0.00590461
Q13242	SRSF9	75.8	70.1	102.8	92	64.9	101.1	90.3	152.6	118.6	146.2	81.12	121.76	1.50099	0.023312
Q13243	SRSF5	63.7	65.3	91.3	77.3	60.6	111.8	71.7	158.2	135.3	132.4	71.64	121.88	1.70128	0.0126373
Q13247	SRSF6	52.4	50.1	67.7	61.5	39.6	120.6	67.8	178	127.5	144.1	54.26	127.6	2.35164	0.0115349
Q13427	PPIG	81	71.4	80.6	90.1	53.5	116	85	155.2	111.6	122.7	75.32	118.1	1.56798	0.0260567
Q13428	TCOF1	64.7	64.9	78.3	92.2	61.7	114.6	79.1	201	136.3	125.2	72.36	131.24	1.81371	0.0300984
Q13642	FHL1	206.4	212	95.1	120.6	147	31.8	200.6	34.8	42.4	61.9	156.22	74.3	0.475611	0.0365627
Q14004	CDK13	31.8	64.6	100.1	89.4	35.8	121	76	167	120.6	164.5	64.34	129.82	2.01772	0.0346287
Q14134	TRIM29	37.7	39.5	48.8	43.9	47.5	151.6	123.7	61.5	144.1	238.6	43.48	143.9	3.30957	0.0246533
Q14137	BOP1	64.4	60.6	91.4	81.8	68.3	107.9	62.9	138.9	127.8	114.3	73.3	110.36	1.50559	0.0131259
Q14192	FHL2	67.1	84.2	73.9	74.2	83.6	141.3	137.7	71	129.4	105.2	76.6	116.92	1.52637	0.0423851
Q14244	MAP7	42.6	48.9	111.1	90.2	52.4	119.3	66	150	159.3	116.7	69.04	122.26	1.77086	0.00850878
Q14493	SLBP	36.5	46.3	88.9	101.5	34	111.5	58.3	177	153	157.3	61.44	131.42	2.139	0.0196441
Q14624	ITIH4	107.4	135.3	69	82	100.3	46.6	91.1	32.3	66.6	63.9	98.8	60.1	0.6083	0.00613314
Q14696	MESD	48.4	58.5	117.7	93	64.8	134.8	63.3	137.2	151.9	127.8	76.48	123	1.60826	0.0360041
Q14766	LTBP1	52	72.4	52.7	54.4	73.4	146.5	190.2	88.9	161.3	119.1	60.98	141.2	2.31551	0.0083015
Q14767	LTBP2	76.1	55	49.1	60.2	59	167.4	198.1	118.8	102.3	140.2	59.88	145.36	2.42752	0.00672959
Q14919	DRAP1	63.4	67.9	89.3	116.1	54.4	108.9	69.8	126.7	148.4	151.3	78.22	121.02	1.54717	0.0499048
Q14978	NOLC1	47.3	40.4	65.2	67.9	40.5	128.8	49.1	198.4	161.9	149.8	52.26	137.6	2.63299	0.0153241
Q15050	RRS1	41.2	61.7	102.2	93.6	41.8	114.1	70.7	197.9	158.1	159.6	68.1	140.08	2.05698	0.0170028
Q15056	EIF4H	90.9	84.7	100.9	91.3	60.7	120.3	127.9	171.9	108.2	123	85.7	130.26	1.51995	0.0112962
Q15102	PAFAH1B3	87.1	47.5	78.5	98.5	51.6	150.7	83.4	145.5	110	93.4	72.64	116.6	1.60518	0.01213
Q15154	PCM1	69.9	75.9	105.5	98.1	62.3	117.6	89.5	139.4	134.1	137.9	82.34	123.7	1.50231	0.0152499
Q15166	PON3	93.9	150.5	74.1	83.4	117.8	40.1	66.8	24.1	90	69	103.94	58	0.558014	0.0347449
Q15181	PPA1	52.9	62.5	87.2	72.4	71.1	170.5	89.4	161.3	148.2	113.1	69.22	136.5	1.97197	0.0127537
Q15233	NONO	67	74.5	104.4	92.8	60.4	105.5	75	158.1	118.3	145.5	79.82	120.48	1.5094	0.0451093
Q15287	RNPS1	75.9	69.6	88.6	95.4	66.1	111.1	87.7	173.6	129.3	111.5	79.12	122.64	1.55005	0.0180269
Q15366	PCBP2	68.9	60.1	99.7	102.9	51.5	120.8	85.4	147.8	135.3	113.2	76.62	120.5	1.5727	0.00268854
Q15661	TPSAB1	126.5	128.6	116.8	180	257.7	47.9	40.6	43.2	48.7	52.1	161.92	46.5	0.287179	0.00955123
Q16647	PTGIS	100.9	156.8	72.3	85.8	130.3	55.6	115.5	45.4	64.1	74	109.22	70.92	0.649332	0.00364619
Q16853	AOC3	202.1	128.5	84.4	118.5	246.7	39.1	106.3	33.4	40.7	58.3	156.04	55.56	0.356063	0.0354897
Q1HG44	DUOXA2	75.4	70.3	58.4	63	61.9	130.4	74.1	128.6	127	74.6	65.8	106.94	1.62523	0.0399602
Q2NKX8	ERCC6L	41.6	51	82.2	82.8	49.8	102.9	76	137.5	119.2	154.8	61.48	118.08	1.92062	0.0146018
Q2TBE0	CWF19L2	63.2	57.2	96.3	116.8	39.4	132.8	69.6	155.2	140.8	163.9	74.58	132.46	1.77608	0.0427199
Q32P51	HNRNPA1L2	58.6	57.8	101.4	98	58.2	114.9	65.4	148.8	133.9	126.9	74.8	117.98	1.57727	0.0142043
Q3KR16	PLEKHG6	35	50.7	233.8	59.2	30.1	98.7	41.2	319	206.2	160.2	81.76	165.06	2.01884	0.039283
Q4KWH8	PLCH1	34.1	36.3	92.2	105.2	51.6	125.1	51.3	141.4	213.7	126.2	63.88	131.54	2.05917	0.0145252
Q53FA7	TP53I3	84.7	48.1	104.5	102.3	66.3	180.5	96.8	116.5	141.3	83	81.18	123.62	1.52279	0.0471875
Q53TQ3	INO80D	60.9	64.1	109	94.8	65.9	111.4	74.2	147.8	144.9	140.6	78.94	123.78	1.56803	0.0128424
Q56VL3	OCIAD2	65.7	52.4	75.7	108.2	54.4	163.5	153.5	181.8	112.7	87.1	71.28	139.72	1.96016	0.0305275
Q5GJ75	TNFAIP8L3	118.7	208.5	148.8	118.7	117	65.6	124.1	55.2	54.7	61.4	142.34	72.2	0.507236	0.000951541
Q5SNT2	TMEM201	58.6	78.4	76.4	75.1	76.7	148.2	105.4	111.2	119.5	149.5	73.04	126.76	1.73549	0.0105619
Q5T200	ZC3H13	50.1	61.2	99.6	88	86.6	98.8	67.4	183.5	137.5	150.7	77.1	127.58	1.65473	0.0168249
Q5T3J3	LRIF1	14	28.6	101.9	47.7	31.1	235.9	32.7	231.4	189.5	140.7	44.66	166.04	3.71787	0.0255981
Q5T6F2	UBAP2	54.5	56.1	111.8	79.6	43.5	135.3	62.7	187.5	166.5	131.6	69.1	136.72	1.97858	0.0118184
Q5TA45	INTS11	61.3	73	95.9	91.3	71.3	105.2	76.6	138.2	137.4	137.3	78.56	118.94	1.514	0.016391
Q5VUA4	ZNF318	54.5	60.3	94	76.1	45	101.3	63.4	195.5	127.1	164.9	65.98	130.44	1.97696	0.0365753
Q5VUB5	FAM171A1	143.4	116.8	97.5	116.6	131.4	63.3	112.4	50	86.4	65.7	121.14	75.56	0.623741	0.0265441
Q68DA7	FMN1	146.3	160.3	92.3	118.9	123.2	63.8	116.8	48.5	75.5	80.3	128.2	76.98	0.600468	0.00281094
Q6FIF0	ZFAND6	74	80	95.4	93.2	52.5	123.9	102.2	149.5	146.8	131.5	79.02	130.78	1.65502	0.0045737
Q6IN84	MRM1	43.9	59.8	81.6	90.6	62.1	110	59.8	176.7	122.7	113.5	67.6	116.54	1.72396	0.0375942
Q6ISB3	GRHL2	33	24.2	101.3	91.3	26.9	131.2	60.8	304.3	152.1	145.6	55.34	158.8	2.86953	0.0226253
Q6P2M8	PNCK	48.4	50.8	105.8	88.1	41.4	154.5	61.9	204	134.7	112.7	66.9	133.56	1.99641	0.0186315
Q6P5R6	RPL22L1	8.2	41.1	78.3	67.3	37.8	80.1	38.5	155.9	180.1	105.4	46.54	112	2.40653	0.0252959
Q6PJT7	ZC3H14	57.5	70.2	114.5	89.8	59.6	101	74.4	166.3	119.7	130.7	78.32	118.42	1.512	0.0230644
Q6SPF0	SAMD1	42.8	49.5	100.7	95.1	49.6	92.9	58.4	215.7	124.8	139.5	67.54	126.26	1.86941	0.0389863
Q6UB35	MTHFD1L	68.1	69.8	73.9	72.3	71.5	127.8	70.2	112.3	134.6	180.3	71.12	125.04	1.75816	0.0377561
Q6UWY5	OLFML1	108.6	131.7	157	135.8	168.4	39.8	52.9	48.1	46.9	55.1	140.3	48.56	0.346115	0.000427037
Q6UXB4	CLEC4G	132.3	131.4	76.1	97.5	151.2	37.1	75.9	27.8	49.1	32.5	117.7	44.48	0.37791	0.00692311
Q6UY14	ADAMTSL4	153.1	241.1	108.2	122.7	142.4	81.5	78.3	48.6	64.9	78.8	153.5	70.42	0.458762	0.0143847
Q6ZMJ2	SCARA5	161.8	148.7	162.2	188	143.4	84	47.7	49.4	55.9	52.9	160.82	57.98	0.360527	0.000383818
Q6ZRV2	FAM83H	53.9	61.8	102.4	74.5	45.6	156.9	62.5	177.1	132	111.9	67.64	128.08	1.89355	0.0226884
Q6ZU52	KIAA0408	186.9	250	140.4	164.3	123.3	35.5	77.5	59.5	39.8	75.5	172.98	57.56	0.332755	0.00717204
Q71UM5	RPS27L	58.9	62.3	102	94.5	59.8	134.5	65.2	126.7	142.9	135	75.5	120.86	1.60079	0.0332158
Q7KZF4	SND1	61.9	73.2	89.9	85.5	67.7	128.9	69.5	121.1	133	162.5	75.64	123	1.62612	0.0461746
Q7Z2T5	TRMT1L	72.2	70.3	98.8	94.9	63.1	134.7	65.6	147.1	130.6	150.9	79.86	125.78	1.57501	0.0401368
Q7Z624	CAMKMT	69.7	70.1	101.8	91.7	71.1	147.8	79.5	140.7	119.7	139.5	80.88	125.44	1.55094	0.024823
Q7Z7F0	KHDC4	60.5	59.2	110.4	106.1	69.2	123.2	75.2	166.7	140.1	130.1	81.08	127.06	1.56709	0.00717693
Q7Z7G0	ABI3BP	159.3	173.9	127.6	143.3	154.6	53.6	75.3	60.9	57.3	56.5	151.74	60.72	0.400158	0.000185918
Q86U38	NOP9	66.9	73.5	96.3	91.2	68.7	117.9	69.2	177.8	125.3	130.7	79.32	124.18	1.56556	0.0364588
Q86V81	ALYREF	54.1	61.8	121.1	98.9	59	124.2	73.9	201.3	116.7	131.1	78.98	129.44	1.6389	0.0260372
Q86VM9	ZC3H18	63.5	68.5	90.5	95.1	62.9	111.8	65.7	165.4	147	108	76.1	119.58	1.57135	0.0266914
Q86Y13	DZIP3	149.3	138.3	69.8	94.1	133	44.5	86.6	24.3	57.6	49.4	116.9	52.48	0.448931	0.00740188
Q86YP4	GATAD2A	51.5	58.8	114.8	95.3	65.1	92.9	65.9	178.9	146.4	145.3	77.1	125.88	1.63268	0.0165342
Q86YV5	PRAG1	47.1	62.6	152.8	90.1	70.2	99.6	72.6	178.4	143	151.1	84.56	128.94	1.52483	0.0223682
Q8IUF8	RIOX2	67.2	48.8	100.3	103.9	54.3	118.5	56.9	138.7	135.6	151.8	74.9	120.3	1.60614	0.0373356
Q8IUX7	AEBP1	47.3	61.2	55.7	70.6	77.3	90.4	105.8	55.2	97.2	124.4	62.42	94.6	1.51554	0.0226932
Q8IWA5	SLC44A2	130.8	87.3	94.4	139.8	157.4	81.3	71.4	82.4	83.8	83.1	121.94	80.4	0.659341	0.0257177
Q8IWC1	MAP7D3	52.6	48.4	115.8	90.3	59.7	124.6	61.3	146.3	155.8	122.6	73.36	122.12	1.66467	0.013218
Q8IWS0	PHF6	45.2	54.5	96	81	53	143.3	63	153.1	120.3	162.8	65.94	128.5	1.94874	0.028653
Q8IWX8	CHERP	68.6	67.8	98.2	98	50.4	103.3	87.8	148.8	126.8	126.7	76.6	118.68	1.54935	0.0131727
Q8IWZ3	ANKHD1	65.8	67.4	107	95.1	63.3	114	77.2	143.6	131.6	132.7	79.72	119.82	1.50301	0.0142611
Q8IY81	FTSJ3	46	41.3	93.1	82.2	42.8	114.6	56.9	188.4	158	140.9	61.08	131.76	2.15717	0.00894989
Q8IYB1	MB21D2	117.7	132.9	132.4	103.9	145.6	63.4	103.5	55.2	73.2	102.5	126.5	79.56	0.628933	0.00599835
Q8IYB3	SRRM1	74.9	71.5	93.4	94.3	58.1	101.9	82.6	144	124.7	137.6	78.44	118.16	1.50637	0.0278899
Q8IZA0	KIAA0319L	55.2	60.1	92.1	99.6	66.7	115	65.4	122.5	177.1	113.4	74.74	118.68	1.5879	0.0237711
Q8IZQ5	SELENOH	44.1	66.3	121.5	121	36.4	128.8	92.5	163.8	134.5	112.7	77.86	126.46	1.6242	0.0247704
Q8N130	SLC34A3	33.2	47.8	43.5	55.6	56.9	87.8	105.7	59.4	103.1	155.6	47.4	102.32	2.15865	0.0142648
Q8N1N4	KRT78	90.8	137.4	95.6	127.3	88.1	81.9	71.7	60.2	66.6	71.1	107.84	70.3	0.651892	0.0297178
Q8N3J3	HROB	115.2	122.5	107	119.2	80.6	58.2	71.2	59.6	64.2	66	108.9	63.84	0.586226	0.00443757
Q8N4A0	GALNT4	60.5	58.4	100.4	79.3	54.6	153.9	93.8	182.8	171.1	83.4	70.64	137	1.93941	0.00938135
Q8N6T3	ARFGAP1	67.4	66	97.7	88.3	56.9	110.6	84.9	121.3	144.2	133	75.26	118.8	1.57853	0.0144385
Q8N7X0	ADGB	53.1	51.8	75.4	88.3	37.7	120.9	73.2	257.7	138.7	133.9	61.26	144.88	2.365	0.0383604
Q8N8V4	ANKS4B	75.4	73.3	124.5	91.8	47.2	125.6	91.7	165.5	146.8	101.1	82.44	126.14	1.53008	0.00299378
Q8NBN3	TMEM87A	49.1	54.4	85.3	122.6	58.2	125.5	83.5	130.7	170.8	105.1	73.92	123.12	1.66558	0.00297814
Q8NC51	SERBP1	54.9	63.6	114.5	96.3	55.4	157.3	76.3	139.4	143.4	135.2	76.94	130.32	1.69379	0.0332719
Q8NCF5	NFATC2IP	36.5	48.4	132	89.7	42.1	120.5	80.5	212.4	154.3	113.6	69.74	136.26	1.95383	0.00198146
Q8NCL4	GALNT6	59.8	59.3	82.3	80.9	63.2	195.8	77.6	114.1	156.2	111	69.1	130.94	1.89493	0.041182
Q8NDN9	RCBTB1	211.6	310.9	89.3	133.6	70	29.4	218.6	24.3	36.4	73.4	163.08	76.42	0.468604	0.0440862
Q8NEJ9	NGDN	46.8	47.4	109.7	96.4	52.5	112.2	54.6	173.6	131.3	143.2	70.56	122.98	1.74291	0.021706
Q8NFD5	ARID1B	60.6	61	97.5	88.1	73	103.8	54.6	156.3	166.1	166.6	76.04	129.48	1.70279	0.0361018
Q8NH49	OR4X1	58.2	69.8	106.6	87.1	58.3	122.6	78.4	175.5	119.1	127.6	76	124.64	1.64	0.0162069
Q8NHG8	ZNRF2	42	50.4	134.1	96.9	44.4	164.3	61.5	177.1	165.6	150.9	73.56	143.88	1.95595	0.0258467
Q8TBZ6	TRMT10A	61	62.9	105.7	105.8	48.5	116	71.6	192.4	136	129.1	76.78	129.02	1.68039	0.0242373
Q8TDD1	DDX54	67.4	63.2	96	87.1	72	108.2	80.1	158.3	115.1	133.3	77.14	119	1.54265	0.00957
Q8TEA8	DTD1	87.8	78	92.2	99.3	65.3	153.2	112	105.2	117.6	154	84.52	128.4	1.51917	0.0385469
Q8TEH3	DENND1A	138.1	106.7	202.5	222.2	99.5	59.6	51.8	122.6	57.4	71.3	153.8	72.54	0.471651	0.023869
Q8WTT2	NOC3L	64.1	72.2	98.5	86.8	81.9	110.1	80.2	145	136.4	153.3	80.7	125	1.54895	0.0122942
Q8WU90	ZC3H15	55.1	65.1	115	98.5	49.4	139.5	73.3	140.5	131	120.8	76.62	121.02	1.57948	0.0366931
Q8WUD4	CCDC12	51.5	63.5	108.8	99.1	51.1	116	71.8	181.7	140.1	151.5	74.8	132.22	1.76765	0.0208543
Q8WUH1	CHURC1	90.3	71.2	83.4	90	59.4	114.9	160.2	113	103.9	122.4	78.86	122.88	1.5582	0.0341122
Q8WVV4	POF1B	47	52.4	142.7	86	33.4	122.8	59	212.6	127.7	96.5	72.3	123.72	1.7112	0.01509
Q8WW12	PCNP	52.6	69.7	111.1	92	53.4	139.2	87.5	182	133.5	130.3	75.76	134.5	1.77534	0.00984967
Q8WWI1	LMO7	41.9	49.1	114.7	66.9	49.8	127.7	57.5	186.4	136.2	133.6	64.48	128.28	1.98945	0.0109417
Q8WYP5	AHCTF1	65.7	74.7	113.8	99.7	66.1	107.7	79.7	158.5	129.9	157	84	126.56	1.50667	0.0381861
Q92541	RTF1	54.3	43.1	65.9	58	113.8	124	69.4	165.6	159.7	174	67.02	138.54	2.06714	0.00681952
Q92598	HSPH1	53.5	60.2	77.8	68.6	56.1	112.8	62.3	159.5	119.2	126	63.24	115.96	1.83365	0.0182619
Q92615	LARP4B	63.3	64.1	106.8	87.5	66.8	119.2	74	140.7	143.3	132	77.7	121.84	1.56808	0.0115152
Q92633	LPAR1	178.4	114.4	115.2	175.1	123.8	50.7	64.7	49.7	69.8	75.9	141.38	62.16	0.439666	0.00762397
Q92733	PRCC	64.5	82.3	112.9	93.5	57.8	131.7	87.2	168.5	119.1	135.6	82.2	128.42	1.56229	0.0268385
Q92777	SYN2	214	174.9	162.2	157.7	57.7	61.1	97.4	39.1	66.5	60.7	153.3	64.96	0.423744	0.0283683
Q92979	EMG1	49.8	50.1	81.1	86	60.7	127.6	67.1	122.1	136.7	134.3	65.54	117.56	1.79371	0.0095067
Q969M3	YIPF5	49.4	50	99.5	105.5	73.3	103.2	104.6	118.2	144.6	102.6	75.54	114.64	1.51761	0.00493234
Q969Q0	RPL36AL	51.2	54.5	115.4	92.7	50.8	132.3	75.4	154.4	157.9	170.3	72.92	138.06	1.89331	0.0189613
Q969T4	UBE2E3	46.6	46.3	105.1	111	54.3	153.7	71.7	143.4	138.6	118.5	72.66	125.18	1.72282	0.0264022
Q96AE4	FUBP1	64.6	62.5	110.4	100.3	55.9	140	81.1	159.3	129.8	129.7	78.74	127.98	1.62535	0.0125927
Q96AG4	LRRC59	51.4	49.2	89.2	73.7	56.4	107.9	72.7	103.2	168.1	151.8	63.98	120.74	1.88715	0.0293692
Q96AT1	KIAA1143	60.3	74.2	115.3	91.7	54.1	123.2	102.5	151	133.9	116.8	79.12	125.48	1.58595	0.00278685
Q96BI1	SLC22A18	54.2	29.2	110	117.3	70.9	166.3	56.1	154.5	170.3	94.3	76.32	128.3	1.68108	0.0313867
Q96BS2	TESC	61.7	72.8	67.5	73.2	73.5	171.2	88.4	99.5	120.1	163.7	69.74	128.58	1.84371	0.0293823
Q96C34	RUNDC1	44.9	60.2	85.7	78.9	86.8	124.6	82.1	149.6	158.2	146.5	71.3	132.2	1.85414	0.00446183
Q96CB8	INTS12	68	65.4	122	97.6	66.7	101.8	87.1	171.2	145.3	159.1	83.94	132.9	1.58327	0.0149373
Q96CM3	RPUSD4	43.3	54.3	98.3	83.3	92.6	136.3	72.3	132.6	135.1	141.4	74.36	123.54	1.66138	0.017002
Q96CT7	CCDC124	77.9	70.3	94.4	97.4	67.6	119.7	102.3	143	131.1	117.7	81.52	122.76	1.50589	0.000372462
Q96CX2	KCTD12	108.9	174.8	125.8	133.1	114.3	51	128.4	56.8	78.2	64.6	131.38	75.8	0.576952	0.000141339
Q96EH3	MALSU1	57.5	37.9	92.7	83.1	90.2	170.2	61.5	148.7	120.1	137.2	72.28	127.54	1.76453	0.0226921
Q96EK6	GNPNAT1	66.1	52.3	82.3	99.3	54.9	125.9	86.8	148.7	152.7	112.2	70.98	125.26	1.76472	0.00054231
Q96F85	CNRIP1	119.9	109.1	122.8	110.5	149.6	74	79.2	76.7	84.8	83.1	122.38	79.56	0.650106	0.00404006
Q96FK6	WDR89	52.4	53.4	95.4	84.8	63.9	107.8	68.1	162.7	106.5	137.3	69.98	116.48	1.66448	0.0177305
Q96GC9	VMP1	45.2	40	119.8	92.3	58.8	103.7	69.6	125	152.6	126.7	71.22	115.52	1.62202	0.0195806
Q96GM8	TOE1	65.6	59.8	83.7	81.2	63.1	105.2	70.5	125.2	110.3	132.6	70.68	108.76	1.53877	0.0164109
Q96HE7	ERO1A	52.6	61.1	84.8	72.3	62.4	110.7	54.1	165.7	114	106	66.64	110.1	1.65216	0.0394939
Q96HS1	PGAM5	61.2	57.8	88.7	88.3	75.9	128.7	78.4	125.2	107.8	147.5	74.38	117.52	1.57999	0.0183414
Q96IQ9	ZNF414	55.5	71.6	111.1	104.5	22.7	135.2	76.9	243.2	150.1	162.1	73.08	153.5	2.10044	0.0343924
Q96N21	TEPSIN	49.9	83.7	104.2	87.3	51.1	125.4	98.9	167.3	122.7	131	75.24	129.06	1.71531	0.0121949
Q96PD5	PGLYRP2	141.2	114	85.4	98.2	130.4	57.4	75.4	40.4	80.8	70.2	113.84	64.84	0.569571	0.0115207
Q96SB4	SRPK1	58.5	53.3	90.8	84.8	50.4	103.8	62.8	161.8	126	132.2	67.56	117.32	1.73653	0.0169745
Q96SQ9	CYP2S1	50.7	45.5	112.9	105.8	42.2	135.6	65	170.4	125.6	102.6	71.42	119.84	1.67796	0.0187679
Q99439	CNN2	56.2	59.5	67.6	72.8	43.6	103.8	113.3	140.1	112.5	171.9	59.94	128.32	2.14081	0.0127164
Q99590	SCAF11	53.2	71.7	118.2	99.4	50.4	120.9	81.8	182	126.3	142.3	78.58	130.66	1.66276	0.024319
Q99595	TIMM17A	63.8	53.2	100.6	99.2	78.7	121.4	69	118.8	165	122.7	79.1	119.38	1.50923	0.0164458
Q99715	COL12A1	67	99.8	52.7	56.9	50.7	172.2	128	49.8	122.5	160.2	65.42	126.54	1.93427	0.0484922
Q99729	HNRNPAB	55.7	60.7	129.9	87.9	40.2	114.9	66.7	180.4	144	118.8	74.88	124.96	1.6688	0.0139609
Q99797	MIPEP	54.1	55.5	89.7	81.8	95.1	156	58.6	137.3	134.9	151	75.24	127.56	1.69537	0.0289166
Q99942	RNF5	62.5	53.6	91.4	101.4	63.1	131.4	73.9	176.5	125.4	106.9	74.4	122.82	1.65081	0.0183962
Q99969	RARRES2	115.7	88.3	92.3	178.7	161.2	65.6	68	37.6	73.3	78.1	127.24	64.52	0.507073	0.0126705
Q9BQ15	NABP2	44.5	52.7	86.3	79	48.6	116.9	80.4	131	112.7	138.8	62.22	115.96	1.86371	0.0107351
Q9BQ61	TRIR	43.6	48.2	122.1	97	38	138.4	70	203	148.4	146	69.78	141.16	2.02293	0.0101095
Q9BQG0	MYBBP1A	66.8	62.3	89.7	83.7	65.5	103.1	74.5	161.9	120	154.2	73.6	122.74	1.66766	0.0233926
Q9BRA2	TXNDC17	75.4	44.8	110.5	116.8	46.8	123.4	83.4	162	152	75.9	78.86	119.34	1.51331	0.000599694
Q9BST9	RTKN	73.1	74.9	81.9	83.2	57.4	166.7	92.7	126.1	121.7	132.1	74.1	127.86	1.72551	0.0163565
Q9BTD8	RBM42	74.4	55.4	113.2	101.3	53.5	113.1	77.7	172.2	124.3	140.3	79.56	125.52	1.57768	0.0196605
Q9BU40	CHRDL1	156.2	89.1	141.1	146.6	193.1	64.2	80.5	58.5	57.1	71	145.22	66.26	0.456273	0.0138176
Q9BU76	MMTAG2	48.9	50.3	85	64.3	100.5	151.6	66.7	175.8	151.1	182.5	69.8	145.54	2.0851	0.00762701
Q9BUB5	MKNK1	69.3	77.3	73.2	67.5	113.8	102.3	89.2	117.5	156	155.6	80.22	124.12	1.54725	0.0247718
Q9BUK6	MSTO1	62.6	64.8	80.6	77.8	80.7	156.4	86.4	101.1	110.9	158.2	73.3	122.6	1.67258	0.031717
Q9BUN8	DERL1	81.1	44.2	72.4	99.2	63.7	148.4	84.2	159.1	105.3	106.8	72.12	120.76	1.67443	0.023367
Q9BUV8	RAB5IF	74.7	60.1	96.1	87.9	73.4	127.7	78.4	130.7	118.4	146.9	78.44	120.42	1.53519	0.012149
Q9BVK6	TMED9	57.9	53.9	95	92.1	55.9	125.9	71.2	114.3	147.8	113.2	70.96	114.48	1.6133	0.0143933
Q9BW30	TPPP3	205.8	220	126.4	128.9	72.1	58.9	113.3	57	59.6	69.2	150.64	71.6	0.475305	0.0294568
Q9BY32	ITPA	71.7	61.1	100.9	92.2	93	142.8	73.9	141	124	148.6	83.78	126.06	1.50466	0.0132972
Q9BY42	RTF2	51.5	58.7	104.4	94.4	52.7	126.3	69.2	186.2	129.1	133	72.34	128.76	1.77993	0.0171758
Q9BZQ8	NIBAN1	174.8	150.8	124.3	134.1	80.3	51.3	109.7	52.9	52.7	80	132.86	69.32	0.521752	0.0367171
Q9C019	TRIM15	43.6	40	69.8	57.9	132.7	106.1	49.7	87.8	165.1	195.7	68.8	120.88	1.75698	0.0418717
Q9GZR2	REXO4	54.8	57.7	89.3	84	57.3	121.2	60.8	134.5	110.2	145.8	68.62	114.5	1.66861	0.0371505
Q9GZU8	PSME3IP1	54	71.9	108.4	93.7	59.4	125.5	70.5	148.4	129.8	129.9	77.48	120.82	1.55937	0.0319084
Q9H008	LHPP	160.9	194	99.9	102.4	113.5	83.6	112.9	73.4	72.3	81.8	134.14	84.8	0.632175	0.0156948
Q9H0B3	IQCN	150.6	93.2	112.3	111	121.9	54.1	57.9	70	57.4	66.4	117.8	61.16	0.519185	0.00597418
Q9H0S4	DDX47	40.8	56.3	82.3	73.8	58.9	106.6	72.8	156.9	120.8	159.6	62.42	123.34	1.97597	0.0123572
Q9H2H8	PPIL3	90.3	55.5	86.2	101.2	77.9	152.7	102.6	147.1	122.6	94.8	82.22	123.96	1.50766	0.0122923
Q9H3M7	TXNIP	156	99.7	159.5	94.3	99.7	61.5	56.1	110.6	59.9	66.4	121.84	70.9	0.581911	0.0106586
Q9H4L7	SMARCAD1	65.5	70.6	91.6	87.2	67.3	103.4	75.1	149.5	124.6	147.3	76.44	119.98	1.5696	0.0253318
Q9H694	BICC1	30.4	59.2	75.1	58.1	61.8	61.7	119	79	80.7	126.9	56.92	93.46	1.64195	0.0335968
Q9H788	SH2D4A	61.9	47.1	138.6	112.8	53.9	174.6	56.1	253.2	198.1	87.7	82.86	153.94	1.85783	0.0289058
Q9H792	PEAK1	67.9	92.8	84.7	81.9	79.5	103.5	161.2	99.5	118.2	156.1	81.36	127.7	1.56957	0.015425
Q9H7B2	RPF2	58.3	66.4	88.2	83.8	67.5	111.9	68.1	156.5	136.6	146.4	72.84	123.9	1.70099	0.0183058
Q9H7P6	MVB12B	128.7	131.6	110.3	141.2	95.8	70.8	101.6	75.7	66.7	74.5	121.52	77.86	0.640718	0.0112199
Q9H930	SP140L	33.7	42	80.1	79.2	15.8	126.2	67.7	266.6	149.6	183.1	50.16	158.64	3.16268	0.0226468
Q9H9H4	VPS37B	76	35.8	92.1	117	50.8	157.7	76.8	133.4	110.9	96.3	74.34	115.02	1.54722	0.0434547
Q9HAV0	GNB4	138.8	167.3	103.9	122.2	86	62.4	126.4	60.2	61.8	78.8	123.64	77.92	0.630217	0.0166975
Q9HCU0	CD248	112.8	82.9	90	108.1	192	61.4	81.1	63.4	69.8	111.3	117.16	77.4	0.660635	0.0385138
Q9HCY8	S100A14	70.4	50.3	91.2	126.8	43.9	150.5	67.3	159.6	130	81.4	76.52	117.76	1.53894	0.0481338
Q9NPD3	EXOSC4	61.2	59.5	82.4	73.5	104.8	143.1	67.6	134.7	147.3	151.6	76.28	128.86	1.6893	0.0151006
Q9NPH2	ISYNA1	120.7	144	103.4	101.2	187.4	65.5	114.5	74.6	84.8	89.6	131.34	85.8	0.653266	0.0349007
Q9NPI9	KCNJ16	148.4	187	87.8	93.2	154	76.2	153.4	56.4	65	86.6	134.08	87.52	0.652745	0.00820784
Q9NQ94	A1CF	63.5	74.8	105.3	98.4	68.5	114.9	83	166.3	125.2	148	82.1	127.48	1.55274	0.0226889
Q9NQA3	WASH6P	45.9	78.4	85	78.1	59.5	110.4	114.2	124.4	83.1	115.8	69.38	109.58	1.57942	0.0173209
Q9NQZ5	STARD7	56.8	67.6	96.5	89.8	79.5	141.5	74.3	151	120.3	132.1	78.04	123.84	1.58688	0.0245893
Q9NR22	PRMT8	58.6	69.4	83	69.9	101.6	100.5	76.9	133.3	138.1	164	76.5	122.56	1.60209	0.0125011
Q9NR33	POLE4	62.4	41.6	74.4	83.2	42.2	118.3	72	164.3	109.1	140.7	60.76	120.88	1.98947	0.0156215
Q9NRG9	AAAS	66	69.1	98.2	87	70.4	123.3	70.5	133.9	120.8	142.1	78.14	118.12	1.51165	0.0286079
Q9NRN5	OLFML3	104.1	123.4	134.1	121.1	151.9	52.6	66.7	50.4	49.6	72.4	126.92	58.34	0.45966	0.000399777
Q9NRR5	UBQLN4	77.7	55.9	90	100.9	77.7	155.8	80.2	140.4	110.8	125.8	80.44	122.6	1.52412	0.0229118
Q9NRZ9	HELLS	61.4	65.4	86.5	89.3	60.1	116.3	58.8	137.7	126.8	141.9	72.54	116.3	1.60325	0.0391988
Q9NSI2	SLX9	45.3	59.2	100	95.7	39.8	122.1	64.2	150.7	127.1	112.9	68	115.4	1.69706	0.0240534
Q9NTN3	SLC35D1	34.4	29.6	148.9	110.8	33.2	154.4	51	177	201.1	93.8	71.38	135.46	1.89773	0.0263105
Q9NUQ2	AGPAT5	72.4	66.4	111.6	98.6	54	148.7	77.2	184.5	110.2	105.1	80.6	125.14	1.55261	0.0355736
Q9NUQ3	TXLNG	49.2	59.7	95.1	73.7	62.1	151.1	68.7	183.6	127.4	149.4	67.96	136.04	2.00177	0.0153659
Q9NV66	TYW1	64.2	69	99.6	84.4	74.2	127.9	74.9	153.7	115	132.7	78.28	120.84	1.54369	0.0168093
Q9NW13	RBM28	65	64	87.8	101.6	60.7	130.9	68.8	163.1	129.3	123.9	75.82	123.2	1.6249	0.0239113
Q9NWZ8	GEMIN8	63.8	73.3	103.6	97.4	57	125.2	88.3	156.7	125.2	125.7	79.02	124.22	1.57201	0.0115145
Q9NX24	NHP2	54.1	46.5	85.6	99.8	56.2	146	68.1	210.8	125.8	138.8	68.44	137.9	2.0149	0.0253251
Q9NYF8	BCLAF1	57.3	66.7	112.3	90.1	48	105.1	72.7	176.9	132.9	134.5	74.88	124.42	1.66159	0.0203816
Q9NZJ9	NUDT4	69.6	62.8	93.5	87.5	72.4	142.6	70.8	189.2	120.1	117.1	77.16	127.96	1.65837	0.0296375
Q9NZN4	EHD2	197	147.4	88	110.4	239.8	39.6	131	38.2	51.7	62.5	156.52	64.6	0.412727	0.0443251
Q9P287	BCCIP	51.1	49.1	93.7	85.5	56.3	129.3	59.2	122.2	138.4	117.7	67.14	113.36	1.68841	0.0186574
Q9UBB5	MBD2	61.9	67.1	109.4	94.8	66.5	106.5	64.3	164.2	136.1	128.5	79.94	119.92	1.50013	0.0241144
Q9UBX5	FBLN5	71.9	140.3	52	70	93.6	187.1	243.8	104.3	114.6	96.8	85.56	149.32	1.74521	0.0357754
Q9UEE9	CFDP1	67.9	74.8	102.5	114.7	44.9	138.4	84.9	200.7	149.5	118.8	80.96	138.46	1.71023	0.0210195
Q9UFW8	CGGBP1	64.5	72.1	114.2	100	61.6	112.9	95.8	167.9	119.8	137.3	82.48	126.74	1.53661	0.0126132
Q9UGM5	FETUB	102	127	80.6	125.5	146.5	47	103.1	43.8	81	69.7	116.32	68.92	0.592503	0.00605622
Q9UHA3	RSL24D1	73.7	76.2	94.4	96.9	59.4	114.9	85.2	135.1	151.4	165.1	80.12	130.34	1.62681	0.0333247
Q9UHG3	PCYOX1	115	113.6	102.4	106.8	206.1	79.8	73.9	62.3	74.3	75.5	128.78	73.16	0.568101	0.0416075
Q9UHR4	BAIAP2L1	49	52	106.3	85.6	43.6	159	57.4	189.2	144.7	99.5	67.3	129.96	1.93105	0.0223303
Q9UHR5	SAP30BP	55.9	54.2	123	107.7	41.9	105.1	68.2	186.6	150.3	141.4	76.54	130.32	1.70264	0.0183997
Q9UHV5	RAPGEFL1	112.5	89.3	96.6	122.6	160.7	48.4	60.7	43.1	86.8	59.4	116.34	59.68	0.512979	0.0114751
Q9UI14	RABAC1	61.6	43.6	98.1	130.2	52.1	133.7	90.3	136.3	174.3	67.3	77.12	120.38	1.56094	0.00895549
Q9UJK0	TSR3	66.6	71.3	95.3	92.7	65.8	89.5	100.8	189.5	131	138.5	78.34	129.86	1.65765	0.0197231
Q9UJZ1	STOML2	72.8	46	82	89.2	80.1	152.2	76.9	133.5	104.3	112.2	74.02	115.82	1.56471	0.0192799
Q9UKM9	RALY	56.3	69.7	118.5	93.9	48	104.1	71.4	184.1	110.2	110.2	77.28	116	1.50104	0.038136
Q9UKV3	ACIN1	60.6	68.6	111.6	103.5	61.6	99.7	72.5	170.1	143	137.1	81.18	124.48	1.53338	0.0222425
Q9UKY7	CDV3	53.8	69.1	112.3	77.3	58.9	135.4	93.3	159.5	133	130.6	74.28	130.36	1.75498	0.00492415
Q9UL15	BAG5	73.7	62.8	101	86.2	98.5	106.9	64.4	184.4	133.3	150.5	84.44	127.9	1.51468	0.0308718
Q9UL46	PSME2	60	56.4	98.4	94	56.1	134.9	64.6	199.6	108.7	112.4	72.98	124.04	1.69964	0.0448304
Q9UMD9	COL17A1	119.1	118.8	94.8	99.7	113.5	60.8	84.1	61.1	75.3	59.2	109.18	68.1	0.623741	0.00320454
Q9UNF1	MAGED2	80.4	90.3	80.5	82.1	80.5	128.6	113.6	109.5	109.6	171.7	82.76	126.6	1.52972	0.0253147
Q9Y221	NIP7	51	53.1	78.8	73.4	57	114.6	78	143.6	126.5	146.8	62.66	121.9	1.94542	0.00484221
Q9Y237	PIN4	62.7	55.7	88.6	84.9	36.6	166.6	97.4	172.1	118.5	155	65.7	141.92	2.16012	0.0103986
Q9Y2B0	CNPY2	47.7	60.3	71	73.6	90	148	63.9	110.8	129.6	169.8	68.52	124.42	1.81582	0.0283156
Q9Y2Q9	MRPS28	75.8	65.9	90.4	88	81.5	141.3	92.8	134.4	113.5	133.3	80.32	123.06	1.53212	0.00487492
Q9Y2W1	THRAP3	60.4	71.3	117.5	102.3	48.1	102.1	77.3	151.9	138.7	135.8	79.92	121.16	1.51602	0.0351672
Q9Y2W2	WBP11	58	73.8	112	105.3	52.5	106.9	78.6	160.4	133.4	140.7	80.32	124	1.54382	0.0337039
Q9Y333	LSM2	77.3	64.1	93.3	120.4	43.4	126.8	101.6	207	123.1	90.6	79.7	129.82	1.62886	0.0493668
Q9Y3A2	UTP11	54.8	60.7	99.5	79.6	72.9	100.7	63.8	141.4	125.6	137.6	73.5	113.82	1.54857	0.0163084
Q9Y3B9	RRP15	59.3	73.7	87.3	99.2	39.3	146.2	72.2	169.8	150.4	155.4	71.76	138.8	1.93423	0.0284545
Q9Y3C1	NOP16	48	55.7	100.7	88.1	48.3	137	72	194.1	159	151.7	68.16	142.76	2.09448	0.00856036
Q9Y3E1	HDGFL3	155	139.4	133	143.2	103.7	71.7	112.3	77.7	71.6	83.2	134.86	83.3	0.617678	0.0134809
Q9Y3E5	PTRH2	66	37.7	82.6	106.8	60.2	152.1	84.8	171.9	124.4	105.1	70.66	127.66	1.80668	0.013716
Q9Y446	PKP3	55.9	41.7	114.7	87.7	33.2	149.3	57.4	154.9	162.4	139.4	66.64	132.68	1.991	0.0170563
Q9Y478	PRKAB1	69.2	73.8	100.5	92.1	57.4	150.8	88.4	162.3	146.9	123.2	78.6	134.32	1.70891	0.00757742
Q9Y4D1	DAAM1	165.6	149.1	96.1	121.5	106.1	51.9	104.1	57.2	69.5	75	127.68	71.54	0.560307	0.0191994
Q9Y4H2	IRS2	76.3	95.5	85.4	78.5	88.8	140.2	143.8	148	124.7	84.3	84.9	128.2	1.51001	0.0255953
Q9Y4J8	DTNA	154.1	201.8	106.9	123.6	138.4	58.3	182.9	54.5	53.8	70.6	144.96	84.02	0.579608	0.00844874
Q9Y4K0	LOXL2	38.9	75.3	40.6	55.3	56	84.1	147.2	64.7	130	177.5	53.22	120.7	2.26794	0.0146255
Q9Y4K1	CRYBG1	71.2	65.2	98.5	91.7	74.1	117.2	58.4	157.3	147.1	121.2	80.14	120.24	1.50037	0.0285923
Q9Y4Z0	LSM4	66.4	58.9	93.8	116.3	50.2	128.9	90.7	200.8	115.7	101.1	77.12	127.44	1.65249	0.0470649
Q9Y520	PRRC2C	58.5	64	106	94.5	54.5	126.4	82.3	150.2	139.3	129.3	75.5	125.5	1.66225	0.00749719
Q9Y5A9	YTHDF2	51.4	54.5	97	86.4	74	130.9	66.5	138.2	131.7	154.1	72.66	124.28	1.71043	0.0159362
Q9Y653	ADGRG1	54.1	42.9	74.4	81.1	45	165.2	71.2	151.8	124.7	136.9	59.5	129.96	2.1842	0.00990492
Q9Y673	ALG5	82.9	73.3	92.1	94.6	70.9	148.1	67	152.8	141.8	113.2	82.76	124.58	1.50532	0.0304507
