# Supplementary material for: Complement and Coagulation Cascades Pathway was Inactivated in HIV-Associated Colorectal Cancer: Results from a Proteomics Study
Source: J Cancer. 2026 Jan 14;17(2):427–38. doi: 10.7150/jca.124804 (PMC12825422; doi:10.7150/jca.124804)
Supplement: Supplementary file 1 — Supplementary figures and tables. [file jcav17p0427s1.zip › Supplement figure and tables-20250813/Table S8--DEPs in KEGG pathway-our-CTPAC-publishing-20250813.xlsx]

## Sheet: Sheet1
Table S8 DEPs enriched in KEGG pathways. DEPs-5 from this study, CPTAC data from public database (https://cprosite.ccr.cancer.gov/)
		DEPs-5				CPTAC
Gene Name	Accession	LOG2FC	Pvalue HIV_C-A	FC	Pathway	LOG2FC.1	Pvalue	FC
F13A1	P00488	-1.26754	0.0167644	0.415367	Complement and coagulation cascades	-1.0507	< 0.0001	0.482734
F2	P00734	-0.708108	0.0103828	0.612122	Complement and coagulation cascades	-0.54	< 0.0001	0.686152
CFD	P00746	-0.746452	0.0301886	0.596068	Complement and coagulation cascades	-0.94	< 0.0001	0.520727
PLG	P00747	-0.695975	0.00511559	0.617292	Complement and coagulation cascades	-0.53	< 0.0001	0.691883
F12	P00748	-0.600927	0.0119953	0.65933	Complement and coagulation cascades	-0.58	< 0.0001	0.66952
PLAT	P00750	-0.797334	0.0151352	0.575412	Complement and coagulation cascades	-0.8	< 0.0001	0.574031
CFB	P00751	-0.737808	0.00282148	0.59965	Complement and coagulation cascades	-0.57	< 0.0001	0.675393
SERPINC1	P01008	-0.624225	0.00411131	0.648768	Complement and coagulation cascades	-0.92	< 0.0001	0.527704
SERPINA1	P01009	-0.859764	0.0176224	0.551043	Complement and coagulation cascades	-1.15	< 0.0001	0.451751
A2M	P01023	-0.819357	0.00791472	0.566695	Complement and coagulation cascades	-1.12	< 0.0001	0.458852
C3	P01024	-0.845874	0.00513058	0.556373	Complement and coagulation cascades	-0.79	< 0.0001	0.579548
KNG1	P01042	-0.791002	0.00311392	0.577943	Complement and coagulation cascades	-0.96	< 0.0001	0.514413
C1QC	P02747	-0.710928	0.00330715	0.610927	Complement and coagulation cascades	-0.45	< 0.0001	0.734177
C9	P02748	-0.699447	0.00207498	0.615808	Complement and coagulation cascades	-0.4	< 0.0001	0.755603
F11	P03951	-0.713932	0.0264153	0.609656	Complement and coagulation cascades	-0.47	< 0.0001	0.72417
VTN	P04004	-0.796624	0.00483839	0.575695	Complement and coagulation cascades	-0.32	0.000299	0.803071
VWF	P04275	-0.827307	0.0250905	0.56358	Complement and coagulation cascades	-0.65	< 0.0001	0.637457
SERPIND1	P05546	-1.0707	0.00698005	0.476087	Complement and coagulation cascades	-1.06	< 0.0001	0.480664
C8A	P07357	-0.601185	0.00196215	0.659212	Complement and coagulation cascades	-0.43	< 0.0001	0.742571
C8B	P07358	-0.616836	0.0282842	0.6521	Complement and coagulation cascades	-0.36	< 0.0001	0.781545
CFH	P08603	-0.600614	0.0102621	0.659473	Complement and coagulation cascades	-0.69	< 0.0001	0.618952
SERPINF2	P08697	-0.745945	0.0155754	0.596277	Complement and coagulation cascades	-0.92	< 0.0001	0.530234
C4B	P0C0L5	-0.613737	0.0339052	0.653502	Complement and coagulation cascades	-0.6	< 0.0001	0.659571
C7	P10643	-0.917853	0.0219395	0.529296	Complement and coagulation cascades	-0.75	< 0.0001	0.593862
COL1A1	P02452	-1.15239	0.0353194	0.449879	protein diagesion	-1.11	< 0.0001	0.463551
COL3A1	P02461	-1.02108	0.047438	0.492747	protein diagesion	-0.75	< 0.0001	0.595222
COL6A1	P12109	-1.01887	0.000787789	0.493503	protein diagesion	-1.15	< 0.0001	0.450688
COL6A2	P12110	-1.01071	0.00193031	0.496301	protein diagesion	-1.09	< 0.0001	0.468916
COL6A3	P12111	-0.859065	0.00163582	0.55131	protein diagesion	-0.94	< 0.0001	0.52192
ATP1A3	P13637	-0.991949	0.0495935	0.502798	protein diagesion	-0.25	< 0.0001	0.840896
CPA3	P15088	-2.81083	0.0240627	0.142514	protein diagesion	-1.6	< 0.0001	0.329877
COL8A1	P27658	0.893373	0.0228646	1.85751	protein diagesion	0.3	< 0.0001	1.23413
ATP1A2	P50993	-0.75653	0.0326503	0.591918	protein diagesion	-0.33	< 0.0001	0.794985
COL14A1	Q05707	-1.80489	0.000407349	0.286202	protein diagesion	-1.29	< 0.0001	0.409575
COL12A1	Q99715	0.95179	0.0484922	1.93427	protein diagesion	1.01	< 0.0001	2.0174
COL17A1	Q9UMD9	-0.680982	0.00320454	0.623741	protein diagesion	-0.19	0.0483	0.87904
MRPL33	O75394	0.81645	0.0241611	1.76107	Ribosome	0.38	< 0.0001	1.30008
RPLP1	P05386	0.934358	0.00778387	1.91104	Ribosome	0.26	< 0.0001	1.1959
RPL13	P26373	0.708995	0.0341952	1.63467	Ribosome	0.36	< 0.0001	1.28236
RPL10	P27635	0.651396	0.0347904	1.57069	Ribosome	0.2	< 0.0001	1.15045
RPL12	P30050	0.599796	0.00895749	1.5155	Ribosome	0.33	< 0.0001	1.25579
RPL4	P36578	0.776735	0.0246259	1.71325	Ribosome	0.4	< 0.0001	1.31777
RPS19	P39019	0.65329	0.0396979	1.57275	Ribosome	0.46	< 0.0001	1.37659
RPL13A	P40429	0.629397	0.0492424	1.54692	Ribosome	0.52	< 0.0001	1.43744
RPL35	P42766	0.815903	0.0366653	1.7604	Ribosome	0.35	< 0.0001	1.2758
RPL21	P46778	0.692682	0.0267706	1.61629	Ribosome	0.34	< 0.0001	1.26321
RPS5	P46782	0.697392	0.0207093	1.62157	Ribosome	0.35	< 0.0001	1.27209
RPS10	P46783	0.686675	0.0109304	1.60957	Ribosome	0.4	< 0.0001	1.3175
RPL34	P49207	0.82021	0.0487127	1.76566	Ribosome	0.69	< 0.0001	1.61631
RPL14	P50914	0.61594	0.0295252	1.53256	Ribosome	0.73	< 0.0001	1.65531
RPS3A	P61247	0.636493	0.0197893	1.55455	Ribosome	0.33	< 0.0001	1.25946
RPL26	P61254	0.612478	0.0373789	1.52888	Ribosome	0.46	< 0.0001	1.37078
RPL37	P61927	0.917206	0.0283207	1.88846	Ribosome	0.55	< 0.0001	1.45912
RPS8	P62241	0.753506	0.0276457	1.68589	Ribosome	0.38	< 0.0001	1.30279
RPS23	P62266	0.753599	0.0313809	1.68599	Ribosome	0.22	< 0.0001	1.16183
RPS18	P62269	0.593062	0.033302	1.50844	Ribosome	0.43	< 0.0001	1.34817
RPS29	P62273	0.669136	0.0365423	1.59012	Ribosome	0.46	< 0.0001	1.37592
RPS13	P62277	0.588592	0.0296795	1.50378	Ribosome	0.28	< 0.0001	1.21428
RPS11	P62280	0.627196	0.0380297	1.54456	Ribosome	0.49	< 0.0001	1.40075
RPL7A	P62424	0.587895	0.0285727	1.50305	Ribosome	0.36	< 0.0001	1.28138
RPS4X	P62701	0.593362	0.04112	1.50876	Ribosome	0.37	< 0.0001	1.29424
RPL23A	P62750	0.627354	0.031855	1.54473	Ribosome	0.45	< 0.0001	1.36509
RPS6	P62753	0.65296	0.0391088	1.57239	Ribosome	0.48	< 0.0001	1.39862
RPS25	P62851	0.801715	0.024269	1.74317	Ribosome	0.6	< 0.0001	1.51593
FAU	P62861	1.27978	0.0113597	2.42803	Ribosome	0.35	< 0.0001	1.27483
RPL32	P62910	0.700174	0.034125	1.6247	Ribosome	0.47	< 0.0001	1.38137
RPL11	P62913	0.615036	0.041313	1.5316	Ribosome	0.45	< 0.0001	1.3668
RPL8	P62917	0.639813	0.0311617	1.55813	Ribosome	0.29	< 0.0001	1.22044
UBA52	P62987	0.89469	0.0146155	1.85921	Ribosome	0.12	0.00309	1.08493
RPL36A	P83881	0.778358	0.0475442	1.71518	Ribosome	0.55	< 0.0001	1.46815
RPL18A	Q02543	0.603984	0.037784	1.51991	Ribosome	0.34	< 0.0001	1.26866
RPL6	Q02878	0.829346	0.0290681	1.77688	Ribosome	0.46	< 0.0001	1.37564
RPL22L1	Q6P5R6	1.26696	0.0252959	2.40653	Ribosome	0.8	< 0.0001	1.74364
RPS27L	Q71UM5	0.678788	0.0332158	1.60079	Ribosome	0.48	< 0.0001	1.39716
RPL36AL	Q969Q0	0.920909	0.0189613	1.89331	Ribosome	0.55	< 0.0001	1.46815
RSL24D1	Q9UHA3	0.702046	0.0333247	1.62681	Ribosome	not
POM121C	A8CG34	0.595223	0.0161304	1.51071	RNA transport	0.33	< 0.0001	1.25336
EIF1AY	O14602	0.857342	0.030813	1.8117	RNA transport	not
EIF3D	O15371	0.722867	0.00550197	1.65046	RNA transport	0.16	< 0.0001	1.11907
NUP42	O15504	0.96893	0.0409754	1.95739	RNA transport	0.51	< 0.0001	1.41912
EIF4E2	O60573	0.589321	0.0182268	1.50454	RNA transport	0.31	< 0.0001	1.23833
EIF5B	O60841	0.816323	0.0071005	1.76091	RNA transport	0.38	< 0.0001	1.30143
EIF4B	P23588	0.677238	0.0241138	1.59908	RNA transport	0.2	< 0.0001	1.15085
FUS	P35637	0.722355	0.0448653	1.64987	RNA transport/Spliceosome	0.64	< 0.0001	1.55973
RANGAP1	P46060	0.69071	0.0130938	1.61408	RNA transport	0.5	< 0.0001	1.41333
EIF2B2	P49770	0.760135	0.00188944	1.69365	RNA transport	0.2	< 0.0001	1.15181
RAN	P62826	0.753619	0.00806686	1.68602	RNA transport	0.34	< 0.0001	1.26716
SUMO1	P63165	0.989026	0.0265342	1.98484	RNA transport	0.38	< 0.0001	1.30541
RNPS1	Q15287	0.632315	0.0180269	1.55005	RNA transport	0.46	< 0.0001	1.37383
ALYREF	Q86V81	0.712724	0.0260372	1.6389	RNA transport/Spliceosome	0.44	< 0.0001	1.3521
SRRM1	Q8IYB3	0.59108	0.0278899	1.50637	RNA transport	0.22	< 0.0001	1.16223
AAAS	Q9NRG9	0.59612	0.0286079	1.51165	RNA transport	0.29	< 0.0001	1.2262
GEMIN8	Q9NWZ8	0.652608	0.0115145	1.57201	RNA transport	0.47	< 0.0001	1.38963
ACIN1	Q9UKV3	0.616718	0.0222425	1.53338	RNA transport/Spliceosome	0.34	< 0.0001	1.26418
PPIH	O43447	0.634478	0.00510209	1.55238	Spliceosome	0.39	< 0.0001	1.31449
PQBP1	O60828	0.798442	0.0262645	1.73922	Spliceosome	0.43	< 0.0001	1.34873
PRPF40A	O75400	1.03399	0.0221437	2.04768	Spliceosome	0.51	< 0.0001	1.42672
HNRNPC	P07910	1.20546	0.0195658	2.30611	Spliceosome	0.49	< 0.0001	1.40328
DDX5	P17844	0.825482	0.0170216	1.77213	Spliceosome	0.63	< 0.0001	1.54264
U2AF2	P26368	0.589834	0.0334863	1.50507	Spliceosome	0.39	< 0.0001	1.31349
RBMX	P38159	0.698561	0.0319033	1.62289	Spliceosome	0.47	< 0.0001	1.38482
RBM25	P49756	0.598239	0.0250659	1.51387	Spliceosome	0.35	< 0.0001	1.27845
HNRNPK	P61978	0.710451	0.015077	1.63632	Spliceosome	0.37	< 0.0001	1.29325
SNRPD1	P62314	0.607583	0.043954	1.5237	Spliceosome	0.0429	0.18	1.03018
HNRNPU	Q00839	0.791824	0.0277072	1.73126	Spliceosome	0.44	< 0.0001	1.35472
SRSF4	Q08170	1.33645	0.0164175	2.52529	Spliceosome	0.45	< 0.0001	1.36812
SRSF9	Q13242	0.585911	0.023312	1.50099	Spliceosome	0.61	< 0.0001	1.52319
SRSF5	Q13243	0.766624	0.0126373	1.70128	Spliceosome	0.28	< 0.0001	1.21841
SRSF6	Q13247	1.23367	0.0115349	2.35164	Spliceosome	0.6	< 0.0001	1.52045
HNRNPA1L2	Q32P51	0.657432	0.0142043	1.57727	Spliceosome	not
CHERP	Q8IWX8	0.631661	0.0131727	1.54935	Spliceosome	0.44	< 0.0001	1.35764
CCDC12	Q8WUD4	0.82183	0.0208543	1.76765	Spliceosome	0.33	0.0004	1.25989
WBP11	Q9Y2W2	0.626509	0.0337039	1.54382	Spliceosome	0.35	< 0.0001	1.27271
LSM2	Q9Y333	0.703861	0.0493668	1.62886	Spliceosome	0.23	< 0.0001	1.17235
LSM4	Q9Y4Z0	0.724641	0.0470649	1.65249	Spliceosome	0.32	< 0.0001	1.24747

## Sheet: Sheet3
		DEPs-5				CPTAC
Gene Name	Accession	LOG2FC	Pvalue HIV_C-A		Pathway	LOG2FC.1	Pvalue	FC
CPA3	P15088	-2.81083	0.0240627	0.142514	protein diagesion	-1.6	< 0.0001	0.329877
COL14A1	Q05707	-1.80489	0.000407349	0.286202	protein diagesion	-1.2878	< 0.0001	0.409575
F13A1	P00488	-1.26754	0.0167644	0.415367	Complement and coagulation cascades	-1.0507	< 0.0001	0.482734
COL1A1	P02452	-1.15239	0.0353194	0.449879	protein diagesion	-1.1092	< 0.0001	0.463551
SERPIND1	P05546	-1.0707	0.00698005	0.476087	Complement and coagulation cascades	-1.0569	< 0.0001	0.480664
COL3A1	P02461	-1.02108	0.047438	0.492747	protein diagesion	-0.7485	< 0.0001	0.595222
COL6A1	P12109	-1.01887	0.000787789	0.493503	protein diagesion	-1.1498	< 0.0001	0.450688
COL6A2	P12110	-1.01071	0.00193031	0.496301	protein diagesion	-1.096	< 0.0001	0.468916
ATP1A3	P13637	-0.991949	0.0495935	0.502798	protein diagesion	-0.25	< 0.0001	0.840896
C7	P10643	-0.917853	0.0219395	0.529296	Complement and coagulation cascades	-0.7518	< 0.0001	0.593862
SERPINA1	P01009	-0.859764	0.0176224	0.551043	Complement and coagulation cascades	-1.1464	< 0.0001	0.451751
COL6A3	P12111	-0.859065	0.00163582	0.55131	protein diagesion	-0.9381	< 0.0001	0.52192
C3	P01024	-0.845874	0.00513058	0.556373	Complement and coagulation cascades	-0.787	< 0.0001	0.579548
VWF	P04275	-0.827307	0.0250905	0.56358	Complement and coagulation cascades	-0.6496	< 0.0001	0.637457
A2M	P01023	-0.819357	0.00791472	0.566695	Complement and coagulation cascades	-1.1239	< 0.0001	0.458852
PLAT	P00750	-0.797334	0.0151352	0.575412	Complement and coagulation cascades	-0.8008	< 0.0001	0.574031
VTN	P04004	-0.796624	0.00483839	0.575695	Complement and coagulation cascades	-0.3164	2.9999999999999997E-4	0.803071
KNG1	P01042	-0.791002	0.00311392	0.577943	Complement and coagulation cascades	-0.959	< 0.0001	0.514413
ATP1A2	P50993	-0.75653	0.0326503	0.591918	protein diagesion	-0.331	< 0.0001	0.794985
CFD	P00746	-0.746452	0.0301886	0.596068	Complement and coagulation cascades	-0.9414	< 0.0001	0.520727
SERPINF2	P08697	-0.745945	0.0155754	0.596277	Complement and coagulation cascades	-0.9153	< 0.0001	0.530234
CFB	P00751	-0.737808	0.00282148	0.59965	Complement and coagulation cascades	-0.5662	< 0.0001	0.675393
F11	P03951	-0.713932	0.0264153	0.609656	Complement and coagulation cascades	-0.4656	< 0.0001	0.72417
C1QC	P02747	-0.710928	0.00330715	0.610927	Complement and coagulation cascades	-0.4458	< 0.0001	0.734177
F2	P00734	-0.708108	0.0103828	0.612122	Complement and coagulation cascades	-0.5434	< 0.0001	0.686152
C9	P02748	-0.699447	0.00207498	0.615808	Complement and coagulation cascades	-0.4043	< 0.0001	0.755603
PLG	P00747	-0.695975	0.00511559	0.617292	Complement and coagulation cascades	-0.5314	< 0.0001	0.691883
COL17A1	Q9UMD9	-0.680982	0.00320454	0.623741	protein diagesion	-0.186	4.8399999999999999E-2	0.87904
SERPINC1	P01008	-0.624225	0.00411131	0.648768	Complement and coagulation cascades	-0.9222	< 0.0001	0.527704
C8B	P07358	-0.616836	0.0282842	0.6521	Complement and coagulation cascades	-0.3556	< 0.0001	0.781545
C4B	P0C0L5	-0.613737	0.0339052	0.653502	Complement and coagulation cascades	-0.6004	< 0.0001	0.659571
C8A	P07357	-0.601185	0.00196215	0.659212	Complement and coagulation cascades	-0.4296	< 0.0001	0.742571
F12	P00748	-0.600927	0.0119953	0.65933	Complement and coagulation cascades	-0.5788	< 0.0001	0.66952
CFH	P08603	-0.600614	0.0102621	0.659473	Complement and coagulation cascades	-0.6921	< 0.0001	0.618952
Average		-0.897552		0.553194		-0.756794		0.607331
SRSF9	Q13242	0.585911	0.023312	1.50099	Spliceosome	0.6071	< 0.0001	1.52319
RPL7A	P62424	0.587895	0.0285727	1.50305	Ribosome	0.3577	< 0.0001	1.28138
RPS13	P62277	0.588592	0.0296795	1.50378	Ribosome	0.2801	< 0.0001	1.21428
EIF4E2	O60573	0.589321	0.0182268	1.50454	RNA transport	0.3084	< 0.0001	1.23833
U2AF2	P26368	0.589834	0.0334863	1.50507	Spliceosome	0.3934	< 0.0001	1.31349
SRRM1	Q8IYB3	0.59108	0.0278899	1.50637	RNA transport	0.2169	< 0.0001	1.16223
RPS18	P62269	0.593062	0.033302	1.50844	Ribosome	0.431	< 0.0001	1.34817
RPS4X	P62701	0.593362	0.04112	1.50876	Ribosome	0.3721	< 0.0001	1.29424
POM121C	A8CG34	0.595223	0.0161304	1.51071	RNA transport	0.3258	< 0.0001	1.25336
AAAS	Q9NRG9	0.59612	0.0286079	1.51165	RNA transport	0.2942	< 0.0001	1.2262
RBM25	P49756	0.598239	0.0250659	1.51387	Spliceosome	0.3544	< 0.0001	1.27845
RPL12	P30050	0.599796	0.00895749	1.5155	Ribosome	0.3286	< 0.0001	1.25579
RPL18A	Q02543	0.603984	0.037784	1.51991	Ribosome	0.3433	< 0.0001	1.26866
SNRPD1	P62314	0.607583	0.043954	1.5237	Spliceosome	0.0429	0.18149999999999999	1.03018
RPL26	P61254	0.612478	0.0373789	1.52888	Ribosome	0.455	< 0.0001	1.37078
RPL11	P62913	0.615036	0.041313	1.5316	Ribosome	0.4508	< 0.0001	1.3668
RPL14	P50914	0.61594	0.0295252	1.53256	Ribosome	0.7271	< 0.0001	1.65531
ACIN1	Q9UKV3	0.616718	0.0222425	1.53338	RNA transport/Spliceosome	0.3382	< 0.0001	1.26418
WBP11	Q9Y2W2	0.626509	0.0337039	1.54382	Spliceosome	0.3479	< 0.0001	1.27271
RPS11	P62280	0.627196	0.0380297	1.54456	Ribosome	0.4862	< 0.0001	1.40075
RPL23A	P62750	0.627354	0.031855	1.54473	Ribosome	0.449	< 0.0001	1.36509
RPL13A	P40429	0.629397	0.0492424	1.54692	Ribosome	0.5235	< 0.0001	1.43744
CHERP	Q8IWX8	0.631661	0.0131727	1.54935	Spliceosome	0.4411	< 0.0001	1.35764
RNPS1	Q15287	0.632315	0.0180269	1.55005	RNA transport	0.4582	< 0.0001	1.37383
PPIH	O43447	0.634478	0.00510209	1.55238	Spliceosome	0.3945	< 0.0001	1.31449
RPS3A	P61247	0.636493	0.0197893	1.55455	Ribosome	0.3328	< 0.0001	1.25946
RPL8	P62917	0.639813	0.0311617	1.55813	Ribosome	0.2874	< 0.0001	1.22044
RPL10	P27635	0.651396	0.0347904	1.57069	Ribosome	0.2022	< 0.0001	1.15045
GEMIN8	Q9NWZ8	0.652608	0.0115145	1.57201	RNA transport	0.4747	< 0.0001	1.38963
RPS6	P62753	0.65296	0.0391088	1.57239	Ribosome	0.484	< 0.0001	1.39862
RPS19	P39019	0.65329	0.0396979	1.57275	Ribosome	0.4611	< 0.0001	1.37659
HNRNPA1L2	Q32P51	0.657432	0.0142043	1.57727	Spliceosome	not
RPS29	P62273	0.669136	0.0365423	1.59012	Ribosome	0.4604	< 0.0001	1.37592
EIF4B	P23588	0.677238	0.0241138	1.59908	RNA transport	0.2027	< 0.0001	1.15085
RPS27L	Q71UM5	0.678788	0.0332158	1.60079	Ribosome	0.4825	< 0.0001	1.39716
RPS10	P46783	0.686675	0.0109304	1.60957	Ribosome	0.3978	< 0.0001	1.3175
RANGAP1	P46060	0.69071	0.0130938	1.61408	RNA transport	0.4991	< 0.0001	1.41333
RPL21	P46778	0.692682	0.0267706	1.61629	Ribosome	0.3371	< 0.0001	1.26321
RPS5	P46782	0.697392	0.0207093	1.62157	Ribosome	0.3472	< 0.0001	1.27209
RBMX	P38159	0.698561	0.0319033	1.62289	Spliceosome	0.4697	< 0.0001	1.38482
RPL32	P62910	0.700174	0.034125	1.6247	Ribosome	0.4661	< 0.0001	1.38137
RSL24D1	Q9UHA3	0.702046	0.0333247	1.62681	Ribosome	not
LSM2	Q9Y333	0.703861	0.0493668	1.62886	Spliceosome	0.2294	< 0.0001	1.17235
RPL13	P26373	0.708995	0.0341952	1.63467	Ribosome	0.3588	< 0.0001	1.28236
HNRNPK	P61978	0.710451	0.015077	1.63632	Spliceosome	0.371	< 0.0001	1.29325
ALYREF	Q86V81	0.712724	0.0260372	1.6389	RNA transport/Spliceosome	0.4352	< 0.0001	1.3521
FUS	P35637	0.722355	0.0448653	1.64987	RNA transport/Spliceosome	0.6413	< 0.0001	1.55973
EIF3D	O15371	0.722867	0.00550197	1.65046	RNA transport	0.1623	< 0.0001	1.11907
LSM4	Q9Y4Z0	0.724641	0.0470649	1.65249	Spliceosome	0.319	< 0.0001	1.24747
RPS8	P62241	0.753506	0.0276457	1.68589	Ribosome	0.3816	< 0.0001	1.30279
RPS23	P62266	0.753599	0.0313809	1.68599	Ribosome	0.2164	< 0.0001	1.16183
RAN	P62826	0.753619	0.00806686	1.68602	RNA transport	0.3416	< 0.0001	1.26716
EIF2B2	P49770	0.760135	0.00188944	1.69365	RNA transport	0.2039	< 0.0001	1.15181
SRSF5	Q13243	0.766624	0.0126373	1.70128	Spliceosome	0.285	< 0.0001	1.21841
RPL4	P36578	0.776735	0.0246259	1.71325	Ribosome	0.3981	< 0.0001	1.31777
RPL36A	P83881	0.778358	0.0475442	1.71518	Ribosome	0.554	< 0.0001	1.46815
HNRNPU	Q00839	0.791824	0.0277072	1.73126	Spliceosome	0.438	< 0.0001	1.35472
PQBP1	O60828	0.798442	0.0262645	1.73922	Spliceosome	0.4316	< 0.0001	1.34873
RPS25	P62851	0.801715	0.024269	1.74317	Ribosome	0.6002	< 0.0001	1.51593
RPL35	P42766	0.815903	0.0366653	1.7604	Ribosome	0.3514	< 0.0001	1.2758
EIF5B	O60841	0.816323	0.0071005	1.76091	RNA transport	0.3801	< 0.0001	1.30143
MRPL33	O75394	0.81645	0.0241611	1.76107	Ribosome	0.3786	< 0.0001	1.30008
RPL34	P49207	0.82021	0.0487127	1.76566	Ribosome	0.6927	< 0.0001	1.61631
CCDC12	Q8WUD4	0.82183	0.0208543	1.76765	Spliceosome	0.3333	4.0000000000000002E-4	1.25989
DDX5	P17844	0.825482	0.0170216	1.77213	Spliceosome	0.6254	< 0.0001	1.54264
RPL6	Q02878	0.829346	0.0290681	1.77688	Ribosome	0.4601	< 0.0001	1.37564
EIF1AY	O14602	0.857342	0.030813	1.8117	RNA transport	not
COL8A1	P27658	0.893373	0.0228646	1.85751	protein diagesion	0.3035	< 0.0001	1.23413
UBA52	P62987	0.89469	0.0146155	1.85921	Ribosome	0.1176	3.0999999999999999E-3	1.08493
RPL37	P61927	0.917206	0.0283207	1.88846	Ribosome	0.5451	< 0.0001	1.45912
RPL36AL	Q969Q0	0.920909	0.0189613	1.89331	Ribosome	0.554	< 0.0001	1.46815
RPLP1	P05386	0.934358	0.00778387	1.91104	Ribosome	0.2581	< 0.0001	1.1959
COL12A1	Q99715	0.95179	0.0484922	1.93427	protein diagesion	1.0125	< 0.0001	2.0174
NUP42	O15504	0.96893	0.0409754	1.95739	RNA transport	0.505	< 0.0001	1.41912
SUMO1	P63165	0.989026	0.0265342	1.98484	RNA transport	0.3845	< 0.0001	1.30541
PRPF40A	O75400	1.03399	0.0221437	2.04768	Spliceosome	0.5127	< 0.0001	1.42672
HNRNPC	P07910	1.20546	0.0195658	2.30611	Spliceosome	0.4888	< 0.0001	1.40328
SRSF6	Q13247	1.23367	0.0115349	2.35164	Spliceosome	0.6045	< 0.0001	1.52045
RPL22L1	Q6P5R6	1.26696	0.0252959	2.40653	Ribosome	0.8021	< 0.0001	1.74364
FAU	P62861	1.27978	0.0113597	2.42803	Ribosome	0.3503	< 0.0001	1.27483
SRSF4	Q08170	1.33645	0.0164175	2.52529	Spliceosome	0.4522	< 0.0001	1.36812
Average		0.750573		1.69522	#DIV/0!	0.411694	#DIV/0!	1.33776

## Sheet: Sheet2
CPA3	P15088	-2.81083	0.0240627	protein diagesion	-1.6	< 0.0001	0.329877
COL14A1	Q05707	-1.80489	0.000407349	protein diagesion	-1.2878	< 0.0001	0.409575
F13A1	P00488	-1.26754	0.0167644	Complement and coagulation cascades	-1.0507	< 0.0001	0.482734
COL1A1	P02452	-1.15239	0.0353194	protein diagesion	-1.1092	< 0.0001	0.463551
SERPIND1	P05546	-1.0707	0.00698005	Complement and coagulation cascades	-1.0569	< 0.0001	0.480664
COL3A1	P02461	-1.02108	0.047438	protein diagesion	-0.7485	< 0.0001	0.595222
COL6A1	P12109	-1.01887	0.000787789	protein diagesion	-1.1497999999999999	< 0.0001	0.450688
COL6A2	P12110	-1.01071	0.00193031	protein diagesion	-1.0926	< 0.0001	0.468916
ATP1A3	P13637	-0.991949	0.0495935	protein diagesion	-0.25	< 0.0001	0.840896
C7	P10643	-0.917853	0.0219395	Complement and coagulation cascades	-0.75180000000000002	< 0.0001	0.593862
SERPINA1	P01009	-0.859764	0.0176224	Complement and coagulation cascades	-1.1464000000000001	< 0.0001	0.451751
COL6A3	P12111	-0.859065	0.00163582	protein diagesion	-0.93810000000000004	< 0.0001	0.52192
C3	P01024	-0.845874	0.00513058	Complement and coagulation cascades	-0.78700000000000003	< 0.0001	0.579548
VWF	P04275	-0.827307	0.0250905	Complement and coagulation cascades	-0.64959999999999996	< 0.0001	0.637457
A2M	P01023	-0.819357	0.00791472	Complement and coagulation cascades	-1.1238999999999999	< 0.0001	0.458852
PLAT	P00750	-0.797334	0.0151352	Complement and coagulation cascades	-0.80079999999999996	< 0.0001	0.574031
VTN	P04004	-0.796624	0.00483839	Complement and coagulation cascades	-0.31640000000000001	2.9999999999999997E-4	0.803071
KNG1	P01042	-0.791002	0.00311392	Complement and coagulation cascades	-0.95899999999999996	< 0.0001	0.514413
ATP1A2	P50993	-0.75653	0.0326503	protein diagesion	-0.33100000000000002	< 0.0001	0.794985
CFD	P00746	-0.746452	0.0301886	Complement and coagulation cascades	-0.94140000000000001	< 0.0001	0.520727
SERPINF2	P08697	-0.745945	0.0155754	Complement and coagulation cascades	-0.9153	< 0.0001	0.530234
CFB	P00751	-0.737808	0.00282148	Complement and coagulation cascades	-0.56620000000000004	< 0.0001	0.675393
F11	P03951	-0.713932	0.0264153	Complement and coagulation cascades	-0.46560000000000001	< 0.0001	0.72417
C1QC	P02747	-0.710928	0.00330715	Complement and coagulation cascades	-0.44579999999999997	< 0.0001	0.734177
F2	P00734	-0.708108	0.0103828	Complement and coagulation cascades	-0.54339999999999999	< 0.0001	0.686152
C9	P02748	-0.699447	0.00207498	Complement and coagulation cascades	-0.40429999999999999	< 0.0001	0.755603
PLG	P00747	-0.695975	0.00511559	Complement and coagulation cascades	-0.53139999999999998	< 0.0001	0.691883
COL17A1	Q9UMD9	-0.680982	0.00320454	protein diagesion	-0.186	4.8399999999999999E-2	0.87904
SERPINC1	P01008	-0.624225	0.00411131	Complement and coagulation cascades	-0.92220000000000002	< 0.0001	0.527704
C8B	P07358	-0.616836	0.0282842	Complement and coagulation cascades	-0.35560000000000003	< 0.0001	0.781545
C4B	P0C0L5	-0.613737	0.0339052	Complement and coagulation cascades	-0.60040000000000004	< 0.0001	0.659571
C8A	P07357	-0.601185	0.00196215	Complement and coagulation cascades	-0.4294	< 0.0001	0.742571
F12	P00748	-0.600927	0.0119953	Complement and coagulation cascades	-0.57879999999999998	< 0.0001	0.66952
CFH	P08603	-0.600614	0.0102621	Complement and coagulation cascades	-0.69210000000000005	< 0.0001	0.618952
SRSF9	Q13242	0.585911	0.023312	Spliceosome	0.60709999999999997	< 0.0001	1.52319
RPL7A	P62424	0.587895	0.0285727	Ribosome	0.35770000000000002	< 0.0001	1.28138
RPS13	P62277	0.588592	0.0296795	Ribosome	0.28010000000000002	< 0.0001	1.21428
EIF4E2	O60573	0.589321	0.0182268	RNA transport	0.30840000000000001	< 0.0001	1.23833
U2AF2	P26368	0.589834	0.0334863	Spliceosome	0.39340000000000003	< 0.0001	1.31349
SRRM1	Q8IYB3	0.59108	0.0278899	RNA transport	0.21690000000000001	< 0.0001	1.16223
RPS18	P62269	0.593062	0.033302	Ribosome	0.43099999999999999	< 0.0001	1.34817
RPS4X	P62701	0.593362	0.04112	Ribosome	0.37209999999999999	< 0.0001	1.29424
POM121C	A8CG34	0.595223	0.0161304	RNA transport	0.32579999999999998	< 0.0001	1.25336
AAAS	Q9NRG9	0.59612	0.0286079	RNA transport	0.29420000000000002	< 0.0001	1.2262
RBM25	P49756	0.598239	0.0250659	Spliceosome	0.35439999999999999	< 0.0001	1.27845
RPL12	P30050	0.599796	0.00895749	Ribosome	0.3286	< 0.0001	1.25579
RPL18A	Q02543	0.603984	0.037784	Ribosome	0.34329999999999999	< 0.0001	1.26866
SNRPD1	P62314	0.607583	0.043954	Spliceosome	4.2900000000000001E-2	0.18149999999999999	1.03018
RPL26	P61254	0.612478	0.0373789	Ribosome	0.45500000000000002	< 0.0001	1.37078
RPL11	P62913	0.615036	0.041313	Ribosome	0.45079999999999998	< 0.0001	1.3668
RPL14	P50914	0.61594	0.0295252	Ribosome	0.72709999999999997	< 0.0001	1.65531
ACIN1	Q9UKV3	0.616718	0.0222425	RNA transport/Spliceosome	0.3382	< 0.0001	1.26418
WBP11	Q9Y2W2	0.626509	0.0337039	Spliceosome	0.34789999999999999	< 0.0001	1.27271
RPS11	P62280	0.627196	0.0380297	Ribosome	0.48620000000000002	< 0.0001	1.40075
RPL23A	P62750	0.627354	0.031855	Ribosome	0.44900000000000001	< 0.0001	1.36509
RPL13A	P40429	0.629397	0.0492424	Ribosome	0.52349999999999997	< 0.0001	1.43744
CHERP	Q8IWX8	0.631661	0.0131727	Spliceosome	0.44109999999999999	< 0.0001	1.35764
RNPS1	Q15287	0.632315	0.0180269	RNA transport	0.4582	< 0.0001	1.37383
PPIH	O43447	0.634478	0.00510209	Spliceosome	0.39450000000000002	< 0.0001	1.31449
RPS3A	P61247	0.636493	0.0197893	Ribosome	0.33279999999999998	< 0.0001	1.25946
RPL8	P62917	0.639813	0.0311617	Ribosome	0.28739999999999999	< 0.0001	1.22044
RPL10	P27635	0.651396	0.0347904	Ribosome	0.20219999999999999	< 0.0001	1.15045
GEMIN8	Q9NWZ8	0.652608	0.0115145	RNA transport	0.47470000000000001	< 0.0001	1.38963
RPS6	P62753	0.65296	0.0391088	Ribosome	0.48399999999999999	< 0.0001	1.39862
RPS19	P39019	0.65329	0.0396979	Ribosome	0.46110000000000001	< 0.0001	1.37659
HNRNPA1L2	Q32P51	0.657432	0.0142043	Spliceosome	not
RPS29	P62273	0.669136	0.0365423	Ribosome	0.46039999999999998	< 0.0001	1.37592
EIF4B	P23588	0.677238	0.0241138	RNA transport	0.20269999999999999	< 0.0001	1.15085
RPS27L	Q71UM5	0.678788	0.0332158	Ribosome	0.48249999999999998	< 0.0001	1.39716
RPS10	P46783	0.686675	0.0109304	Ribosome	0.39779999999999999	< 0.0001	1.3175
RANGAP1	P46060	0.69071	0.0130938	RNA transport	0.49909999999999999	< 0.0001	1.41333
RPL21	P46778	0.692682	0.0267706	Ribosome	0.33710000000000001	< 0.0001	1.26321
RPS5	P46782	0.697392	0.0207093	Ribosome	0.34720000000000001	< 0.0001	1.27209
RBMX	P38159	0.698561	0.0319033	Spliceosome	0.46970000000000001	< 0.0001	1.38482
RPL32	P62910	0.700174	0.034125	Ribosome	0.46610000000000001	< 0.0001	1.38137
RSL24D1	Q9UHA3	0.702046	0.0333247	Ribosome	not
LSM2	Q9Y333	0.703861	0.0493668	Spliceosome	0.22939999999999999	< 0.0001	1.17235
RPL13	P26373	0.708995	0.0341952	Ribosome	0.35880000000000001	< 0.0001	1.28236
HNRNPK	P61978	0.710451	0.015077	Spliceosome	0.371	< 0.0001	1.29325
ALYREF	Q86V81	0.712724	0.0260372	RNA transport/Spliceosome	0.43519999999999998	< 0.0001	1.3521
FUS	P35637	0.722355	0.0448653	RNA transport/Spliceosome	0.64129999999999998	< 0.0001	1.55973
EIF3D	O15371	0.722867	0.00550197	RNA transport	0.1623	< 0.0001	1.11907
LSM4	Q9Y4Z0	0.724641	0.0470649	Spliceosome	0.31900000000000001	< 0.0001	1.24747
RPS8	P62241	0.753506	0.0276457	Ribosome	0.38159999999999999	< 0.0001	1.30279
RPS23	P62266	0.753599	0.0313809	Ribosome	0.21640000000000001	< 0.0001	1.16183
RAN	P62826	0.753619	0.00806686	RNA transport	0.34160000000000001	< 0.0001	1.26716
EIF2B2	P49770	0.760135	0.00188944	RNA transport	0.2039	< 0.0001	1.15181
SRSF5	Q13243	0.766624	0.0126373	Spliceosome	0.28499999999999998	< 0.0001	1.21841
RPL4	P36578	0.776735	0.0246259	Ribosome	0.39810000000000001	< 0.0001	1.31777
RPL36A	P83881	0.778358	0.0475442	Ribosome	0.55400000000000005	< 0.0001	1.46815
HNRNPU	Q00839	0.791824	0.0277072	Spliceosome	0.438	< 0.0001	1.35472
PQBP1	O60828	0.798442	0.0262645	Spliceosome	0.43159999999999998	< 0.0001	1.34873
RPS25	P62851	0.801715	0.024269	Ribosome	0.60019999999999996	< 0.0001	1.51593
RPL35	P42766	0.815903	0.0366653	Ribosome	0.35139999999999999	< 0.0001	1.2758
EIF5B	O60841	0.816323	0.0071005	RNA transport	0.38009999999999999	< 0.0001	1.30143
MRPL33	O75394	0.81645	0.0241611	Ribosome	0.37859999999999999	< 0.0001	1.30008
RPL34	P49207	0.82021	0.0487127	Ribosome	0.69269999999999998	< 0.0001	1.61631
CCDC12	Q8WUD4	0.82183	0.0208543	Spliceosome	0.33329999999999999	4.0000000000000002E-4	1.25989
DDX5	P17844	0.825482	0.0170216	Spliceosome	0.62539999999999996	< 0.0001	1.54264
RPL6	Q02878	0.829346	0.0290681	Ribosome	0.46010000000000001	< 0.0001	1.37564
EIF1AY	O14602	0.857342	0.030813	RNA transport	not
COL8A1	P27658	0.893373	0.0228646	protein diagesion	0.30349999999999999	< 0.0001	1.23413
UBA52	P62987	0.89469	0.0146155	Ribosome	0.1176	3.0999999999999999E-3	1.08493
RPL37	P61927	0.917206	0.0283207	Ribosome	0.54510000000000003	< 0.0001	1.45912
RPL36AL	Q969Q0	0.920909	0.0189613	Ribosome	0.55400000000000005	< 0.0001	1.46815
RPLP1	P05386	0.934358	0.00778387	Ribosome	0.2581	< 0.0001	1.1959
COL12A1	Q99715	0.95179	0.0484922	protein diagesion	1.0125	< 0.0001	2.0174
NUP42	O15504	0.96893	0.0409754	RNA transport	0.505	< 0.0001	1.41912
SUMO1	P63165	0.989026	0.0265342	RNA transport	0.38450000000000001	< 0.0001	1.30541
PRPF40A	O75400	1.03399	0.0221437	Spliceosome	0.51270000000000004	< 0.0001	1.42672
HNRNPC	P07910	1.20546	0.0195658	Spliceosome	0.48880000000000001	< 0.0001	1.40328
SRSF6	Q13247	1.23367	0.0115349	Spliceosome	0.60450000000000004	< 0.0001	1.52045
RPL22L1	Q6P5R6	1.26696	0.0252959	Ribosome	0.80210000000000004	< 0.0001	1.74364
FAU	P62861	1.27978	0.0113597	Ribosome	0.3503	< 0.0001	1.27483
SRSF4	Q08170	1.33645	0.0164175	Spliceosome	0.45219999999999999	< 0.0001	1.36812
		DEPs-5			CPTAC
Gene Name	Accession	LOG2FC	Pvalue HIV_C-A	Pathway	LOG2FC.1	Pvalue	FC

## Sheet: Sheet4
Druggability
NO
NO
NO
NO
NO
NO
NO
NO
NO
NO
NO
NO
NO
NO
NO
NO
NO
NO
NO
NO
NO
NO
NO
NO
NO
NO
NO
NO
NO
NO
NO
NO
NO
NO
NO
NO
NO
NO
NO
NO
NO
NO
NO
NO
NO
NO
NO
NO
NO
NO
NO		57
NO
NO
NO
NO
NO
YES
YES
YES
YES
YES
YES
YES
YES
YES
YES
YES
YES
YES
YES
YES
YES
YES
YES
YES
YES
YES
YES
YES
YES
YES
YES
YES
YES
YES
YES
YES
YES
YES
YES
YES
YES
YES
YES
YES
YES
YES
YES
YES
YES
YES
YES
YES
YES
YES
YES
YES
YES
YES
YES
YES
YES
YES
YES		58
YES/NO
